# Supplementary material for: Cross-national patterns of COVID-19 vaccination coverage by vaccine type
Source: PLOS Glob Public Health. 2026 Jul 10;6(7):e0006682. doi: 10.1371/journal.pgph.0006682 (PMC13354079; doi:10.1371/journal.pgph.0006682)
Supplement: S1 Data — This file contains the cleaned country–vaccine-entry dataset used for the main manuscript analyses. (CSV) [file pgph.0006682.s001.csv]

country_iso3	vaccine_product	full_vaccination_coverage_pct	coverage_date
ABW	Janssen - Ad26.COV 2-S	79	31/12/2023
ABW	Pfizer BioNTech - Comirnaty	79	31/12/2023
AFG	AstraZeneca - Vaxzevria	47	31/12/2023
AFG	Beijing CNBG - BBIBP-CorV	47	31/12/2023
AFG	Bharat - Covaxin	47	31/12/2023
AFG	CanSino - Convidecia	47	31/12/2023
AFG	Gamaleya - Gam-Covid-Vac	47	31/12/2023
AFG	Gamaleya - Sputnik-Light	47	31/12/2023
AFG	Janssen - Ad26.COV 2-S	47	31/12/2023
AFG	Moderna - Spikevax	47	31/12/2023
AFG	Pfizer BioNTech - Comirnaty	47	31/12/2023
AFG	SII - Covishield	47	31/12/2023
AFG	Sinovac - CoronaVac	47	31/12/2023
AGO	SII - Covishield	29	31/12/2023
AIA	AstraZeneca - Vaxzevria	69	31/12/2023
AIA	Pfizer BioNTech - Comirnaty	69	31/12/2023
ALB	AstraZeneca - Vaxzevria	44	31/12/2023
ALB	Gamaleya - Gam-Covid-Vac	44	31/12/2023
ALB	Pfizer BioNTech - Comirnaty	44	31/12/2023
ALB	Pfizer BioNTech - Comirnaty Bivalent Original/Omicron BA.4/BA.5	44	31/12/2023
ALB	SII - Covishield	44	31/12/2023
ALB	Sinovac - CoronaVac	44	31/12/2023
AND	AstraZeneca - Vaxzevria	69	31/12/2023
AND	Moderna - Spikevax	69	31/12/2023
AND	Pfizer BioNTech - Comirnaty	69	31/12/2023
AND	Pfizer BioNTech - Comirnaty Bivalent Original/Omicron BA.4/BA.5	69	31/12/2023
ARE	AstraZeneca - Vaxzevria	99	31/12/2023
ARE	Beijing CNBG - BBIBP-CorV	99	31/12/2023
ARE	Bharat - Covaxin	99	31/12/2023
ARE	CanSino - Convidecia	99	31/12/2023
ARE	Gamaleya - Gam-Covid-Vac	99	31/12/2023
ARE	Gamaleya - Sputnik-Light	99	31/12/2023
ARE	Janssen - Ad26.COV 2-S	99	31/12/2023
ARE	Moderna - Spikevax	99	31/12/2023
ARE	Pfizer BioNTech - Comirnaty	99	31/12/2023
ARE	SII - Covishield	99	31/12/2023
ARE	Sinovac - CoronaVac	99	31/12/2023
ARG	AstraZeneca - Vaxzevria	84	31/12/2023
ARG	Beijing CNBG - BBIBP-CorV	84	31/12/2023
ARG	CanSino - Convidecia	84	31/12/2023
ARG	Gamaleya - Gam-Covid-Vac	84	31/12/2023
ARG	Moderna - Spikevax	84	31/12/2023
ARG	Pfizer BioNTech - Comirnaty	84	31/12/2023
ARG	SII - Covishield	84	31/12/2023
ARM	AstraZeneca - Vaxzevria	35	31/12/2023
ARM	Beijing CNBG - BBIBP-CorV	35	31/12/2023
ARM	Gamaleya - Gam-Covid-Vac	35	31/12/2023
ARM	Gamaleya - Sputnik-Light	35	31/12/2023
ARM	Janssen - Ad26.COV 2-S	35	31/12/2023
ARM	Moderna - Spikevax	35	31/12/2023
ARM	Pfizer BioNTech - Comirnaty	35	31/12/2023
ARM	SII - Covishield	35	31/12/2023
ARM	Sinovac - CoronaVac	35	31/12/2023
ARM	Wuhan CNBG - Inactivated	35	31/12/2023
ASM	Janssen - Ad26.COV 2-S	77	26/03/2023
ASM	Moderna - Spikevax	77	26/03/2023
ASM	Pfizer BioNTech - Comirnaty	77	26/03/2023
ATG	AstraZeneca - Vaxzevria	64	31/12/2023
ATG	Beijing CNBG - BBIBP-CorV	64	31/12/2023
ATG	Gamaleya - Gam-Covid-Vac	64	31/12/2023
ATG	Janssen - Ad26.COV 2-S	64	31/12/2023
ATG	Pfizer BioNTech - Comirnaty	64	31/12/2023
ATG	SII - Covishield	64	31/12/2023
AUS	AstraZeneca - Vaxzevria	85	31/12/2023
AUS	Janssen - Ad26.COV 2-S	85	31/12/2023
AUS	Moderna - Spikevax	85	31/12/2023
AUS	Novavax-NUVAXOVID	85	31/12/2023
AUS	Pfizer BioNTech - Comirnaty	85	31/12/2023
AUT	AstraZeneca - Vaxzevria	75	31/12/2023
AUT	Janssen - Ad26.COV 2-S	75	31/12/2023
AUT	Moderna - Spikevax	75	31/12/2023
AUT	Moderna – Spikevax Bivalent Original/Omicron BA.1	75	31/12/2023
AUT	Novavax-NUVAXOVID	75	31/12/2023
AUT	Pfizer BioNTech - Comirnaty	75	31/12/2023
AUT	Pfizer BioNTech - Comirnaty Bivalent Original/Omicron BA.1	75	31/12/2023
AUT	Pfizer BioNTech - Comirnaty Bivalent Original/Omicron BA.4/BA.5	75	31/12/2023
AUT	Valneva - VLA2001	75	31/12/2023
AZE	AstraZeneca - Vaxzevria	48	31/12/2023
AZE	Gamaleya - Gam-Covid-Vac	48	31/12/2023
AZE	Gamaleya - Sputnik-Light	48	31/12/2023
AZE	Pfizer BioNTech - Comirnaty	48	31/12/2023
AZE	Sinovac - CoronaVac	48	31/12/2023
BDI	Beijing CNBG - BBIBP-CorV		31/12/2023
BEL	AstraZeneca - Vaxzevria	79	31/12/2023
BEL	Janssen - Ad26.COV 2-S	79	31/12/2023
BEL	Moderna - Spikevax	79	31/12/2023
BEL	Novavax-NUVAXOVID	79	31/12/2023
BEL	Pfizer BioNTech - Comirnaty	79	31/12/2023
BEN	AstraZeneca - Vaxzevria	23	31/12/2023
BEN	Janssen - Ad26.COV 2-S	23	31/12/2023
BEN	Pfizer BioNTech - Comirnaty	23	31/12/2023
BEN	SII - Covishield	23	31/12/2023
BEN	Sinovac - CoronaVac	23	31/12/2023
BFA	Beijing CNBG - BBIBP-CorV	25	31/12/2023
BFA	Janssen - Ad26.COV 2-S	25	31/12/2023
BFA	SII - Covishield	25	31/12/2023
BGD	AstraZeneca - Vaxzevria	86	31/12/2023
BGD	Beijing CNBG - BBIBP-CorV	86	31/12/2023
BGD	Gamaleya - Gam-Covid-Vac	86	31/12/2023
BGD	Janssen - Ad26.COV 2-S	86	31/12/2023
BGD	Moderna - Spikevax	86	31/12/2023
BGD	Pfizer BioNTech - Comirnaty	86	31/12/2023
BGD	SII - Covishield	86	31/12/2023
BGD	Sinovac - CoronaVac	86	31/12/2023
BGR	AstraZeneca - Vaxzevria	30	31/12/2023
BGR	Janssen - Ad26.COV 2-S	30	31/12/2023
BGR	Moderna - Spikevax	30	31/12/2023
BGR	Pfizer BioNTech - Comirnaty	30	31/12/2023
BHR	AstraZeneca - Vaxzevria	72	31/12/2023
BHR	Beijing CNBG - BBIBP-CorV	72	31/12/2023
BHR	Bharat - Covaxin	72	31/12/2023
BHR	CanSino - Convidecia	72	31/12/2023
BHR	Gamaleya - Gam-Covid-Vac	72	31/12/2023
BHR	Gamaleya - Sputnik-Light	72	31/12/2023
BHR	Janssen - Ad26.COV 2-S	72	31/12/2023
BHR	Moderna - Spikevax	72	31/12/2023
BHR	Pfizer BioNTech - Comirnaty	72	31/12/2023
BHR	SII - Covishield	72	31/12/2023
BHR	Sinovac - CoronaVac	72	31/12/2023
BHS	AstraZeneca - Vaxzevria	42	31/12/2023
BHS	Janssen - Ad26.COV 2-S	42	31/12/2023
BHS	Pfizer BioNTech - Comirnaty	42	31/12/2023
BHS	SII - Covishield	42	31/12/2023
BIH	AstraZeneca - AZD1222	14	31/12/2023
BIH	Pfizer BioNTech - Comirnaty	14	31/12/2023
BIH	Sinovac - CoronaVac	14	31/12/2023
BLR	Beijing CNBG - BBIBP-CorV	67	31/12/2023
BLR	Chumakov - Covi-Vac	67	31/12/2023
BLR	Gamaleya - Gam-Covid-Vac	67	31/12/2023
BLR	Gamaleya - Sputnik-Light	67	31/12/2023
BLZ	AstraZeneca - Vaxzevria	56	31/12/2023
BLZ	Beijing CNBG - BBIBP-CorV	56	31/12/2023
BLZ	Janssen - Ad26.COV 2-S	56	31/12/2023
BLZ	Pfizer BioNTech - Comirnaty	56	31/12/2023
BLZ	SII - Covishield	56	31/12/2023
BMU	AstraZeneca - Vaxzevria	77	31/12/2023
BMU	Moderna - Spikevax	77	31/12/2023
BMU	Pfizer BioNTech - Comirnaty	77	31/12/2023
BOL	AstraZeneca - Vaxzevria	54	31/12/2023
BOL	Beijing CNBG - BBIBP-CorV	54	31/12/2023
BOL	Gamaleya - Gam-Covid-Vac	54	31/12/2023
BOL	Janssen - Ad26.COV 2-S	54	31/12/2023
BOL	Moderna - Spikevax	54	31/12/2023
BOL	Pfizer BioNTech - Comirnaty	54	31/12/2023
BOL	SII - Covishield	54	31/12/2023
BRA	AstraZeneca - Vaxzevria	81	31/12/2023
BRA	Janssen - Ad26.COV 2-S	81	31/12/2023
BRA	Pfizer BioNTech - Comirnaty	81	31/12/2023
BRA	SII - Covishield	81	31/12/2023
BRA	Sinovac - CoronaVac	81	31/12/2023
BRB	AstraZeneca - Vaxzevria	54	31/12/2023
BRB	Beijing CNBG - BBIBP-CorV	54	31/12/2023
BRB	Janssen - Ad26.COV 2-S	54	31/12/2023
BRB	Pfizer BioNTech - Comirnaty	54	31/12/2023
BRB	SII - Covishield	54	31/12/2023
BRN	AstraZeneca - Vaxzevria	100	31/12/2023
BRN	Beijing CNBG - BBIBP-CorV	100	31/12/2023
BRN	Janssen - Ad26.COV 2-S	100	31/12/2023
BRN	Moderna - Spikevax	100	31/12/2023
BRN	Pfizer BioNTech - Comirnaty	100	31/12/2023
BTN	AstraZeneca - Vaxzevria	88	31/12/2023
BTN	Beijing CNBG - BBIBP-CorV	88	31/12/2023
BTN	Moderna - Spikevax	88	31/12/2023
BTN	Pfizer BioNTech - Comirnaty	88	31/12/2023
BTN	SII - Covishield	88	31/12/2023
BWA	Bharat - Covaxin	71	31/12/2023
BWA	Janssen - Ad26.COV 2-S	71	31/12/2023
BWA	Moderna - Spikevax	71	31/12/2023
BWA	Pfizer BioNTech - Comirnaty	71	31/12/2023
BWA	SII - Covishield	71	31/12/2023
BWA	Sinovac - CoronaVac	71	31/12/2023
CAF	Bharat - Covaxin	51	31/12/2023
CAF	SII - Covishield	51	31/12/2023
CAN	AstraZeneca - Vaxzevria	83	31/12/2023
CAN	Janssen - Ad26.COV 2-S	83	31/12/2023
CAN	Moderna - Spikevax	83	31/12/2023
CAN	Novavax-NUVAXOVID	83	31/12/2023
CAN	Pfizer BioNTech - Comirnaty	83	31/12/2023
CAN	SII - Covishield	83	31/12/2023
CHE	Janssen - Ad26.COV 2-S	66	31/12/2023
CHE	Moderna - Spikevax	66	31/12/2023
CHE	Moderna – Spikevax Bivalent Original/Omicron BA.1	66	31/12/2023
CHE	Novavax-NUVAXOVID	66	31/12/2023
CHE	Pfizer BioNTech - Comirnaty	66	31/12/2023
CHE	Pfizer BioNTech - Comirnaty Bivalent Original/Omicron BA.1	66	31/12/2023
CHL	AstraZeneca - Vaxzevria	93	31/12/2023
CHL	CanSino - Convidecia	93	31/12/2023
CHL	Moderna - Spikevax	93	31/12/2023
CHL	Pfizer BioNTech - Comirnaty	93	31/12/2023
CHL	Sinovac - CoronaVac	93	31/12/2023
CHN	Anhui ZL - Zifivax	87	31/12/2023
CHN	Beijing CNBG - BBIBP-CorV	87	31/12/2023
CHN	CanSino - Convidecia	87	31/12/2023
CHN	IMB - Covidful	87	31/12/2023
CHN	Pfizer BioNTech - Comirnaty	87	31/12/2023
CHN	Shenzhen - LV-SMENP-DC	87	31/12/2023
CHN	Sinovac - CoronaVac	87	31/12/2023
CHN	Wuhan CNBG - Inactivated	87	31/12/2023
CIV	Beijing CNBG - BBIBP-CorV	46	31/12/2023
CIV	Gamaleya - Gam-Covid-Vac	46	31/12/2023
CIV	Janssen - Ad26.COV 2-S	46	31/12/2023
CIV	Pfizer BioNTech - Comirnaty	46	31/12/2023
CIV	SII - Covishield	46	31/12/2023
CMR	Beijing CNBG - BBIBP-CorV	12	31/12/2023
CMR	Janssen - Ad26.COV 2-S	12	31/12/2023
CMR	Pfizer BioNTech - Comirnaty	12	31/12/2023
CMR	SII - Covishield	12	31/12/2023
COD	SII - Covishield	16	31/12/2023
COG	Beijing CNBG - BBIBP-CorV	12	31/12/2023
COG	Gamaleya - Gam-Covid-Vac	12	31/12/2023
COG	Moderna - Spikevax	12	31/12/2023
COG	SII - Covishield	12	31/12/2023
COK	Pfizer BioNTech - Comirnaty	84	31/12/2023
COL	AstraZeneca - Vaxzevria	73	31/12/2023
COL	Janssen - Ad26.COV 2-S	73	31/12/2023
COL	Moderna - Spikevax	73	31/12/2023
COL	Pfizer BioNTech - Comirnaty	73	31/12/2023
COL	Sinovac - CoronaVac	73	31/12/2023
COM	Beijing CNBG - BBIBP-CorV	46	31/12/2023
COM	Bharat - Covaxin	46	31/12/2023
COM	SII - Covishield	46	31/12/2023
CPV	Beijing CNBG - BBIBP-CorV	56	31/12/2023
CPV	Moderna - Spikevax	56	31/12/2023
CPV	Pfizer BioNTech - Comirnaty	56	31/12/2023
CPV	SII - Covishield	56	31/12/2023
CRI	AstraZeneca - Vaxzevria	86	31/12/2023
CRI	Moderna - Spikevax	86	31/12/2023
CRI	Pfizer BioNTech - Comirnaty	86	31/12/2023
CUB	CIGB - CIGB-66	89	31/12/2023
CUB	Finlay - Soberana Plus	89	31/12/2023
CUB	Finlay - Soberana-02	89	31/12/2023
CUW	AstraZeneca - Vaxzevria	61	31/12/2023
CUW	Moderna - Spikevax	61	31/12/2023
CUW	Pfizer BioNTech - Comirnaty	61	31/12/2023
CYM	Pfizer BioNTech - Comirnaty	92	31/12/2023
CYP	AstraZeneca - Vaxzevria	74	31/12/2023
CYP	Janssen - Ad26.COV 2-S	74	31/12/2023
CYP	Moderna - Spikevax	74	31/12/2023
CYP	Novavax-NUVAXOVID	74	31/12/2023
CYP	Pfizer BioNTech - Comirnaty	74	31/12/2023
CZE	AstraZeneca - Vaxzevria	64	31/12/2023
CZE	Janssen - Ad26.COV 2-S	64	31/12/2023
CZE	Moderna - Spikevax	64	31/12/2023
CZE	Moderna – Spikevax Bivalent Original/Omicron BA.1	64	31/12/2023
CZE	Moderna – Spikevax Bivalent Original/Omicron BA.4/BA.5	64	31/12/2023
CZE	Novavax-NUVAXOVID	64	31/12/2023
CZE	Pfizer BioNTech - Comirnaty	64	31/12/2023
CZE	Pfizer BioNTech - Comirnaty Bivalent Original/Omicron BA.1	64	31/12/2023
CZE	Pfizer BioNTech - Comirnaty Bivalent Original/Omicron BA.4/BA.5	64	31/12/2023
DEU	AstraZeneca - Vaxzevria	76	31/12/2023
DEU	Janssen - Ad26.COV 2-S	76	31/12/2023
DEU	Moderna - Spikevax	76	31/12/2023
DEU	Moderna – Spikevax Bivalent Original/Omicron - Generic	76	31/12/2023
DEU	Novavax-NUVAXOVID	76	31/12/2023
DEU	Pfizer BioNTech - Comirnaty	76	31/12/2023
DEU	Pfizer BioNTech - Comirnaty Bivalent Original/Omicron - Generic	76	31/12/2023
DEU	Valneva - VLA2001	76	31/12/2023
DJI	AstraZeneca - Vaxzevria	36	31/12/2023
DJI	Beijing CNBG - BBIBP-CorV	36	31/12/2023
DJI	Bharat - Covaxin	36	31/12/2023
DJI	CanSino - Convidecia	36	31/12/2023
DJI	Gamaleya - Gam-Covid-Vac	36	31/12/2023
DJI	Gamaleya - Sputnik-Light	36	31/12/2023
DJI	Janssen - Ad26.COV 2-S	36	31/12/2023
DJI	Moderna - Spikevax	36	31/12/2023
DJI	Pfizer BioNTech - Comirnaty	36	31/12/2023
DJI	SII - Covishield	36	31/12/2023
DJI	Sinovac - CoronaVac	36	31/12/2023
DMA	AstraZeneca - Vaxzevria	43	31/12/2023
DMA	Beijing CNBG - BBIBP-CorV	43	31/12/2023
DMA	Moderna - Spikevax	43	31/12/2023
DMA	Pfizer BioNTech - Comirnaty	43	31/12/2023
DMA	SII - Covishield	43	31/12/2023
DNK	AstraZeneca - Vaxzevria	82	31/12/2023
DNK	Janssen - Ad26.COV 2-S	82	31/12/2023
DNK	Moderna - Spikevax	82	31/12/2023
DNK	Pfizer BioNTech - Comirnaty	82	31/12/2023
DOM	AstraZeneca - Vaxzevria	57	31/12/2023
DOM	Beijing CNBG - BBIBP-CorV	57	31/12/2023
DOM	Pfizer BioNTech - Comirnaty	57	31/12/2023
DOM	SII - Covishield	57	31/12/2023
DOM	Sinovac - CoronaVac	57	31/12/2023
DZA	Beijing CNBG - BBIBP-CorV	15	31/12/2023
DZA	Gamaleya - Gam-Covid-Vac	15	31/12/2023
DZA	SII - Covishield	15	31/12/2023
DZA	Sinovac - CoronaVac	15	31/12/2023
ECU	AstraZeneca - Vaxzevria	81	31/12/2023
ECU	CanSino - Convidecia	81	31/12/2023
ECU	Pfizer BioNTech - Comirnaty	81	31/12/2023
ECU	Sinovac - CoronaVac	81	31/12/2023
EGY	AstraZeneca - Vaxzevria	41	31/12/2023
EGY	Beijing CNBG - BBIBP-CorV	41	31/12/2023
EGY	Bharat - Covaxin	41	31/12/2023
EGY	CanSino - Convidecia	41	31/12/2023
EGY	Gamaleya - Gam-Covid-Vac	41	31/12/2023
EGY	Gamaleya - Sputnik-Light	41	31/12/2023
EGY	Janssen - Ad26.COV 2-S	41	31/12/2023
EGY	Moderna - Spikevax	41	31/12/2023
EGY	Pfizer BioNTech - Comirnaty	41	31/12/2023
EGY	Sinovac - CoronaVac	41	31/12/2023
ESP	AstraZeneca - Vaxzevria	79	31/12/2023
ESP	Janssen - Ad26.COV 2-S	79	31/12/2023
ESP	Moderna - Spikevax	79	31/12/2023
ESP	Pfizer BioNTech - Comirnaty	79	31/12/2023
EST	AstraZeneca - Vaxzevria	63	31/12/2023
EST	Janssen - Ad26.COV 2-S	63	31/12/2023
EST	Moderna - Spikevax	63	31/12/2023
EST	Moderna – Spikevax Bivalent Original/Omicron BA.1	63	31/12/2023
EST	Moderna – Spikevax Bivalent Original/Omicron BA.4/BA.5	63	31/12/2023
EST	Novavax-NUVAXOVID	63	31/12/2023
EST	Pfizer BioNTech - Comirnaty	63	31/12/2023
EST	Pfizer BioNTech - Comirnaty Bivalent Original/Omicron BA.1	63	31/12/2023
EST	Pfizer BioNTech - Comirnaty Bivalent Original/Omicron BA.4/BA.5	63	31/12/2023
ETH	Beijing CNBG - BBIBP-CorV	38	31/12/2023
ETH	Bharat - Covaxin	38	31/12/2023
ETH	Janssen - Ad26.COV 2-S	38	31/12/2023
ETH	SII - Covishield	38	31/12/2023
FIN	AstraZeneca - Vaxzevria	79	31/12/2023
FIN	Janssen - Ad26.COV 2-S	79	31/12/2023
FIN	Moderna - Spikevax	79	31/12/2023
FIN	Pfizer BioNTech - Comirnaty	79	31/12/2023
FJI	AstraZeneca - Vaxzevria	72	31/12/2023
FJI	Moderna - Spikevax	72	31/12/2023
FJI	SII - Covishield	72	31/12/2023
FLK	AstraZeneca - AZD1222		26/06/2022
FRA	AstraZeneca - Vaxzevria	82	31/12/2023
FRA	Janssen - Ad26.COV 2-S	82	31/12/2023
FRA	Moderna - Spikevax	82	31/12/2023
FRA	Moderna – Spikevax Bivalent Original/Omicron BA.1	82	31/12/2023
FRA	Moderna – Spikevax Bivalent Original/Omicron BA.4/BA.5	82	31/12/2023
FRA	Novavax-NUVAXOVID	82	31/12/2023
FRA	Pfizer BioNTech - Comirnaty	82	31/12/2023
FRA	Pfizer BioNTech - Comirnaty Bivalent Original/Omicron BA.4/BA.5	82	31/12/2023
FSM	AstraZeneca - Vaxzevria	70	26/03/2023
FSM	Janssen - Ad26.COV 2-S	70	26/03/2023
FSM	Moderna - Spikevax	70	26/03/2023
FSM	Pfizer BioNTech - Comirnaty	70	26/03/2023
GAB	Beijing CNBG - BBIBP-CorV	12	31/12/2023
GAB	Gamaleya - Gam-Covid-Vac	12	31/12/2023
GAB	Pfizer BioNTech - Comirnaty	12	31/12/2023
GBR	AstraZeneca - Vaxzevria	75	31/12/2023
GBR	Moderna - Spikevax	75	31/12/2023
GBR	Pfizer BioNTech - Comirnaty	75	31/12/2023
GEO	AstraZeneca - Vaxzevria	30	31/12/2023
GEO	Beijing CNBG - BBIBP-CorV	30	31/12/2023
GEO	Pfizer BioNTech - Comirnaty	30	31/12/2023
GEO	Sinovac - CoronaVac	30	31/12/2023
GHA	Gamaleya - Gam-Covid-Vac	35	31/12/2023
GHA	SII - Covishield	35	31/12/2023
GIB	AstraZeneca - AZD1222		31/12/2023
GIB	Pfizer BioNTech - Comirnaty		31/12/2023
GIN	Beijing CNBG - BBIBP-CorV	45	31/12/2023
GIN	Gamaleya - Gam-Covid-Vac	45	31/12/2023
GIN	Janssen - Ad26.COV 2-S	45	31/12/2023
GIN	Pfizer BioNTech - Comirnaty	45	31/12/2023
GIN	SII - Covishield	45	31/12/2023
GIN	Sinovac - CoronaVac	45	31/12/2023
GLP	AstraZeneca - Vaxzevria	37	31/12/2023
GLP	Janssen - Ad26.COV 2-S	37	31/12/2023
GLP	Moderna - Spikevax	37	31/12/2023
GLP	Novavax-NUVAXOVID	37	31/12/2023
GLP	Pfizer BioNTech - Comirnaty	37	31/12/2023
GMB	Beijing CNBG - BBIBP-CorV	22	31/12/2023
GMB	SII - Covishield	22	31/12/2023
GNB	Beijing CNBG - BBIBP-CorV	28	31/12/2023
GNB	SII - Covishield	28	31/12/2023
GNQ	Beijing CNBG - BBIBP-CorV	15	31/12/2023
GNQ	Sinovac - CoronaVac	15	31/12/2023
GRC	AstraZeneca - Vaxzevria	72	31/12/2023
GRC	Janssen - Ad26.COV 2-S	72	31/12/2023
GRC	Moderna - Spikevax	72	31/12/2023
GRC	Novavax-NUVAXOVID	72	31/12/2023
GRC	Pfizer BioNTech - Comirnaty	72	31/12/2023
GRC	Pfizer BioNTech - Comirnaty Bivalent Original/Omicron BA.1	72	31/12/2023
GRC	Pfizer BioNTech - Comirnaty Bivalent Original/Omicron BA.4/BA.5	72	31/12/2023
GRD	AstraZeneca - Vaxzevria	35	31/12/2023
GRD	Janssen - Ad26.COV 2-S	35	31/12/2023
GRD	Moderna - Spikevax	35	31/12/2023
GRD	Pfizer BioNTech - Comirnaty	35	31/12/2023
GRD	SII - Covishield	35	31/12/2023
GRL	Moderna - mRNA-1273		31/12/2023
GTM	AstraZeneca - Vaxzevria	40	31/12/2023
GTM	Gamaleya - Gam-Covid-Vac	40	31/12/2023
GTM	Moderna - Spikevax	40	31/12/2023
GTM	Pfizer BioNTech - Comirnaty	40	31/12/2023
GTM	SII - Covishield	40	31/12/2023
GUF	Janssen - Ad26.COV 2-S	30	31/12/2023
GUF	Moderna - Spikevax	30	31/12/2023
GUF	Pfizer BioNTech - Comirnaty	30	31/12/2023
GUM	Janssen - Ad26.COV 2-S	76	29/01/2023
GUM	Moderna - Spikevax	76	29/01/2023
GUM	Pfizer BioNTech - Comirnaty	76	29/01/2023
GUY	AstraZeneca - Vaxzevria	49	31/12/2023
GUY	Beijing CNBG - BBIBP-CorV	49	31/12/2023
GUY	Gamaleya - Gam-Covid-Vac	49	31/12/2023
GUY	Janssen - Ad26.COV 2-S	49	31/12/2023
GUY	Moderna - Spikevax	49	31/12/2023
GUY	Pfizer BioNTech - Comirnaty	49	31/12/2023
GUY	SII - Covishield	49	31/12/2023
HND	AstraZeneca - Vaxzevria	59	31/12/2023
HND	Gamaleya - Gam-Covid-Vac	59	31/12/2023
HND	Janssen - Ad26.COV 2-S	59	31/12/2023
HND	Moderna - Spikevax	59	31/12/2023
HND	Pfizer BioNTech - Comirnaty	59	31/12/2023
HND	SII - Covishield	59	31/12/2023
HRV	AstraZeneca - Vaxzevria	55	31/12/2023
HRV	Janssen - Ad26.COV 2-S	55	31/12/2023
HRV	Moderna - Spikevax	55	31/12/2023
HRV	Novavax-NUVAXOVID	55	31/12/2023
HRV	Pfizer BioNTech - Comirnaty	55	31/12/2023
HTI	Janssen - Ad26.COV 2-S	3	31/12/2023
HTI	Moderna - Spikevax	3	31/12/2023
HUN	AstraZeneca - Vaxzevria	63	31/12/2023
HUN	Beijing CNBG - BBIBP-CorV	63	31/12/2023
HUN	Gamaleya - Gam-Covid-Vac	63	31/12/2023
HUN	Janssen - Ad26.COV 2-S	63	31/12/2023
HUN	Moderna - Spikevax	63	31/12/2023
HUN	Pfizer BioNTech - Comirnaty	63	31/12/2023
HUN	Pfizer BioNTech - Comirnaty Bivalent Original/Omicron BA.1	63	31/12/2023
HUN	Sinovac - CoronaVac	63	31/12/2023
IDN	AstraZeneca - Vaxzevria	64	31/12/2023
IDN	Beijing CNBG - BBIBP-CorV	64	31/12/2023
IDN	Janssen - Ad26.COV 2-S	64	31/12/2023
IDN	Moderna - Spikevax	64	31/12/2023
IDN	Novavax-NUVAXOVID	64	31/12/2023
IDN	Pfizer BioNTech - Comirnaty	64	31/12/2023
IDN	Sinovac - CoronaVac	64	31/12/2023
IND	Bharat - Covaxin	69	31/12/2023
IND	Biological E - Corbevax	69	31/12/2023
IND	Gamaleya - Gam-Covid-Vac	69	31/12/2023
IND	Janssen - Ad26.COV 2-S	69	31/12/2023
IND	Moderna - Spikevax	69	31/12/2023
IND	SII - Covishield	69	31/12/2023
IND	SII - Covovax	69	31/12/2023
IND	Zydus - ZyCov-D	69	31/12/2023
IRL	AstraZeneca - Vaxzevria	82	31/12/2023
IRL	Janssen - Ad26.COV 2-S	82	31/12/2023
IRL	Moderna - Spikevax	82	31/12/2023
IRL	Novavax-NUVAXOVID	82	31/12/2023
IRL	Pfizer BioNTech - Comirnaty	82	31/12/2023
IRN	AstraZeneca - Vaxzevria	70	31/12/2023
IRN	Beijing CNBG - BBIBP-CorV	70	31/12/2023
IRN	Bharat - Covaxin	70	31/12/2023
IRN	CanSino - Convidecia	70	31/12/2023
IRN	Finlay - Soberana-02	70	31/12/2023
IRN	Gamaleya - Gam-Covid-Vac	70	31/12/2023
IRN	Gamaleya - Sputnik-Light	70	31/12/2023
IRN	Janssen - Ad26.COV 2-S	70	31/12/2023
IRN	Moderna - Spikevax	70	31/12/2023
IRN	Pfizer BioNTech - Comirnaty	70	31/12/2023
IRN	Shifa - COVIran Barakat	70	31/12/2023
IRN	Sinovac - CoronaVac	70	31/12/2023
IRQ	AstraZeneca - Vaxzevria	20	31/12/2023
IRQ	Beijing CNBG - BBIBP-CorV	20	31/12/2023
IRQ	Bharat - Covaxin	20	31/12/2023
IRQ	CanSino - Convidecia	20	31/12/2023
IRQ	Gamaleya - Gam-Covid-Vac	20	31/12/2023
IRQ	Gamaleya - Sputnik-Light	20	31/12/2023
IRQ	Janssen - Ad26.COV 2-S	20	31/12/2023
IRQ	Moderna - Spikevax	20	31/12/2023
IRQ	Pfizer BioNTech - Comirnaty	20	31/12/2023
IRQ	Sinovac - CoronaVac	20	31/12/2023
ISL	AstraZeneca - Vaxzevria	82	31/12/2023
ISL	Janssen - Ad26.COV 2-S	82	31/12/2023
ISL	Moderna - Spikevax	82	31/12/2023
ISL	Novavax-NUVAXOVID	82	31/12/2023
ISL	Pfizer BioNTech - Comirnaty	82	31/12/2023
ISR	AstraZeneca - Vaxzevria	74	31/12/2023
ISR	Moderna - Spikevax	74	31/12/2023
ISR	Pfizer BioNTech - Comirnaty	74	31/12/2023
ITA	AstraZeneca - Vaxzevria	83	31/12/2023
ITA	Janssen - Ad26.COV 2-S	83	31/12/2023
ITA	Moderna - Spikevax	83	31/12/2023
ITA	Moderna – Spikevax Bivalent Original/Omicron BA.1	83	31/12/2023
ITA	Moderna – Spikevax Bivalent Original/Omicron BA.4/BA.5	83	31/12/2023
ITA	Novavax-NUVAXOVID	83	31/12/2023
ITA	Pfizer BioNTech - Comirnaty	83	31/12/2023
ITA	Pfizer BioNTech - Comirnaty Bivalent Original/Omicron BA.1	83	31/12/2023
ITA	Pfizer BioNTech - Comirnaty Bivalent Original/Omicron BA.4/BA.5	83	31/12/2023
JAM	AstraZeneca - Vaxzevria	26	31/12/2023
JAM	Beijing CNBG - BBIBP-CorV	26	31/12/2023
JAM	Janssen - Ad26.COV 2-S	26	31/12/2023
JAM	Pfizer BioNTech - Comirnaty	26	31/12/2023
JAM	SII - Covishield	26	31/12/2023
JAM	Sinovac - CoronaVac	26	31/12/2023
JOR	AstraZeneca - Vaxzevria	45	31/12/2023
JOR	Beijing CNBG - BBIBP-CorV	45	31/12/2023
JOR	Bharat - Covaxin	45	31/12/2023
JOR	CanSino - Convidecia	45	31/12/2023
JOR	Gamaleya - Gam-Covid-Vac	45	31/12/2023
JOR	Gamaleya - Sputnik-Light	45	31/12/2023
JOR	Janssen - Ad26.COV 2-S	45	31/12/2023
JOR	Moderna - Spikevax	45	31/12/2023
JOR	Pfizer BioNTech - Comirnaty	45	31/12/2023
JOR	Sinovac - CoronaVac	45	31/12/2023
JPN	AstraZeneca - Vaxzevria	82	31/12/2023
JPN	Moderna - Spikevax	82	31/12/2023
JPN	Novavax-NUVAXOVID	82	31/12/2023
JPN	Pfizer BioNTech - Comirnaty	82	31/12/2023
KAZ	Beijing CNBG - BBIBP-CorV	70	31/12/2023
KAZ	Gamaleya - Gam-Covid-Vac	70	31/12/2023
KAZ	Pfizer BioNTech - Comirnaty	70	31/12/2023
KAZ	RIBSP - QazVac	70	31/12/2023
KAZ	Sinovac - CoronaVac	70	31/12/2023
KEN	Beijing CNBG - BBIBP-CorV	21	31/12/2023
KEN	Janssen - Ad26.COV 2-S	21	31/12/2023
KEN	Moderna - Spikevax	21	31/12/2023
KEN	Pfizer BioNTech - Comirnaty	21	31/12/2023
KEN	SII - Covishield	21	31/12/2023
KGZ	AstraZeneca - Vaxzevria	21	31/12/2023
KGZ	Beijing CNBG - BBIBP-CorV	21	31/12/2023
KGZ	Gamaleya - Gam-Covid-Vac	21	31/12/2023
KGZ	Moderna - Spikevax	21	31/12/2023
KGZ	Pfizer BioNTech - Comirnaty	21	31/12/2023
KGZ	RIBSP - QazVac	21	31/12/2023
KHM	AstraZeneca - Vaxzevria	88	31/12/2023
KHM	Beijing CNBG - BBIBP-CorV	88	31/12/2023
KHM	Janssen - Ad26.COV 2-S	88	31/12/2023
KHM	Moderna - Spikevax	88	31/12/2023
KHM	Pfizer BioNTech - Comirnaty	88	31/12/2023
KHM	SII - Covishield	88	31/12/2023
KHM	Sinovac - CoronaVac	88	31/12/2023
KIR	AstraZeneca - Vaxzevria	68	31/12/2023
KIR	Beijing CNBG - BBIBP-CorV	68	31/12/2023
KNA	AstraZeneca - Vaxzevria	51	31/12/2023
KNA	Pfizer BioNTech - Comirnaty	51	31/12/2023
KNA	SII - Covishield	51	31/12/2023
KOR	AstraZeneca - Vaxzevria	87	31/12/2023
KOR	Janssen - Ad26.COV 2-S	87	31/12/2023
KOR	Moderna - Spikevax	87	31/12/2023
KOR	Novavax-NUVAXOVID	87	31/12/2023
KOR	Pfizer BioNTech - Comirnaty	87	31/12/2023
KWT	AstraZeneca - Vaxzevria	78	31/12/2023
KWT	Beijing CNBG - BBIBP-CorV	78	31/12/2023
KWT	Bharat - Covaxin	78	31/12/2023
KWT	CanSino - Convidecia	78	31/12/2023
KWT	Gamaleya - Gam-Covid-Vac	78	31/12/2023
KWT	Gamaleya - Sputnik-Light	78	31/12/2023
KWT	Janssen - Ad26.COV 2-S	78	31/12/2023
KWT	Moderna - Spikevax	78	31/12/2023
KWT	Pfizer BioNTech - Comirnaty	78	31/12/2023
KWT	Sinovac - CoronaVac	78	31/12/2023
LAO	AstraZeneca - Vaxzevria	78	31/12/2023
LAO	Beijing CNBG - BBIBP-CorV	78	31/12/2023
LAO	Gamaleya - Gam-Covid-Vac	78	31/12/2023
LAO	Gamaleya - Sputnik-Light	78	31/12/2023
LAO	Janssen - Ad26.COV 2-S	78	31/12/2023
LAO	Pfizer BioNTech - Comirnaty	78	31/12/2023
LAO	SII - Covishield	78	31/12/2023
LAO	Sinovac - CoronaVac	78	31/12/2023
LBN	AstraZeneca - Vaxzevria	35	31/12/2023
LBN	Beijing CNBG - BBIBP-CorV	35	31/12/2023
LBN	Bharat - Covaxin	35	31/12/2023
LBN	CanSino - Convidecia	35	31/12/2023
LBN	Gamaleya - Gam-Covid-Vac	35	31/12/2023
LBN	Gamaleya - Sputnik-Light	35	31/12/2023
LBN	Janssen - Ad26.COV 2-S	35	31/12/2023
LBN	Moderna - Spikevax	35	31/12/2023
LBN	Pfizer BioNTech - Comirnaty	35	31/12/2023
LBN	Sinovac - CoronaVac	35	31/12/2023
LBR	SII - Covishield	74	31/12/2023
LBY	AstraZeneca - Vaxzevria	18	31/12/2023
LBY	Beijing CNBG - BBIBP-CorV	18	31/12/2023
LBY	Bharat - Covaxin	18	31/12/2023
LBY	CanSino - Convidecia	18	31/12/2023
LBY	Gamaleya - Gam-Covid-Vac	18	31/12/2023
LBY	Gamaleya - Sputnik-Light	18	31/12/2023
LBY	Janssen - Ad26.COV 2-S	18	31/12/2023
LBY	Moderna - Spikevax	18	31/12/2023
LBY	Pfizer BioNTech - Comirnaty	18	31/12/2023
LBY	Sinovac - CoronaVac	18	31/12/2023
LCA	AstraZeneca - Vaxzevria	30	31/12/2023
LCA	Janssen - Ad26.COV 2-S	30	31/12/2023
LCA	Moderna - Spikevax	30	31/12/2023
LCA	Pfizer BioNTech - Comirnaty	30	31/12/2023
LCA	SII - Covishield	30	31/12/2023
LIE	Janssen - Ad26.COV 2-S		31/12/2023
LIE	Moderna - Spikevax		31/12/2023
LIE	Pfizer BioNTech - Comirnaty		31/12/2023
LKA	AstraZeneca - Vaxzevria	69	31/12/2023
LKA	Beijing CNBG - BBIBP-CorV	69	31/12/2023
LKA	Gamaleya - Gam-Covid-Vac	69	31/12/2023
LKA	Moderna - Spikevax	69	31/12/2023
LKA	Pfizer BioNTech - Comirnaty	69	31/12/2023
LKA	SII - Covishield	69	31/12/2023
LSO	Beijing CNBG - BBIBP-CorV	44	31/12/2023
LSO	Janssen - Ad26.COV 2-S	44	31/12/2023
LSO	SII - Covishield	44	31/12/2023
LTU	AstraZeneca - Vaxzevria	68	31/12/2023
LTU	Janssen - Ad26.COV 2-S	68	31/12/2023
LTU	Moderna - Spikevax	68	31/12/2023
LTU	Pfizer BioNTech - Comirnaty	68	31/12/2023
LUX	AstraZeneca - Vaxzevria	74	31/12/2023
LUX	Janssen - Ad26.COV 2-S	74	31/12/2023
LUX	Moderna - Spikevax	74	31/12/2023
LUX	Moderna – Spikevax Bivalent Original/Omicron BA.1	74	31/12/2023
LUX	Novavax-NUVAXOVID	74	31/12/2023
LUX	Pfizer BioNTech - Comirnaty	74	31/12/2023
LUX	Pfizer BioNTech - Comirnaty Bivalent Original/Omicron BA.1	74	31/12/2023
LUX	Pfizer BioNTech - Comirnaty Bivalent Original/Omicron BA.4/BA.5	74	31/12/2023
LVA	AstraZeneca - Vaxzevria	68	31/12/2023
LVA	Janssen - Ad26.COV 2-S	68	31/12/2023
LVA	Moderna - Spikevax	68	31/12/2023
LVA	Moderna – Spikevax Bivalent Original/Omicron BA.1	68	31/12/2023
LVA	Novavax-NUVAXOVID	68	31/12/2023
LVA	Pfizer BioNTech - Comirnaty	68	31/12/2023
LVA	Pfizer BioNTech - Comirnaty Bivalent Original/Omicron BA.1	68	31/12/2023
LVA	Pfizer BioNTech - Comirnaty Bivalent Original/Omicron BA.4/BA.5	68	31/12/2023
MAR	AstraZeneca - Vaxzevria	64	31/12/2023
MAR	Beijing CNBG - BBIBP-CorV	64	31/12/2023
MAR	Bharat - Covaxin	64	31/12/2023
MAR	CanSino - Convidecia	64	31/12/2023
MAR	Gamaleya - Gam-Covid-Vac	64	31/12/2023
MAR	Gamaleya - Sputnik-Light	64	31/12/2023
MAR	Janssen - Ad26.COV 2-S	64	31/12/2023
MAR	Moderna - Spikevax	64	31/12/2023
MAR	Pfizer BioNTech - Comirnaty	64	31/12/2023
MAR	Sinovac - CoronaVac	64	31/12/2023
MCO	AstraZeneca - Vaxzevria	64	31/12/2023
MCO	Janssen - Ad26.COV 2-S	64	31/12/2023
MCO	Moderna - Spikevax	64	31/12/2023
MCO	Novavax - Covavax	64	31/12/2023
MCO	Novavax-NUVAXOVID	64	31/12/2023
MCO	Pfizer BioNTech - Comirnaty	64	31/12/2023
MDA	AstraZeneca - Vaxzevria	27	31/12/2023
MDA	Beijing CNBG - BBIBP-CorV	27	31/12/2023
MDA	Gamaleya - Gam-Covid-Vac	27	31/12/2023
MDA	Janssen - Ad26.COV 2-S	27	31/12/2023
MDA	Moderna - Spikevax	27	31/12/2023
MDA	Pfizer BioNTech - Comirnaty	27	31/12/2023
MDA	Sinovac - CoronaVac	27	31/12/2023
MDG	Beijing CNBG - BBIBP-CorV	9	31/12/2023
MDG	Janssen - Ad26.COV 2-S	9	31/12/2023
MDG	SII - Covishield	9	31/12/2023
MDV	AstraZeneca - Vaxzevria	71	31/12/2023
MDV	Beijing CNBG - BBIBP-CorV	71	31/12/2023
MDV	Gamaleya - Gam-Covid-Vac	71	31/12/2023
MDV	Janssen - Ad26.COV 2-S	71	31/12/2023
MDV	Moderna - Spikevax	71	31/12/2023
MDV	Pfizer BioNTech - Comirnaty	71	31/12/2023
MDV	SII - Covishield	71	31/12/2023
MDV	Sinovac - CoronaVac	71	31/12/2023
MEX	AstraZeneca - Vaxzevria	63	31/12/2023
MEX	CIGB - CIGB-66	63	31/12/2023
MEX	CanSino - Convidecia	63	31/12/2023
MEX	Gamaleya - Gam-Covid-Vac	63	31/12/2023
MEX	Janssen - Ad26.COV 2-S	63	31/12/2023
MEX	Moderna - Spikevax	63	31/12/2023
MEX	Pfizer BioNTech - Comirnaty	63	31/12/2023
MEX	Sinovac - CoronaVac	63	31/12/2023
MHL	Janssen - Ad26.COV 2-S	69	26/03/2023
MHL	Moderna - Spikevax	69	26/03/2023
MHL	Pfizer BioNTech - Comirnaty	69	26/03/2023
MKD	AstraZeneca - Vaxzevria	40	31/12/2023
MKD	Beijing CNBG - BBIBP-CorV	40	31/12/2023
MKD	Gamaleya - Gam-Covid-Vac	40	31/12/2023
MKD	Moderna - Spikevax	40	31/12/2023
MKD	Pfizer BioNTech - Comirnaty	40	31/12/2023
MKD	Sinovac - CoronaVac	40	31/12/2023
MKD	Wuhan CNBG - Inactivated	40	31/12/2023
MLI	SII - Covishield	18	31/12/2023
MLT	AstraZeneca - Vaxzevria	86	31/12/2023
MLT	Janssen - Ad26.COV 2-S	86	31/12/2023
MLT	Moderna - Spikevax	86	31/12/2023
MLT	Pfizer BioNTech - Comirnaty	86	31/12/2023
MMR	Beijing CNBG - BBIBP-CorV	66	31/12/2023
MMR	SII - Covishield	66	31/12/2023
MNE	AstraZeneca - Vaxzevria	40	31/12/2023
MNE	Beijing CNBG - BBIBP-CorV	40	31/12/2023
MNE	Gamaleya - Gam-Covid-Vac	40	31/12/2023
MNE	Pfizer BioNTech - Comirnaty	40	31/12/2023
MNG	AstraZeneca - Vaxzevria	67	31/12/2023
MNG	Beijing CNBG - BBIBP-CorV	67	31/12/2023
MNG	Gamaleya - Gam-Covid-Vac	67	31/12/2023
MNG	Moderna - Spikevax	67	31/12/2023
MNG	Pfizer BioNTech - Comirnaty	67	31/12/2023
MNG	SII - Covishield	67	31/12/2023
MNP	Janssen - Ad26.COV 2-S	80	28/05/2023
MNP	Moderna - Spikevax	80	28/05/2023
MNP	Pfizer BioNTech - Comirnaty	80	28/05/2023
MOZ	Beijing CNBG - BBIBP-CorV	68	31/12/2023
MOZ	Janssen - Ad26.COV 2-S	68	31/12/2023
MOZ	SII - Covishield	68	31/12/2023
MRT	Beijing CNBG - BBIBP-CorV	33	31/12/2023
MRT	SII - Covishield	33	31/12/2023
MSR	AstraZeneca - Vaxzevria	39	31/12/2023
MSR	Pfizer BioNTech - Comirnaty	39	31/12/2023
MUS	Beijing CNBG - BBIBP-CorV	86	31/12/2023
MUS	Bharat - Covaxin	86	31/12/2023
MUS	SII - Covishield	86	31/12/2023
MWI	Janssen - Ad26.COV 2-S	22	31/12/2023
MWI	SII - Covishield	22	31/12/2023
MYS	AstraZeneca - Vaxzevria	85	31/12/2023
MYS	Beijing CNBG - BBIBP-CorV	85	31/12/2023
MYS	CanSino - Convidecia	85	31/12/2023
MYS	Gamaleya - Gam-Covid-Vac	85	31/12/2023
MYS	Janssen - Ad26.COV 2-S	85	31/12/2023
MYS	Moderna - Spikevax	85	31/12/2023
MYS	Pfizer BioNTech - Comirnaty	85	31/12/2023
MYS	Sinovac - CoronaVac	85	31/12/2023
NAM	Beijing CNBG - BBIBP-CorV	22	31/12/2023
NAM	Janssen - Ad26.COV 2-S	22	31/12/2023
NAM	Pfizer BioNTech - Comirnaty	22	31/12/2023
NAM	SII - Covishield	22	31/12/2023
NCL	Janssen - Ad26.COV 2-S	65	31/12/2023
NCL	Pfizer BioNTech - Comirnaty	65	31/12/2023
NER	Beijing CNBG - BBIBP-CorV	23	31/12/2023
NER	SII - Covishield	23	31/12/2023
NGA	SII - Covishield	39	31/12/2023
NIC	AstraZeneca - Vaxzevria	92	31/12/2023
NIC	Beijing CNBG - BBIBP-CorV	92	31/12/2023
NIC	CIGB - CIGB-66	92	31/12/2023
NIC	Finlay - Soberana Plus	92	31/12/2023
NIC	Finlay - Soberana-02	92	31/12/2023
NIC	Gamaleya - Gam-Covid-Vac	92	31/12/2023
NIC	Gamaleya - Sputnik-Light	92	31/12/2023
NIC	Janssen - Ad26.COV 2-S	92	31/12/2023
NIC	Moderna - Spikevax	92	31/12/2023
NIC	Pfizer BioNTech - Comirnaty	92	31/12/2023
NIC	SII - Covishield	92	31/12/2023
NIU	Pfizer BioNTech - Comirnaty	100	31/12/2023
NLD	AstraZeneca - Vaxzevria	71	31/12/2023
NLD	Janssen - Ad26.COV 2-S	71	31/12/2023
NLD	Moderna - Spikevax	71	31/12/2023
NLD	Novavax-NUVAXOVID	71	31/12/2023
NLD	Pfizer BioNTech - Comirnaty	71	31/12/2023
NLD	Pfizer BioNTech - Comirnaty Bivalent Original/Omicron BA.1	71	31/12/2023
NLD	Pfizer BioNTech - Comirnaty Bivalent Original/Omicron BA.4/BA.5	71	31/12/2023
NOR	AstraZeneca - Vaxzevria	76	31/12/2023
NOR	Janssen - Ad26.COV 2-S	76	31/12/2023
NOR	Moderna - Spikevax	76	31/12/2023
NOR	Pfizer BioNTech - Comirnaty	76	31/12/2023
NPL	AstraZeneca - Vaxzevria	84	31/12/2023
NPL	Beijing CNBG - BBIBP-CorV	84	31/12/2023
NPL	Bharat - Covaxin	84	31/12/2023
NPL	Gamaleya - Gam-Covid-Vac	84	31/12/2023
NPL	Janssen - Ad26.COV 2-S	84	31/12/2023
NPL	Moderna - Spikevax	84	31/12/2023
NPL	Pfizer BioNTech - Comirnaty	84	31/12/2023
NPL	SII - Covishield	84	31/12/2023
NRU	AstraZeneca - Vaxzevria	100	31/12/2023
NRU	SII - Covishield	100	31/12/2023
NZL	AstraZeneca - Vaxzevria	85	31/12/2023
NZL	Janssen - Ad26.COV 2-S	85	31/12/2023
NZL	Novavax-NUVAXOVID	85	31/12/2023
NZL	Pfizer BioNTech - Comirnaty	85	31/12/2023
OMN	AstraZeneca - Vaxzevria	60	31/12/2023
OMN	Beijing CNBG - BBIBP-CorV	60	31/12/2023
OMN	Bharat - Covaxin	60	31/12/2023
OMN	CanSino - Convidecia	60	31/12/2023
OMN	Gamaleya - Gam-Covid-Vac	60	31/12/2023
OMN	Gamaleya - Sputnik-Light	60	31/12/2023
OMN	Janssen - Ad26.COV 2-S	60	31/12/2023
OMN	Moderna - Spikevax	60	31/12/2023
OMN	Pfizer BioNTech - Comirnaty	60	31/12/2023
OMN	SII - Covishield	60	31/12/2023
OMN	Sinovac - CoronaVac	60	31/12/2023
PAK	AstraZeneca - Vaxzevria	64	31/12/2023
PAK	Beijing CNBG - BBIBP-CorV	64	31/12/2023
PAK	Bharat - Covaxin	64	31/12/2023
PAK	CanSino - Convidecia	64	31/12/2023
PAK	Gamaleya - Gam-Covid-Vac	64	31/12/2023
PAK	Gamaleya - Sputnik-Light	64	31/12/2023
PAK	Janssen - Ad26.COV 2-S	64	31/12/2023
PAK	Moderna - Spikevax	64	31/12/2023
PAK	Pfizer BioNTech - Comirnaty	64	31/12/2023
PAK	SII - Covishield	64	31/12/2023
PAK	Sinovac - CoronaVac	64	31/12/2023
PAN	AstraZeneca - Vaxzevria	74	31/12/2023
PAN	Pfizer BioNTech - Comirnaty	74	31/12/2023
PCN	AstraZeneca - Vaxzevria	94	28/08/2022
PER	AstraZeneca - Vaxzevria	87	31/12/2023
PER	Beijing CNBG - BBIBP-CorV	87	31/12/2023
PER	Moderna - Spikevax	87	31/12/2023
PER	Pfizer BioNTech - Comirnaty	87	31/12/2023
PHL	AstraZeneca - Vaxzevria	72	31/12/2023
PHL	Beijing CNBG - BBIBP-CorV	72	31/12/2023
PHL	Bharat - Covaxin	72	31/12/2023
PHL	Gamaleya - Gam-Covid-Vac	72	31/12/2023
PHL	Gamaleya - Sputnik-Light	72	31/12/2023
PHL	Janssen - Ad26.COV 2-S	72	31/12/2023
PHL	Julphar - Hayat-Vax	72	31/12/2023
PHL	Moderna - Spikevax	72	31/12/2023
PHL	Novavax-NUVAXOVID	72	31/12/2023
PHL	Pfizer BioNTech - Comirnaty	72	31/12/2023
PHL	Sinovac - CoronaVac	72	31/12/2023
PLW	Janssen - Ad26.COV 2-S	100	31/12/2023
PLW	Moderna - Spikevax	100	31/12/2023
PLW	Pfizer BioNTech - Comirnaty	100	31/12/2023
PNG	AstraZeneca - Vaxzevria	4	31/12/2023
PNG	Beijing CNBG - BBIBP-CorV	4	31/12/2023
PNG	Janssen - Ad26.COV 2-S	4	31/12/2023
PNG	SII - Covishield	4	31/12/2023
POL	AstraZeneca - Vaxzevria	60	31/12/2023
POL	Janssen - Ad26.COV 2-S	60	31/12/2023
POL	Moderna - Spikevax	60	31/12/2023
POL	Novavax-NUVAXOVID	60	31/12/2023
POL	Pfizer BioNTech - Comirnaty	60	31/12/2023
PRI	Janssen - Ad26.COV 2-S	94	31/12/2023
PRI	Moderna - Spikevax	94	31/12/2023
PRI	Novavax-NUVAXOVID	94	31/12/2023
PRI	Pfizer BioNTech - Comirnaty	94	31/12/2023
PRT	AstraZeneca - Vaxzevria	87	31/12/2023
PRT	Beijing CNBG - BBIBP-CorV	87	31/12/2023
PRT	Bharat - Covaxin	87	31/12/2023
PRT	Janssen - Ad26.COV 2-S	87	31/12/2023
PRT	Moderna - Spikevax	87	31/12/2023
PRT	Moderna – Spikevax Bivalent Original/Omicron BA.1	87	31/12/2023
PRT	Moderna – Spikevax Bivalent Original/Omicron BA.4/BA.5	87	31/12/2023
PRT	Novavax-NUVAXOVID	87	31/12/2023
PRT	Pfizer BioNTech - Comirnaty	87	31/12/2023
PRT	Pfizer BioNTech - Comirnaty Bivalent Original/Omicron BA.1	87	31/12/2023
PRT	Pfizer BioNTech - Comirnaty Bivalent Original/Omicron BA.4/BA.5	87	31/12/2023
PRT	Sinovac - CoronaVac	87	31/12/2023
PRY	AstraZeneca - Vaxzevria	50	31/12/2023
PRY	Beijing CNBG - BBIBP-CorV	50	31/12/2023
PRY	Bharat - Covaxin	50	31/12/2023
PRY	Gamaleya - Gam-Covid-Vac	50	31/12/2023
PRY	Julphar - Hayat-Vax	50	31/12/2023
PRY	Moderna - Spikevax	50	31/12/2023
PRY	Pfizer BioNTech - Comirnaty	50	31/12/2023
PRY	Sinovac - CoronaVac	50	31/12/2023
PSE	AstraZeneca - Vaxzevria	35	31/12/2023
PSE	Beijing CNBG - BBIBP-CorV	35	31/12/2023
PSE	Bharat - Covaxin	35	31/12/2023
PSE	CanSino - Convidecia	35	31/12/2023
PSE	Gamaleya - Gam-Covid-Vac	35	31/12/2023
PSE	Gamaleya - Sputnik-Light	35	31/12/2023
PSE	Janssen - Ad26.COV 2-S	35	31/12/2023
PSE	Moderna - Spikevax	35	31/12/2023
PSE	Pfizer BioNTech - Comirnaty	35	31/12/2023
PSE	Sinovac - CoronaVac	35	31/12/2023
PYF	Janssen - Ad26.COV 2-S	70	31/12/2023
PYF	Pfizer BioNTech - Comirnaty	70	31/12/2023
QAT	AstraZeneca - Vaxzevria	99	31/12/2023
QAT	Beijing CNBG - BBIBP-CorV	99	31/12/2023
QAT	Bharat - Covaxin	99	31/12/2023
QAT	CanSino - Convidecia	99	31/12/2023
QAT	Gamaleya - Gam-Covid-Vac	99	31/12/2023
QAT	Gamaleya - Sputnik-Light	99	31/12/2023
QAT	Janssen - Ad26.COV 2-S	99	31/12/2023
QAT	Moderna - Spikevax	99	31/12/2023
QAT	Pfizer BioNTech - Comirnaty	99	31/12/2023
QAT	Sinovac - CoronaVac	99	31/12/2023
ROU	AstraZeneca - Vaxzevria	42	31/12/2023
ROU	Janssen - Ad26.COV 2-S	42	31/12/2023
ROU	Moderna - Spikevax	42	31/12/2023
ROU	Pfizer BioNTech - Comirnaty	42	31/12/2023
RUS	SRCVB - EpiVacCorona	55	31/12/2023
RWA	Beijing CNBG - BBIBP-CorV	80	31/12/2023
RWA	Gamaleya - Gam-Covid-Vac	80	31/12/2023
RWA	Janssen - Ad26.COV 2-S	80	31/12/2023
RWA	Moderna - Spikevax	80	31/12/2023
RWA	Pfizer BioNTech - Comirnaty	80	31/12/2023
RWA	SII - Covishield	80	31/12/2023
RWA	Sinovac - CoronaVac	80	31/12/2023
SAU	AstraZeneca - Vaxzevria	73	31/12/2023
SAU	Beijing CNBG - BBIBP-CorV	73	31/12/2023
SAU	Bharat - Covaxin	73	31/12/2023
SAU	CanSino - Convidecia	73	31/12/2023
SAU	Gamaleya - Gam-Covid-Vac	73	31/12/2023
SAU	Gamaleya - Sputnik-Light	73	31/12/2023
SAU	Janssen - Ad26.COV 2-S	73	31/12/2023
SAU	Moderna - Spikevax	73	31/12/2023
SAU	Pfizer BioNTech - Comirnaty	73	31/12/2023
SAU	Sinovac - CoronaVac	73	31/12/2023
SDN	AstraZeneca - Vaxzevria	31	31/12/2023
SDN	Beijing CNBG - BBIBP-CorV	31	31/12/2023
SDN	Bharat - Covaxin	31	31/12/2023
SDN	CanSino - Convidecia	31	31/12/2023
SDN	Gamaleya - Gam-Covid-Vac	31	31/12/2023
SDN	Gamaleya - Sputnik-Light	31	31/12/2023
SDN	Janssen - Ad26.COV 2-S	31	31/12/2023
SDN	Moderna - Spikevax	31	31/12/2023
SDN	Pfizer BioNTech - Comirnaty	31	31/12/2023
SDN	SII - Covishield	31	31/12/2023
SDN	Sinovac - CoronaVac	31	31/12/2023
SEN	Beijing CNBG - BBIBP-CorV	9	31/12/2023
SEN	Janssen - Ad26.COV 2-S	9	31/12/2023
SEN	SII - Covishield	9	31/12/2023
SGP	AstraZeneca - Vaxzevria	90	31/12/2023
SGP	Beijing CNBG - BBIBP-CorV	90	31/12/2023
SGP	Moderna - Spikevax	90	31/12/2023
SGP	Pfizer BioNTech - Comirnaty	90	31/12/2023
SHN	AstraZeneca - AZD1222		31/12/2023
SLB	AstraZeneca - Vaxzevria	37	31/12/2023
SLB	Beijing CNBG - BBIBP-CorV	37	31/12/2023
SLB	Pfizer BioNTech - Comirnaty	37	31/12/2023
SLB	SII - Covishield	37	31/12/2023
SLE	Beijing CNBG - BBIBP-CorV	62	31/12/2023
SLE	SII - Covishield	62	31/12/2023
SLV	AstraZeneca - Vaxzevria	68	31/12/2023
SLV	Beijing CNBG - BBIBP-CorV	68	31/12/2023
SLV	Moderna - Spikevax	68	31/12/2023
SLV	Pfizer BioNTech - Comirnaty	68	31/12/2023
SLV	SII - Covishield	68	31/12/2023
SLV	Sinovac - CoronaVac	68	31/12/2023
SMR	Gamaleya - Gam-Covid-Vac	70	31/12/2023
SMR	Pfizer BioNTech - Comirnaty	70	31/12/2023
SOM	AstraZeneca - Vaxzevria	48	31/12/2023
SOM	Beijing CNBG - BBIBP-CorV	48	31/12/2023
SOM	Bharat - Covaxin	48	31/12/2023
SOM	CanSino - Convidecia	48	31/12/2023
SOM	Gamaleya - Gam-Covid-Vac	48	31/12/2023
SOM	Gamaleya - Sputnik-Light	48	31/12/2023
SOM	Janssen - Ad26.COV 2-S	48	31/12/2023
SOM	Moderna - Spikevax	48	31/12/2023
SOM	Pfizer BioNTech - Comirnaty	48	31/12/2023
SOM	SII - Covishield	48	31/12/2023
SOM	Sinovac - CoronaVac	48	31/12/2023
SRB	AstraZeneca - Vaxzevria	48	31/12/2023
SRB	Beijing CNBG - BBIBP-CorV	48	31/12/2023
SRB	Gamaleya - Gam-Covid-Vac	48	31/12/2023
SRB	Moderna - Spikevax	48	31/12/2023
SRB	Pfizer BioNTech - Comirnaty	48	31/12/2023
SSD	Janssen - Ad26.COV 2-S	38	31/12/2023
SSD	SII - Covishield	38	31/12/2023
STP	AstraZeneca - Vaxzevria	51	31/12/2023
STP	SII - Covishield	51	31/12/2023
SUR	AstraZeneca - Vaxzevria	41	31/12/2023
SUR	Beijing CNBG - BBIBP-CorV	41	31/12/2023
SUR	Moderna - Spikevax	41	31/12/2023
SUR	Pfizer BioNTech - Comirnaty	41	31/12/2023
SUR	SII - Covishield	41	31/12/2023
SVK	AstraZeneca - Vaxzevria	51	31/12/2023
SVK	Gamaleya - Gam-Covid-Vac	51	31/12/2023
SVK	Janssen - Ad26.COV 2-S	51	31/12/2023
SVK	Moderna - Spikevax	51	31/12/2023
SVK	Novavax-NUVAXOVID	51	31/12/2023
SVK	Pfizer BioNTech - Comirnaty	51	31/12/2023
SVN	AstraZeneca - Vaxzevria	57	31/12/2023
SVN	Janssen - Ad26.COV 2-S	57	31/12/2023
SVN	Moderna - Spikevax	57	31/12/2023
SVN	Moderna – Spikevax Bivalent Original/Omicron - Generic	57	31/12/2023
SVN	Novavax-NUVAXOVID	57	31/12/2023
SVN	Pfizer BioNTech - Comirnaty	57	31/12/2023
SVN	Pfizer BioNTech - Comirnaty Bivalent Original/Omicron - Generic	57	31/12/2023
SWE	AstraZeneca - Vaxzevria	72	31/12/2023
SWE	Moderna - Spikevax	72	31/12/2023
SWE	Novavax-NUVAXOVID	72	31/12/2023
SWE	Pfizer BioNTech - Comirnaty	72	31/12/2023
SWZ	Janssen - Ad26.COV 2-S	37	31/12/2023
SWZ	Pfizer BioNTech - Comirnaty	37	31/12/2023
SWZ	SII - Covishield	37	31/12/2023
SXM	AstraZeneca - Vaxzevria	62	31/12/2023
SXM	Moderna - Spikevax	62	31/12/2023
SXM	Pfizer BioNTech - Comirnaty	62	31/12/2023
SYC	Beijing CNBG - BBIBP-CorV	85	31/12/2023
SYC	Gamaleya - Gam-Covid-Vac	85	31/12/2023
SYC	Julphar - Hayat-Vax	85	31/12/2023
SYC	SII - Covishield	85	31/12/2023
SYR	AstraZeneca - Vaxzevria	13	31/12/2023
SYR	Beijing CNBG - BBIBP-CorV	13	31/12/2023
SYR	Bharat - Covaxin	13	31/12/2023
SYR	CanSino - Convidecia	13	31/12/2023
SYR	Gamaleya - Gam-Covid-Vac	13	31/12/2023
SYR	Gamaleya - Sputnik-Light	13	31/12/2023
SYR	Janssen - Ad26.COV 2-S	13	31/12/2023
SYR	Moderna - Spikevax	13	31/12/2023
SYR	Pfizer BioNTech - Comirnaty	13	31/12/2023
SYR	SII - Covishield	13	31/12/2023
SYR	Sinovac - CoronaVac	13	31/12/2023
TCA	Pfizer BioNTech - Comirnaty	79	31/12/2023
TCD	Beijing CNBG - BBIBP-CorV	31	31/12/2023
TGO	SII - Covishield	19	31/12/2023
THA	AstraZeneca - Vaxzevria	78	31/12/2023
THA	Beijing CNBG - BBIBP-CorV	78	31/12/2023
THA	Janssen - Ad26.COV 2-S	78	31/12/2023
THA	Moderna - Spikevax	78	31/12/2023
THA	Pfizer BioNTech - Comirnaty	78	31/12/2023
THA	SII - Covishield	78	31/12/2023
THA	SII - Covovax	78	31/12/2023
THA	Sinovac - CoronaVac	78	31/12/2023
TJK	AstraZeneca - Vaxzevria	54	31/12/2023
TJK	Gamaleya - Gam-Covid-Vac	54	31/12/2023
TJK	Moderna - Spikevax	54	31/12/2023
TJK	Moderna – Spikevax Bivalent Original/Omicron - Generic	54	31/12/2023
TJK	Pfizer BioNTech - Comirnaty	54	31/12/2023
TJK	Pfizer BioNTech - Comirnaty Bivalent Original/Omicron - Generic	54	31/12/2023
TJK	SII - Covishield	54	31/12/2023
TJK	Sinovac - CoronaVac	54	31/12/2023
TKL	Pfizer BioNTech - Comirnaty	100	31/12/2023
TKM	Anhui ZL - Zifivax	76	31/12/2023
TKM	AstraZeneca - Vaxzevria	76	31/12/2023
TKM	Beijing CNBG - BBIBP-CorV	76	31/12/2023
TKM	Gamaleya - Gam-Covid-Vac	76	31/12/2023
TKM	RIBSP - QazVac	76	31/12/2023
TKM	SRCVB - EpiVacCorona	76	31/12/2023
TLS	AstraZeneca - Vaxzevria	61	31/12/2023
TLS	Pfizer BioNTech - Comirnaty	61	31/12/2023
TLS	SII - Covishield	61	31/12/2023
TLS	Sinovac - CoronaVac	61	31/12/2023
TON	AstraZeneca - Vaxzevria	73	31/12/2023
TON	Pfizer BioNTech - Comirnaty	73	31/12/2023
TTO	AstraZeneca - Vaxzevria	51	31/12/2023
TTO	Beijing CNBG - BBIBP-CorV	51	31/12/2023
TTO	Janssen - Ad26.COV 2-S	51	31/12/2023
TTO	Pfizer BioNTech - Comirnaty	51	31/12/2023
TTO	SII - Covishield	51	31/12/2023
TUN	AstraZeneca - Vaxzevria	54	31/12/2023
TUN	Beijing CNBG - BBIBP-CorV	54	31/12/2023
TUN	Bharat - Covaxin	54	31/12/2023
TUN	CanSino - Convidecia	54	31/12/2023
TUN	Gamaleya - Gam-Covid-Vac	54	31/12/2023
TUN	Gamaleya - Sputnik-Light	54	31/12/2023
TUN	Janssen - Ad26.COV 2-S	54	31/12/2023
TUN	Moderna - Spikevax	54	31/12/2023
TUN	Pfizer BioNTech - Comirnaty	54	31/12/2023
TUN	Sinovac - CoronaVac	54	31/12/2023
TUR	Pfizer BioNTech - Comirnaty	63	31/12/2023
TUR	Sinovac - CoronaVac	63	31/12/2023
TUR	Turkovac	63	31/12/2023
TUV	AstraZeneca - Vaxzevria	81	31/12/2023
TZA	Beijing CNBG - BBIBP-CorV	54	31/12/2023
TZA	Janssen - Ad26.COV 2-S	54	31/12/2023
TZA	Pfizer BioNTech - Comirnaty	54	31/12/2023
UGA	Janssen - Ad26.COV 2-S	29	31/12/2023
UGA	Moderna - Spikevax	29	31/12/2023
UGA	Pfizer BioNTech - Comirnaty	29	31/12/2023
UGA	SII - Covishield	29	31/12/2023
UGA	Sinovac - CoronaVac	29	31/12/2023
UKR	AstraZeneca - Vaxzevria	36	31/12/2023
UKR	Janssen - Ad26.COV 2-S	36	31/12/2023
UKR	Moderna - Spikevax	36	31/12/2023
UKR	Pfizer BioNTech - Comirnaty	36	31/12/2023
UKR	SII - Covishield	36	31/12/2023
UKR	Sinovac - CoronaVac	36	31/12/2023
URY	AstraZeneca - Vaxzevria	84	31/12/2023
URY	Pfizer BioNTech - Comirnaty	84	31/12/2023
URY	Sinovac - CoronaVac	84	31/12/2023
USA	Janssen - Ad26.COV 2-S	70	31/12/2023
USA	Moderna - Spikevax	70	31/12/2023
USA	Novavax-NUVAXOVID	70	31/12/2023
USA	Pfizer BioNTech - Comirnaty	70	31/12/2023
UZB	Anhui ZL - Zifivax	55	31/12/2023
UZB	Gamaleya - Gam-Covid-Vac	55	31/12/2023
UZB	Gamaleya - Sputnik-Light	55	31/12/2023
UZB	Janssen - Ad26.COV 2-S	55	31/12/2023
UZB	Moderna - Spikevax	55	31/12/2023
UZB	Pfizer BioNTech - Comirnaty	55	31/12/2023
UZB	SII - Covishield	55	31/12/2023
UZB	Sinovac - CoronaVac	55	31/12/2023
VCT	AstraZeneca - Vaxzevria	29	31/12/2023
VCT	Gamaleya - Gam-Covid-Vac	29	31/12/2023
VCT	Gamaleya - Sputnik-Light	29	31/12/2023
VCT	Pfizer BioNTech - Comirnaty	29	31/12/2023
VCT	SII - Covishield	29	31/12/2023
VEN	Beijing CNBG - BBIBP-CorV	50	31/12/2023
VEN	CIGB - CIGB-66	50	31/12/2023
VEN	Finlay - Soberana-02	50	31/12/2023
VEN	Gamaleya - Gam-Covid-Vac	50	31/12/2023
VEN	Gamaleya - Sputnik-Light	50	31/12/2023
VEN	Sinovac - CoronaVac	50	31/12/2023
VGB	AstraZeneca - Vaxzevria	60	31/12/2023
VGB	Janssen - Ad26.COV 2-S	60	31/12/2023
VGB	Pfizer BioNTech - Comirnaty	60	31/12/2023
VNM	AstraZeneca - Vaxzevria	88	31/12/2023
VNM	Beijing CNBG - BBIBP-CorV	88	31/12/2023
VNM	CIGB - CIGB-66	88	31/12/2023
VNM	Gamaleya - Gam-Covid-Vac	88	31/12/2023
VNM	Moderna - Spikevax	88	31/12/2023
VNM	Pfizer BioNTech - Comirnaty	88	31/12/2023
VUT	AstraZeneca - Vaxzevria	53	31/12/2023
VUT	Beijing CNBG - BBIBP-CorV	53	31/12/2023
VUT	Janssen - Ad26.COV 2-S	53	31/12/2023
WLF	Moderna - Spikevax	60	31/12/2023
WSM	AstraZeneca - Vaxzevria	90	31/12/2023
WSM	Pfizer BioNTech - Comirnaty	90	31/12/2023
XKX	AstraZeneca - Vaxzevria	46	31/12/2023
XKX	Pfizer BioNTech - Comirnaty	46	31/12/2023
YEM	AstraZeneca - Vaxzevria	3	31/12/2023
YEM	Beijing CNBG - BBIBP-CorV	3	31/12/2023
YEM	Bharat - Covaxin	3	31/12/2023
YEM	CanSino - Convidecia	3	31/12/2023
YEM	Gamaleya - Gam-Covid-Vac	3	31/12/2023
YEM	Gamaleya - Sputnik-Light	3	31/12/2023
YEM	Janssen - Ad26.COV 2-S	3	31/12/2023
YEM	Moderna - Spikevax	3	31/12/2023
YEM	Pfizer BioNTech - Comirnaty	3	31/12/2023
YEM	SII - Covishield	3	31/12/2023
YEM	Sinovac - CoronaVac	3	31/12/2023
ZAF	Janssen - Ad26.COV 2-S	35	31/12/2023
ZAF	Pfizer BioNTech - Comirnaty	35	31/12/2023
ZMB	Beijing CNBG - BBIBP-CorV	50	31/12/2023
ZMB	Janssen - Ad26.COV 2-S	50	31/12/2023
ZMB	SII - Covishield	50	31/12/2023
ZWE	Beijing CNBG - BBIBP-CorV	38	31/12/2023
ZWE	Bharat - Covaxin	38	31/12/2023
ZWE	Gamaleya - Gam-Covid-Vac	38	31/12/2023
ZWE	Sinovac - CoronaVac	38	31/12/2023
