# Supplementary material for: Cross-national patterns of COVID-19 vaccination coverage by vaccine type
Source: PLOS Glob Public Health. 2026 Jul 10;6(7):e0006682. doi: 10.1371/journal.pgph.0006682 (PMC13354079; doi:10.1371/journal.pgph.0006682)
Supplement: S2 Data — This file contains the latest country-level vaccination coverage records merged with vaccine-product introduction data. (CSV) [file pgph.0006682.s002.csv]

COUNTRY	DATE	COVID_VACCINE_COV_TOT_CPS	COVID_VACCINE_COV_TOT_A1D	COVID_VACCINE_COV_TOT_BOOST	COVID_VACCINE_ADM_TOT_CPS	COVID_VACCINE_ADM_TOT_A1D	COVID_VACCINE_ADM_TOT_BOOST	COVID_VACCINE_ADM_TOT_DOSES	COVID_VACCINE_ADM_TOT_DOSES_PER100	COVID_VACCINE_DATE_INTRO_FIRST	COVID_VACCINE_DATE_REPORT_TOT_LAST	vaccine_display	vaccine_name	manufacturer	date_start	date_end
ABW	31/12/2023	79	85	33	84363	90493	35659	217124	203	17/02/2021	29/12/2023	Janssen - Ad26.COV 2-S	Ad26.COV 2-S	Janssen Pharmaceuticals
ABW	31/12/2023	79	85	33	84363	90493	35659	217124	203	17/02/2021	29/12/2023	Pfizer BioNTech - Comirnaty	Comirnaty	Pfizer BioNTech
AFG	31/12/2023	47	49	7	18370386	19151369	2729940	22964750	59	22/02/2021	31/12/2023	AstraZeneca - Vaxzevria	Vaxzevria	AstraZeneca
AFG	31/12/2023	47	49	7	18370386	19151369	2729940	22964750	59	22/02/2021	31/12/2023	Beijing CNBG - BBIBP-CorV	BBIBP-CorV	Beijing Bio-Institute Biological Products (CNBG)
AFG	31/12/2023	47	49	7	18370386	19151369	2729940	22964750	59	22/02/2021	31/12/2023	Bharat - Covaxin	Covaxin	Bharat Biotech
AFG	31/12/2023	47	49	7	18370386	19151369	2729940	22964750	59	22/02/2021	31/12/2023	CanSino - Convidecia	Convidecia	CanSino Biologicals
AFG	31/12/2023	47	49	7	18370386	19151369	2729940	22964750	59	22/02/2021	31/12/2023	Gamaleya - Gam-Covid-Vac	Gam-Covid-Vac	Gamaleya Research Institute
AFG	31/12/2023	47	49	7	18370386	19151369	2729940	22964750	59	22/02/2021	31/12/2023	Gamaleya - Sputnik-Light	Sputnik-Light	Gamaleya Research Institute
AFG	31/12/2023	47	49	7	18370386	19151369	2729940	22964750	59	22/02/2021	31/12/2023	Janssen - Ad26.COV 2-S	Ad26.COV 2-S	Janssen Pharmaceuticals
AFG	31/12/2023	47	49	7	18370386	19151369	2729940	22964750	59	22/02/2021	31/12/2023	Moderna - Spikevax	Spikevax	Moderna
AFG	31/12/2023	47	49	7	18370386	19151369	2729940	22964750	59	22/02/2021	31/12/2023	Pfizer BioNTech - Comirnaty	Comirnaty	Pfizer BioNTech
AFG	31/12/2023	47	49	7	18370386	19151369	2729940	22964750	59	22/02/2021	31/12/2023	SII - Covishield	Covishield	Serum Institute of India
AFG	31/12/2023	47	49	7	18370386	19151369	2729940	22964750	59	22/02/2021	31/12/2023	Sinovac - CoronaVac	Coronavac	Sinovac
AGO	31/12/2023	29	50	9	9609080	16550642	3067091	27819132	85	10/03/2021	31/12/2023	SII - Covishield	Covishield	Serum Institute of India	03/10/2021
AIA	31/12/2023	69	72	22	10382	10858	3231	24864	166	05/02/2021	29/12/2023	AstraZeneca - Vaxzevria	Vaxzevria	AstraZeneca	02/05/2021
AIA	31/12/2023	69	72	22	10382	10858	3231	24864	166	05/02/2021	29/12/2023	Pfizer BioNTech - Comirnaty	Comirnaty	Pfizer BioNTech	09/06/2021
ALB	31/12/2023	44	47	14	1279333	1349255	402371	3088966	107	13/01/2021	23/12/2023	AstraZeneca - Vaxzevria	Vaxzevria	AstraZeneca	03/10/2021
ALB	31/12/2023	44	47	14	1279333	1349255	402371	3088966	107	13/01/2021	23/12/2023	Gamaleya - Gam-Covid-Vac	Gam-Covid-Vac	Gamaleya Research Institute
ALB	31/12/2023	44	47	14	1279333	1349255	402371	3088966	107	13/01/2021	23/12/2023	Pfizer BioNTech - Comirnaty	Comirnaty	Pfizer BioNTech
ALB	31/12/2023	44	47	14	1279333	1349255	402371	3088966	107	13/01/2021	23/12/2023	Pfizer BioNTech - Comirnaty Bivalent Original/Omicron BA.4/BA.5	Comirnaty Bivalent Original/Omicron BA.4/BA.5	nan
ALB	31/12/2023	44	47	14	1279333	1349255	402371	3088966	107	13/01/2021	23/12/2023	SII - Covishield	Covishield	Serum Institute of India
ALB	31/12/2023	44	47	14	1279333	1349255	402371	3088966	107	13/01/2021	23/12/2023	Sinovac - CoronaVac	Coronavac	Sinovac
AND	31/12/2023	69	75	56	53501	57913	43071	157072	203	20/01/2021	23/12/2023	AstraZeneca - Vaxzevria	Vaxzevria	AstraZeneca	03/03/2021
AND	31/12/2023	69	75	56	53501	57913	43071	157072	203	20/01/2021	23/12/2023	Moderna - Spikevax	Spikevax	Moderna
AND	31/12/2023	69	75	56	53501	57913	43071	157072	203	20/01/2021	23/12/2023	Pfizer BioNTech - Comirnaty	Comirnaty	Pfizer BioNTech
AND	31/12/2023	69	75	56	53501	57913	43071	157072	203	20/01/2021	23/12/2023	Pfizer BioNTech - Comirnaty Bivalent Original/Omicron BA.4/BA.5	Comirnaty Bivalent Original/Omicron BA.4/BA.5	nan
ARE	31/12/2023	99	100	52	9792266	9991089	5138699	24922054	252		06/07/2022	AstraZeneca - Vaxzevria	Vaxzevria	AstraZeneca
ARE	31/12/2023	99	100	52	9792266	9991089	5138699	24922054	252		06/07/2022	Beijing CNBG - BBIBP-CorV	BBIBP-CorV	Beijing Bio-Institute Biological Products (CNBG)
ARE	31/12/2023	99	100	52	9792266	9991089	5138699	24922054	252		06/07/2022	Bharat - Covaxin	Covaxin	Bharat Biotech
ARE	31/12/2023	99	100	52	9792266	9991089	5138699	24922054	252		06/07/2022	CanSino - Convidecia	Convidecia	CanSino Biologicals
ARE	31/12/2023	99	100	52	9792266	9991089	5138699	24922054	252		06/07/2022	Gamaleya - Gam-Covid-Vac	Gam-Covid-Vac	Gamaleya Research Institute
ARE	31/12/2023	99	100	52	9792266	9991089	5138699	24922054	252		06/07/2022	Gamaleya - Sputnik-Light	Sputnik-Light	Gamaleya Research Institute
ARE	31/12/2023	99	100	52	9792266	9991089	5138699	24922054	252		06/07/2022	Janssen - Ad26.COV 2-S	Ad26.COV 2-S	Janssen Pharmaceuticals
ARE	31/12/2023	99	100	52	9792266	9991089	5138699	24922054	252		06/07/2022	Moderna - Spikevax	Spikevax	Moderna
ARE	31/12/2023	99	100	52	9792266	9991089	5138699	24922054	252		06/07/2022	Pfizer BioNTech - Comirnaty	Comirnaty	Pfizer BioNTech
ARE	31/12/2023	99	100	52	9792266	9991089	5138699	24922054	252		06/07/2022	SII - Covishield	Covishield	Serum Institute of India
ARE	31/12/2023	99	100	52	9792266	9991089	5138699	24922054	252		06/07/2022	Sinovac - CoronaVac	Coronavac	Sinovac
ARG	31/12/2023	84	91	61	38090133	41188650	27718875	116686617	258	29/12/2020	29/12/2023	AstraZeneca - Vaxzevria	Vaxzevria	AstraZeneca
ARG	31/12/2023	84	91	61	38090133	41188650	27718875	116686617	258	29/12/2020	29/12/2023	Beijing CNBG - BBIBP-CorV	BBIBP-CorV	Beijing Bio-Institute Biological Products (CNBG)	03/02/2021
ARG	31/12/2023	84	91	61	38090133	41188650	27718875	116686617	258	29/12/2020	29/12/2023	CanSino - Convidecia	Convidecia	CanSino Biologicals	09/08/2021
ARG	31/12/2023	84	91	61	38090133	41188650	27718875	116686617	258	29/12/2020	29/12/2023	Gamaleya - Gam-Covid-Vac	Gam-Covid-Vac	Gamaleya Research Institute
ARG	31/12/2023	84	91	61	38090133	41188650	27718875	116686617	258	29/12/2020	29/12/2023	Moderna - Spikevax	Spikevax	Moderna	08/02/2021
ARG	31/12/2023	84	91	61	38090133	41188650	27718875	116686617	258	29/12/2020	29/12/2023	Pfizer BioNTech - Comirnaty	Comirnaty	Pfizer BioNTech
ARG	31/12/2023	84	91	61	38090133	41188650	27718875	116686617	258	29/12/2020	29/12/2023	SII - Covishield	Covishield	Serum Institute of India
ARM	31/12/2023	35	39	3	1030758	1150915	81354	2256919	76	27/01/2021	23/12/2023	AstraZeneca - Vaxzevria	Vaxzevria	AstraZeneca
ARM	31/12/2023	35	39	3	1030758	1150915	81354	2256919	76	27/01/2021	23/12/2023	Beijing CNBG - BBIBP-CorV	BBIBP-CorV	Beijing Bio-Institute Biological Products (CNBG)
ARM	31/12/2023	35	39	3	1030758	1150915	81354	2256919	76	27/01/2021	23/12/2023	Gamaleya - Gam-Covid-Vac	Gam-Covid-Vac	Gamaleya Research Institute
ARM	31/12/2023	35	39	3	1030758	1150915	81354	2256919	76	27/01/2021	23/12/2023	Gamaleya - Sputnik-Light	Sputnik-Light	Gamaleya Research Institute	02/09/2022
ARM	31/12/2023	35	39	3	1030758	1150915	81354	2256919	76	27/01/2021	23/12/2023	Janssen - Ad26.COV 2-S	Ad26.COV 2-S	Janssen Pharmaceuticals	05/05/2021
ARM	31/12/2023	35	39	3	1030758	1150915	81354	2256919	76	27/01/2021	23/12/2023	Moderna - Spikevax	Spikevax	Moderna
ARM	31/12/2023	35	39	3	1030758	1150915	81354	2256919	76	27/01/2021	23/12/2023	Pfizer BioNTech - Comirnaty	Comirnaty	Pfizer BioNTech
ARM	31/12/2023	35	39	3	1030758	1150915	81354	2256919	76	27/01/2021	23/12/2023	SII - Covishield	Covishield	Serum Institute of India
ARM	31/12/2023	35	39	3	1030758	1150915	81354	2256919	76	27/01/2021	23/12/2023	Sinovac - CoronaVac	Coronavac	Sinovac
ARM	31/12/2023	35	39	3	1030758	1150915	81354	2256919	76	27/01/2021	23/12/2023	Wuhan CNBG - Inactivated	Inactivated SARS-CoV-2 vaccine	Wuhan Institute of Biological Products (CNBG)	03/09/2022
ASM	26/03/2023	77	84	44	42479	46206	24160	114706	208		29/03/2023	Janssen - Ad26.COV 2-S	Ad26.COV 2-S	Janssen Pharmaceuticals
ASM	26/03/2023	77	84	44	42479	46206	24160	114706	208		29/03/2023	Moderna - Spikevax	Spikevax	Moderna
ASM	26/03/2023	77	84	44	42479	46206	24160	114706	208		29/03/2023	Pfizer BioNTech - Comirnaty	Comirnaty	Pfizer BioNTech
ATG	31/12/2023	64	66	10	62384	64290	9838	136512	139	01/03/2021	29/12/2023	AstraZeneca - Vaxzevria	Vaxzevria	AstraZeneca	03/01/2021
ATG	31/12/2023	64	66	10	62384	64290	9838	136512	139	01/03/2021	29/12/2023	Beijing CNBG - BBIBP-CorV	BBIBP-CorV	Beijing Bio-Institute Biological Products (CNBG)
ATG	31/12/2023	64	66	10	62384	64290	9838	136512	139	01/03/2021	29/12/2023	Gamaleya - Gam-Covid-Vac	Gam-Covid-Vac	Gamaleya Research Institute
ATG	31/12/2023	64	66	10	62384	64290	9838	136512	139	01/03/2021	29/12/2023	Janssen - Ad26.COV 2-S	Ad26.COV 2-S	Janssen Pharmaceuticals	09/06/2021
ATG	31/12/2023	64	66	10	62384	64290	9838	136512	139	01/03/2021	29/12/2023	Pfizer BioNTech - Comirnaty	Comirnaty	Pfizer BioNTech
ATG	31/12/2023	64	66	10	62384	64290	9838	136512	139	01/03/2021	29/12/2023	SII - Covishield	Covishield	Serum Institute of India	07/12/2021
AUS	31/12/2023	85	88	56	21766240	22443557	14391682	69686752	273	21/02/2021	31/12/2023	AstraZeneca - Vaxzevria	Vaxzevria	AstraZeneca
AUS	31/12/2023	85	88	56	21766240	22443557	14391682	69686752	273	21/02/2021	31/12/2023	Janssen - Ad26.COV 2-S	Ad26.COV 2-S	Janssen Pharmaceuticals
AUS	31/12/2023	85	88	56	21766240	22443557	14391682	69686752	273	21/02/2021	31/12/2023	Moderna - Spikevax	Spikevax	Moderna
AUS	31/12/2023	85	88	56	21766240	22443557	14391682	69686752	273	21/02/2021	31/12/2023	Novavax-NUVAXOVID	NUVAXOVID	Novavax
AUS	31/12/2023	85	88	56	21766240	22443557	14391682	69686752	273	21/02/2021	31/12/2023	Pfizer BioNTech - Comirnaty	Comirnaty	Pfizer BioNTech
AUT	31/12/2023	75	78	61	6682372	6909588	5405966	20403676	229	30/12/2020	23/12/2023	AstraZeneca - Vaxzevria	Vaxzevria	AstraZeneca	02/10/2021
AUT	31/12/2023	75	78	61	6682372	6909588	5405966	20403676	229	30/12/2020	23/12/2023	Janssen - Ad26.COV 2-S	Ad26.COV 2-S	Janssen Pharmaceuticals
AUT	31/12/2023	75	78	61	6682372	6909588	5405966	20403676	229	30/12/2020	23/12/2023	Moderna - Spikevax	Spikevax	Moderna
AUT	31/12/2023	75	78	61	6682372	6909588	5405966	20403676	229	30/12/2020	23/12/2023	Moderna – Spikevax Bivalent Original/Omicron BA.1	Spikevax Bivalent Original/Omicron BA.1	nan	02/10/2021
AUT	31/12/2023	75	78	61	6682372	6909588	5405966	20403676	229	30/12/2020	23/12/2023	Novavax-NUVAXOVID	NUVAXOVID	Novavax
AUT	31/12/2023	75	78	61	6682372	6909588	5405966	20403676	229	30/12/2020	23/12/2023	Pfizer BioNTech - Comirnaty	Comirnaty	Pfizer BioNTech
AUT	31/12/2023	75	78	61	6682372	6909588	5405966	20403676	229	30/12/2020	23/12/2023	Pfizer BioNTech - Comirnaty Bivalent Original/Omicron BA.1	Comirnaty Bivalent Original/Omicron BA.1	nan
AUT	31/12/2023	75	78	61	6682372	6909588	5405966	20403676	229	30/12/2020	23/12/2023	Pfizer BioNTech - Comirnaty Bivalent Original/Omicron BA.4/BA.5	Comirnaty Bivalent Original/Omicron BA.4/BA.5	nan
AUT	31/12/2023	75	78	61	6682372	6909588	5405966	20403676	229	30/12/2020	23/12/2023	Valneva - VLA2001	VLA2001	Valneva
AZE	31/12/2023	48	54	35	4888112	5436662	3504588	13829360	136	20/01/2021	23/12/2023	AstraZeneca - Vaxzevria	Vaxzevria	AstraZeneca	05/05/2021
AZE	31/12/2023	48	54	35	4888112	5436662	3504588	13829360	136	20/01/2021	23/12/2023	Gamaleya - Gam-Covid-Vac	Gam-Covid-Vac	Gamaleya Research Institute
AZE	31/12/2023	48	54	35	4888112	5436662	3504588	13829360	136	20/01/2021	23/12/2023	Gamaleya - Sputnik-Light	Sputnik-Light	Gamaleya Research Institute	03/02/2022
AZE	31/12/2023	48	54	35	4888112	5436662	3504588	13829360	136	20/01/2021	23/12/2023	Pfizer BioNTech - Comirnaty	Comirnaty	Pfizer BioNTech	06/09/2021
AZE	31/12/2023	48	54	35	4888112	5436662	3504588	13829360	136	20/01/2021	23/12/2023	Sinovac - CoronaVac	Coronavac	Sinovac
BDI	31/12/2023				36321	36909	314	42252		18/10/2021	31/12/2023	Beijing CNBG - BBIBP-CorV	BBIBP-CorV	Beijing Bio-Institute Biological Products (CNBG)
BEL	31/12/2023	79	80	63	9152736	9248897	7246551	29117755	253	30/12/2020	23/12/2023	AstraZeneca - Vaxzevria	Vaxzevria	AstraZeneca	02/10/2021
BEL	31/12/2023	79	80	63	9152736	9248897	7246551	29117755	253	30/12/2020	23/12/2023	Janssen - Ad26.COV 2-S	Ad26.COV 2-S	Janssen Pharmaceuticals
BEL	31/12/2023	79	80	63	9152736	9248897	7246551	29117755	253	30/12/2020	23/12/2023	Moderna - Spikevax	Spikevax	Moderna
BEL	31/12/2023	79	80	63	9152736	9248897	7246551	29117755	253	30/12/2020	23/12/2023	Novavax-NUVAXOVID	NUVAXOVID	Novavax	03/02/2022
BEL	31/12/2023	79	80	63	9152736	9248897	7246551	29117755	253	30/12/2020	23/12/2023	Pfizer BioNTech - Comirnaty	Comirnaty	Pfizer BioNTech
BEN	31/12/2023	23	30		2742837	3697190		4232541	35	29/03/2021	31/12/2023	AstraZeneca - Vaxzevria	Vaxzevria	AstraZeneca
BEN	31/12/2023	23	30		2742837	3697190		4232541	35	29/03/2021	31/12/2023	Janssen - Ad26.COV 2-S	Ad26.COV 2-S	Janssen Pharmaceuticals
BEN	31/12/2023	23	30		2742837	3697190		4232541	35	29/03/2021	31/12/2023	Pfizer BioNTech - Comirnaty	Comirnaty	Pfizer BioNTech
BEN	31/12/2023	23	30		2742837	3697190		4232541	35	29/03/2021	31/12/2023	SII - Covishield	Covishield	Serum Institute of India
BEN	31/12/2023	23	30		2742837	3697190		4232541	35	29/03/2021	31/12/2023	Sinovac - CoronaVac	Coronavac	Sinovac
BFA	31/12/2023	25	29		5232347	6089089	4056	7893609	38	02/06/2021	31/12/2023	Beijing CNBG - BBIBP-CorV	BBIBP-CorV	Beijing Bio-Institute Biological Products (CNBG)
BFA	31/12/2023	25	29		5232347	6089089	4056	7893609	38	02/06/2021	31/12/2023	Janssen - Ad26.COV 2-S	Ad26.COV 2-S	Janssen Pharmaceuticals
BFA	31/12/2023	25	29		5232347	6089089	4056	7893609	38	02/06/2021	31/12/2023	SII - Covishield	Covishield	Serum Institute of India	06/02/2021
BGD	31/12/2023	86	92	42	142193276	151504394	68532189	362229859	220	27/01/2021	18/10/2023	AstraZeneca - Vaxzevria	Vaxzevria	AstraZeneca
BGD	31/12/2023	86	92	42	142193276	151504394	68532189	362229859	220	27/01/2021	18/10/2023	Beijing CNBG - BBIBP-CorV	BBIBP-CorV	Beijing Bio-Institute Biological Products (CNBG)
BGD	31/12/2023	86	92	42	142193276	151504394	68532189	362229859	220	27/01/2021	18/10/2023	Gamaleya - Gam-Covid-Vac	Gam-Covid-Vac	Gamaleya Research Institute
BGD	31/12/2023	86	92	42	142193276	151504394	68532189	362229859	220	27/01/2021	18/10/2023	Janssen - Ad26.COV 2-S	Ad26.COV 2-S	Janssen Pharmaceuticals
BGD	31/12/2023	86	92	42	142193276	151504394	68532189	362229859	220	27/01/2021	18/10/2023	Moderna - Spikevax	Spikevax	Moderna
BGD	31/12/2023	86	92	42	142193276	151504394	68532189	362229859	220	27/01/2021	18/10/2023	Pfizer BioNTech - Comirnaty	Comirnaty	Pfizer BioNTech
BGD	31/12/2023	86	92	42	142193276	151504394	68532189	362229859	220	27/01/2021	18/10/2023	SII - Covishield	Covishield	Serum Institute of India
BGD	31/12/2023	86	92	42	142193276	151504394	68532189	362229859	220	27/01/2021	18/10/2023	Sinovac - CoronaVac	Coronavac	Sinovac	12/11/2021
BGR	31/12/2023	30	31	12	2080472	2155863	864723	4723016	68	30/12/2020	23/12/2023	AstraZeneca - Vaxzevria	Vaxzevria	AstraZeneca	02/03/2021
BGR	31/12/2023	30	31	12	2080472	2155863	864723	4723016	68	30/12/2020	23/12/2023	Janssen - Ad26.COV 2-S	Ad26.COV 2-S	Janssen Pharmaceuticals	05/12/2021
BGR	31/12/2023	30	31	12	2080472	2155863	864723	4723016	68	30/12/2020	23/12/2023	Moderna - Spikevax	Spikevax	Moderna
BGR	31/12/2023	30	31	12	2080472	2155863	864723	4723016	68	30/12/2020	23/12/2023	Pfizer BioNTech - Comirnaty	Comirnaty	Pfizer BioNTech
BHR	31/12/2023	72	73	59	1226796	1241174	1008663	3476633	204	04/11/2020	21/12/2022	AstraZeneca - Vaxzevria	Vaxzevria	AstraZeneca	11/04/2020
BHR	31/12/2023	72	73	59	1226796	1241174	1008663	3476633	204	04/11/2020	21/12/2022	Beijing CNBG - BBIBP-CorV	BBIBP-CorV	Beijing Bio-Institute Biological Products (CNBG)	11/04/2020
BHR	31/12/2023	72	73	59	1226796	1241174	1008663	3476633	204	04/11/2020	21/12/2022	Bharat - Covaxin	Covaxin	Bharat Biotech
BHR	31/12/2023	72	73	59	1226796	1241174	1008663	3476633	204	04/11/2020	21/12/2022	CanSino - Convidecia	Convidecia	CanSino Biologicals
BHR	31/12/2023	72	73	59	1226796	1241174	1008663	3476633	204	04/11/2020	21/12/2022	Gamaleya - Gam-Covid-Vac	Gam-Covid-Vac	Gamaleya Research Institute	11/04/2020
BHR	31/12/2023	72	73	59	1226796	1241174	1008663	3476633	204	04/11/2020	21/12/2022	Gamaleya - Sputnik-Light	Sputnik-Light	Gamaleya Research Institute	11/04/2020
BHR	31/12/2023	72	73	59	1226796	1241174	1008663	3476633	204	04/11/2020	21/12/2022	Janssen - Ad26.COV 2-S	Ad26.COV 2-S	Janssen Pharmaceuticals	11/04/2020
BHR	31/12/2023	72	73	59	1226796	1241174	1008663	3476633	204	04/11/2020	21/12/2022	Moderna - Spikevax	Spikevax	Moderna
BHR	31/12/2023	72	73	59	1226796	1241174	1008663	3476633	204	04/11/2020	21/12/2022	Pfizer BioNTech - Comirnaty	Comirnaty	Pfizer BioNTech	11/04/2020
BHR	31/12/2023	72	73	59	1226796	1241174	1008663	3476633	204	04/11/2020	21/12/2022	SII - Covishield	Covishield	Serum Institute of India
BHR	31/12/2023	72	73	59	1226796	1241174	1008663	3476633	204	04/11/2020	21/12/2022	Sinovac - CoronaVac	Coronavac	Sinovac
BHS	31/12/2023	42	44	9	166972	174810	33717	366359	93	14/03/2021	29/12/2023	AstraZeneca - Vaxzevria	Vaxzevria	AstraZeneca
BHS	31/12/2023	42	44	9	166972	174810	33717	366359	93	14/03/2021	29/12/2023	Janssen - Ad26.COV 2-S	Ad26.COV 2-S	Janssen Pharmaceuticals
BHS	31/12/2023	42	44	9	166972	174810	33717	366359	93	14/03/2021	29/12/2023	Pfizer BioNTech - Comirnaty	Comirnaty	Pfizer BioNTech	08/12/2021
BHS	31/12/2023	42	44	9	166972	174810	33717	366359	93	14/03/2021	29/12/2023	SII - Covishield	Covishield	Serum Institute of India
BIH	31/12/2023	14	17	6	461202	546013	182203	1190949	36		23/12/2023	AstraZeneca - AZD1222	AZD1222	AstraZeneca
BIH	31/12/2023	14	17	6	461202	546013	182203	1190949	36		23/12/2023	Pfizer BioNTech - Comirnaty	Comirnaty	Pfizer BioNTech
BIH	31/12/2023	14	17	6	461202	546013	182203	1190949	36		23/12/2023	Sinovac - CoronaVac	Coronavac	Sinovac
BLR	31/12/2023	67	68	61	6366658	6451746	5724423	22765402	241	03/02/2021	23/12/2023	Beijing CNBG - BBIBP-CorV	BBIBP-CorV	Beijing Bio-Institute Biological Products (CNBG)
BLR	31/12/2023	67	68	61	6366658	6451746	5724423	22765402	241	03/02/2021	23/12/2023	Chumakov - Covi-Vac	Covi-Vac	Chumakov	01/12/2022
BLR	31/12/2023	67	68	61	6366658	6451746	5724423	22765402	241	03/02/2021	23/12/2023	Gamaleya - Gam-Covid-Vac	Gam-Covid-Vac	Gamaleya Research Institute	02/03/2021
BLR	31/12/2023	67	68	61	6366658	6451746	5724423	22765402	241	03/02/2021	23/12/2023	Gamaleya - Sputnik-Light	Sputnik-Light	Gamaleya Research Institute	10/06/2021
BLZ	31/12/2023	56	59	13	221478	236221	53189	511106	129	01/03/2021	29/12/2023	AstraZeneca - Vaxzevria	Vaxzevria	AstraZeneca	04/07/2021
BLZ	31/12/2023	56	59	13	221478	236221	53189	511106	129	01/03/2021	29/12/2023	Beijing CNBG - BBIBP-CorV	BBIBP-CorV	Beijing Bio-Institute Biological Products (CNBG)
BLZ	31/12/2023	56	59	13	221478	236221	53189	511106	129	01/03/2021	29/12/2023	Janssen - Ad26.COV 2-S	Ad26.COV 2-S	Janssen Pharmaceuticals	09/01/2021
BLZ	31/12/2023	56	59	13	221478	236221	53189	511106	129	01/03/2021	29/12/2023	Pfizer BioNTech - Comirnaty	Comirnaty	Pfizer BioNTech
BLZ	31/12/2023	56	59	13	221478	236221	53189	511106	129	01/03/2021	29/12/2023	SII - Covishield	Covishield	Serum Institute of India	03/01/2021
BMU	31/12/2023	77	78	51	47657	48554	32016	136759	220	11/01/2021	29/12/2023	AstraZeneca - Vaxzevria	Vaxzevria	AstraZeneca	05/07/2021
BMU	31/12/2023	77	78	51	47657	48554	32016	136759	220	11/01/2021	29/12/2023	Moderna - Spikevax	Spikevax	Moderna
BMU	31/12/2023	77	78	51	47657	48554	32016	136759	220	11/01/2021	29/12/2023	Pfizer BioNTech - Comirnaty	Comirnaty	Pfizer BioNTech	01/11/2021
BOL	31/12/2023	54	64	22	6307628	7505389	2521192	16104540	138	30/01/2021	29/12/2023	AstraZeneca - Vaxzevria	Vaxzevria	AstraZeneca
BOL	31/12/2023	54	64	22	6307628	7505389	2521192	16104540	138	30/01/2021	29/12/2023	Beijing CNBG - BBIBP-CorV	BBIBP-CorV	Beijing Bio-Institute Biological Products (CNBG)	05/02/2021
BOL	31/12/2023	54	64	22	6307628	7505389	2521192	16104540	138	30/01/2021	29/12/2023	Gamaleya - Gam-Covid-Vac	Gam-Covid-Vac	Gamaleya Research Institute
BOL	31/12/2023	54	64	22	6307628	7505389	2521192	16104540	138	30/01/2021	29/12/2023	Janssen - Ad26.COV 2-S	Ad26.COV 2-S	Janssen Pharmaceuticals	10/07/2021
BOL	31/12/2023	54	64	22	6307628	7505389	2521192	16104540	138	30/01/2021	29/12/2023	Moderna - Spikevax	Spikevax	Moderna	01/10/2022
BOL	31/12/2023	54	64	22	6307628	7505389	2521192	16104540	138	30/01/2021	29/12/2023	Pfizer BioNTech - Comirnaty	Comirnaty	Pfizer BioNTech
BOL	31/12/2023	54	64	22	6307628	7505389	2521192	16104540	138	30/01/2021	29/12/2023	SII - Covishield	Covishield	Serum Institute of India
BRA	31/12/2023	81	87	52	172876264	184663245	110574302	516237106	243	17/01/2021	29/12/2023	AstraZeneca - Vaxzevria	Vaxzevria	AstraZeneca
BRA	31/12/2023	81	87	52	172876264	184663245	110574302	516237106	243	17/01/2021	29/12/2023	Janssen - Ad26.COV 2-S	Ad26.COV 2-S	Janssen Pharmaceuticals
BRA	31/12/2023	81	87	52	172876264	184663245	110574302	516237106	243	17/01/2021	29/12/2023	Pfizer BioNTech - Comirnaty	Comirnaty	Pfizer BioNTech	05/03/2021
BRA	31/12/2023	81	87	52	172876264	184663245	110574302	516237106	243	17/01/2021	29/12/2023	SII - Covishield	Covishield	Serum Institute of India
BRA	31/12/2023	81	87	52	172876264	184663245	110574302	516237106	243	17/01/2021	29/12/2023	Sinovac - CoronaVac	Coronavac	Sinovac
BRB	31/12/2023	54	57	22	155047	163853	62848	384049	134	08/01/2021	29/12/2023	AstraZeneca - Vaxzevria	Vaxzevria	AstraZeneca	04/08/2021
BRB	31/12/2023	54	57	22	155047	163853	62848	384049	134	08/01/2021	29/12/2023	Beijing CNBG - BBIBP-CorV	BBIBP-CorV	Beijing Bio-Institute Biological Products (CNBG)
BRB	31/12/2023	54	57	22	155047	163853	62848	384049	134	08/01/2021	29/12/2023	Janssen - Ad26.COV 2-S	Ad26.COV 2-S	Janssen Pharmaceuticals
BRB	31/12/2023	54	57	22	155047	163853	62848	384049	134	08/01/2021	29/12/2023	Pfizer BioNTech - Comirnaty	Comirnaty	Pfizer BioNTech
BRB	31/12/2023	54	57	22	155047	163853	62848	384049	134	08/01/2021	29/12/2023	SII - Covishield	Covishield	Serum Institute of India	01/08/2021
BRN	31/12/2023	100	100	78	446714	451149	340466	1293100	296	03/04/2021	30/06/2023	AstraZeneca - Vaxzevria	Vaxzevria	AstraZeneca	04/03/2021
BRN	31/12/2023	100	100	78	446714	451149	340466	1293100	296	03/04/2021	30/06/2023	Beijing CNBG - BBIBP-CorV	BBIBP-CorV	Beijing Bio-Institute Biological Products (CNBG)	04/03/2021
BRN	31/12/2023	100	100	78	446714	451149	340466	1293100	296	03/04/2021	30/06/2023	Janssen - Ad26.COV 2-S	Ad26.COV 2-S	Janssen Pharmaceuticals
BRN	31/12/2023	100	100	78	446714	451149	340466	1293100	296	03/04/2021	30/06/2023	Moderna - Spikevax	Spikevax	Moderna
BRN	31/12/2023	100	100	78	446714	451149	340466	1293100	296	03/04/2021	30/06/2023	Pfizer BioNTech - Comirnaty	Comirnaty	Pfizer BioNTech
BTN	31/12/2023	88	91	82	677669	699116	634641	2011426	261	27/03/2021	30/10/2022	AstraZeneca - Vaxzevria	Vaxzevria	AstraZeneca
BTN	31/12/2023	88	91	82	677669	699116	634641	2011426	261	27/03/2021	30/10/2022	Beijing CNBG - BBIBP-CorV	BBIBP-CorV	Beijing Bio-Institute Biological Products (CNBG)
BTN	31/12/2023	88	91	82	677669	699116	634641	2011426	261	27/03/2021	30/10/2022	Moderna - Spikevax	Spikevax	Moderna
BTN	31/12/2023	88	91	82	677669	699116	634641	2011426	261	27/03/2021	30/10/2022	Pfizer BioNTech - Comirnaty	Comirnaty	Pfizer BioNTech
BTN	31/12/2023	88	91	82	677669	699116	634641	2011426	261	27/03/2021	30/10/2022	SII - Covishield	Covishield	Serum Institute of India
BWA	31/12/2023	71	83	22	1663490	1951054	510809	3171667	135	26/03/2021	31/12/2023	Bharat - Covaxin	Covaxin	Bharat Biotech
BWA	31/12/2023	71	83	22	1663490	1951054	510809	3171667	135	26/03/2021	31/12/2023	Janssen - Ad26.COV 2-S	Ad26.COV 2-S	Janssen Pharmaceuticals
BWA	31/12/2023	71	83	22	1663490	1951054	510809	3171667	135	26/03/2021	31/12/2023	Moderna - Spikevax	Spikevax	Moderna
BWA	31/12/2023	71	83	22	1663490	1951054	510809	3171667	135	26/03/2021	31/12/2023	Pfizer BioNTech - Comirnaty	Comirnaty	Pfizer BioNTech
BWA	31/12/2023	71	83	22	1663490	1951054	510809	3171667	135	26/03/2021	31/12/2023	SII - Covishield	Covishield	Serum Institute of India
BWA	31/12/2023	71	83	22	1663490	1951054	510809	3171667	135	26/03/2021	31/12/2023	Sinovac - CoronaVac	Coronavac	Sinovac
CAF	31/12/2023	51	54	8	2484985	2600389	366221	3342248	69	19/03/2021	31/12/2023	Bharat - Covaxin	Covaxin	Bharat Biotech
CAF	31/12/2023	51	54	8	2484985	2600389	366221	3342248	69	19/03/2021	31/12/2023	SII - Covishield	Covishield	Serum Institute of India
CAN	31/12/2023	83	87	53	31314748	32647931	19860368	99034734	262	14/12/2020	29/12/2023	AstraZeneca - Vaxzevria	Vaxzevria	AstraZeneca
CAN	31/12/2023	83	87	53	31314748	32647931	19860368	99034734	262	14/12/2020	29/12/2023	Janssen - Ad26.COV 2-S	Ad26.COV 2-S	Janssen Pharmaceuticals
CAN	31/12/2023	83	87	53	31314748	32647931	19860368	99034734	262	14/12/2020	29/12/2023	Moderna - Spikevax	Spikevax	Moderna
CAN	31/12/2023	83	87	53	31314748	32647931	19860368	99034734	262	14/12/2020	29/12/2023	Novavax-NUVAXOVID	NUVAXOVID	Novavax
CAN	31/12/2023	83	87	53	31314748	32647931	19860368	99034734	262	14/12/2020	29/12/2023	Pfizer BioNTech - Comirnaty	Comirnaty	Pfizer BioNTech
CAN	31/12/2023	83	87	53	31314748	32647931	19860368	99034734	262	14/12/2020	29/12/2023	SII - Covishield	Covishield	Serum Institute of India
CHE	31/12/2023	66	70	58	5723066	6096600	4996650	16755985	194	23/12/2020	23/12/2023	Janssen - Ad26.COV 2-S	Ad26.COV 2-S	Janssen Pharmaceuticals
CHE	31/12/2023	66	70	58	5723066	6096600	4996650	16755985	194	23/12/2020	23/12/2023	Moderna - Spikevax	Spikevax	Moderna
CHE	31/12/2023	66	70	58	5723066	6096600	4996650	16755985	194	23/12/2020	23/12/2023	Moderna – Spikevax Bivalent Original/Omicron BA.1	Spikevax Bivalent Original/Omicron BA.1	nan
CHE	31/12/2023	66	70	58	5723066	6096600	4996650	16755985	194	23/12/2020	23/12/2023	Novavax-NUVAXOVID	NUVAXOVID	Novavax
CHE	31/12/2023	66	70	58	5723066	6096600	4996650	16755985	194	23/12/2020	23/12/2023	Pfizer BioNTech - Comirnaty	Comirnaty	Pfizer BioNTech
CHE	31/12/2023	66	70	58	5723066	6096600	4996650	16755985	194	23/12/2020	23/12/2023	Pfizer BioNTech - Comirnaty Bivalent Original/Omicron BA.1	Comirnaty Bivalent Original/Omicron BA.1	nan
CHL	31/12/2023	93	92	83	17721999	17538744	15779434	66864900	350	21/12/2020	29/12/2023	AstraZeneca - Vaxzevria	Vaxzevria	AstraZeneca
CHL	31/12/2023	93	92	83	17721999	17538744	15779434	66864900	350	21/12/2020	29/12/2023	CanSino - Convidecia	Convidecia	CanSino Biologicals	06/03/2021
CHL	31/12/2023	93	92	83	17721999	17538744	15779434	66864900	350	21/12/2020	29/12/2023	Moderna - Spikevax	Spikevax	Moderna	02/02/2022
CHL	31/12/2023	93	92	83	17721999	17538744	15779434	66864900	350	21/12/2020	29/12/2023	Pfizer BioNTech - Comirnaty	Comirnaty	Pfizer BioNTech
CHL	31/12/2023	93	92	83	17721999	17538744	15779434	66864900	350	21/12/2020	29/12/2023	Sinovac - CoronaVac	Coronavac	Sinovac	02/03/2021
CHN	31/12/2023	87	90	57	1284479582	1318026807	834060133	3516880717	239	22/07/2020	20/04/2023	Anhui ZL - Zifivax	Zifivax	Anhui Zhifei Longcom Biopharmaceutical
CHN	31/12/2023	87	90	57	1284479582	1318026807	834060133	3516880717	239	22/07/2020	20/04/2023	Beijing CNBG - BBIBP-CorV	BBIBP-CorV	Beijing Bio-Institute Biological Products (CNBG)
CHN	31/12/2023	87	90	57	1284479582	1318026807	834060133	3516880717	239	22/07/2020	20/04/2023	CanSino - Convidecia	Convidecia	CanSino Biologicals
CHN	31/12/2023	87	90	57	1284479582	1318026807	834060133	3516880717	239	22/07/2020	20/04/2023	IMB - Covidful	Covidful	Insitute of Medical Biology	06/09/2021
CHN	31/12/2023	87	90	57	1284479582	1318026807	834060133	3516880717	239	22/07/2020	20/04/2023	Pfizer BioNTech - Comirnaty	Comirnaty	Pfizer BioNTech	03/06/2021
CHN	31/12/2023	87	90	57	1284479582	1318026807	834060133	3516880717	239	22/07/2020	20/04/2023	Shenzhen - LV-SMENP-DC	LV-SMENP-DC	Shenzhen GenoImmune Medical Institute	06/01/2021
CHN	31/12/2023	87	90	57	1284479582	1318026807	834060133	3516880717	239	22/07/2020	20/04/2023	Sinovac - CoronaVac	Coronavac	Sinovac
CHN	31/12/2023	87	90	57	1284479582	1318026807	834060133	3516880717	239	22/07/2020	20/04/2023	Wuhan CNBG - Inactivated	Inactivated SARS-CoV-2 vaccine	Wuhan Institute of Biological Products (CNBG)
CIV	31/12/2023	46	51	12	12164304	13568372	3138712	25263932	96	01/03/2021	31/12/2023	Beijing CNBG - BBIBP-CorV	BBIBP-CorV	Beijing Bio-Institute Biological Products (CNBG)
CIV	31/12/2023	46	51	12	12164304	13568372	3138712	25263932	96	01/03/2021	31/12/2023	Gamaleya - Gam-Covid-Vac	Gam-Covid-Vac	Gamaleya Research Institute	03/01/2021
CIV	31/12/2023	46	51	12	12164304	13568372	3138712	25263932	96	01/03/2021	31/12/2023	Janssen - Ad26.COV 2-S	Ad26.COV 2-S	Janssen Pharmaceuticals
CIV	31/12/2023	46	51	12	12164304	13568372	3138712	25263932	96	01/03/2021	31/12/2023	Pfizer BioNTech - Comirnaty	Comirnaty	Pfizer BioNTech
CIV	31/12/2023	46	51	12	12164304	13568372	3138712	25263932	96	01/03/2021	31/12/2023	SII - Covishield	Covishield	Serum Institute of India	03/01/2021
CMR	31/12/2023	12	14	3	3197286	3753733	803560	4880572	18	12/04/2021	31/12/2023	Beijing CNBG - BBIBP-CorV	BBIBP-CorV	Beijing Bio-Institute Biological Products (CNBG)	04/12/2021
CMR	31/12/2023	12	14	3	3197286	3753733	803560	4880572	18	12/04/2021	31/12/2023	Janssen - Ad26.COV 2-S	Ad26.COV 2-S	Janssen Pharmaceuticals
CMR	31/12/2023	12	14	3	3197286	3753733	803560	4880572	18	12/04/2021	31/12/2023	Pfizer BioNTech - Comirnaty	Comirnaty	Pfizer BioNTech
CMR	31/12/2023	12	14	3	3197286	3753733	803560	4880572	18	12/04/2021	31/12/2023	SII - Covishield	Covishield	Serum Institute of India	04/12/2021
COD	31/12/2023	16	19		14399520	17045721		18808671	21	19/04/2021	31/12/2023	SII - Covishield	Covishield	Serum Institute of India
COG	31/12/2023	12	13		654119	695760		833210	15	23/03/2021	31/12/2023	Beijing CNBG - BBIBP-CorV	BBIBP-CorV	Beijing Bio-Institute Biological Products (CNBG)
COG	31/12/2023	12	13		654119	695760		833210	15	23/03/2021	31/12/2023	Gamaleya - Gam-Covid-Vac	Gam-Covid-Vac	Gamaleya Research Institute
COG	31/12/2023	12	13		654119	695760		833210	15	23/03/2021	31/12/2023	Moderna - Spikevax	Spikevax	Moderna
COG	31/12/2023	12	13		654119	695760		833210	15	23/03/2021	31/12/2023	SII - Covishield	Covishield	Serum Institute of India
COK	31/12/2023	84	86	58	14728	15112	10240	40080	228	17/05/2021	31/01/2023	Pfizer BioNTech - Comirnaty	Comirnaty	Pfizer BioNTech
COL	31/12/2023	73	85	29	37204128	43012174	14944212	90931192	179	17/02/2021	29/12/2023	AstraZeneca - Vaxzevria	Vaxzevria	AstraZeneca
COL	31/12/2023	73	85	29	37204128	43012174	14944212	90931192	179	17/02/2021	29/12/2023	Janssen - Ad26.COV 2-S	Ad26.COV 2-S	Janssen Pharmaceuticals
COL	31/12/2023	73	85	29	37204128	43012174	14944212	90931192	179	17/02/2021	29/12/2023	Moderna - Spikevax	Spikevax	Moderna
COL	31/12/2023	73	85	29	37204128	43012174	14944212	90931192	179	17/02/2021	29/12/2023	Pfizer BioNTech - Comirnaty	Comirnaty	Pfizer BioNTech
COL	31/12/2023	73	85	29	37204128	43012174	14944212	90931192	179	17/02/2021	29/12/2023	Sinovac - CoronaVac	Coronavac	Sinovac
COM	31/12/2023	46	50		397080	438825		835021	96	10/04/2021	31/12/2023	Beijing CNBG - BBIBP-CorV	BBIBP-CorV	Beijing Bio-Institute Biological Products (CNBG)	04/10/2021
COM	31/12/2023	46	50		397080	438825		835021	96	10/04/2021	31/12/2023	Bharat - Covaxin	Covaxin	Bharat Biotech	04/10/2021
COM	31/12/2023	46	50		397080	438825		835021	96	10/04/2021	31/12/2023	SII - Covishield	Covishield	Serum Institute of India	04/10/2021
CPV	31/12/2023	56	64		308720	356734	749	859940	155	18/03/2021	31/12/2023	Beijing CNBG - BBIBP-CorV	BBIBP-CorV	Beijing Bio-Institute Biological Products (CNBG)
CPV	31/12/2023	56	64		308720	356734	749	859940	155	18/03/2021	31/12/2023	Moderna - Spikevax	Spikevax	Moderna
CPV	31/12/2023	56	64		308720	356734	749	859940	155	18/03/2021	31/12/2023	Pfizer BioNTech - Comirnaty	Comirnaty	Pfizer BioNTech
CPV	31/12/2023	56	64		308720	356734	749	859940	155	18/03/2021	31/12/2023	SII - Covishield	Covishield	Serum Institute of India
CRI	31/12/2023	86	91	59	4369784	4650636	2986527	13576935	267	24/12/2020	29/12/2023	AstraZeneca - Vaxzevria	Vaxzevria	AstraZeneca
CRI	31/12/2023	86	91	59	4369784	4650636	2986527	13576935	267	24/12/2020	29/12/2023	Moderna - Spikevax	Spikevax	Moderna
CRI	31/12/2023	86	91	59	4369784	4650636	2986527	13576935	267	24/12/2020	29/12/2023	Pfizer BioNTech - Comirnaty	Comirnaty	Pfizer BioNTech
CUB	31/12/2023	89	95	78	10043987	10786800	8783298	45857667	405		29/12/2023	CIGB - CIGB-66	CIGB-66	Center for Genetic Engineering and Biotechnology
CUB	31/12/2023	89	95	78	10043987	10786800	8783298	45857667	405		29/12/2023	Finlay - Soberana Plus	Soberana Plus	Instituto Finlay de Vacunas
CUB	31/12/2023	89	95	78	10043987	10786800	8783298	45857667	405		29/12/2023	Finlay - Soberana-02	Soberana-02	Instituto Finlay de Vacunas
CUW	31/12/2023	61	66	29	100885	108601	47473	260324	159		29/12/2023	AstraZeneca - Vaxzevria	Vaxzevria	AstraZeneca
CUW	31/12/2023	61	66	29	100885	108601	47473	260324	159		29/12/2023	Moderna - Spikevax	Spikevax	Moderna
CUW	31/12/2023	61	66	29	100885	108601	47473	260324	159		29/12/2023	Pfizer BioNTech - Comirnaty	Comirnaty	Pfizer BioNTech
CYM	31/12/2023	92	95	37	60696	62113	24064	152148	232	15/01/2021	29/12/2023	Pfizer BioNTech - Comirnaty	Comirnaty	Pfizer BioNTech
CYP	31/12/2023	74	75	59	656138	669294	520026	1891597	213	23/12/2020	23/12/2023	AstraZeneca - Vaxzevria	Vaxzevria	AstraZeneca	02/10/2021
CYP	31/12/2023	74	75	59	656138	669294	520026	1891597	213	23/12/2020	23/12/2023	Janssen - Ad26.COV 2-S	Ad26.COV 2-S	Janssen Pharmaceuticals
CYP	31/12/2023	74	75	59	656138	669294	520026	1891597	213	23/12/2020	23/12/2023	Moderna - Spikevax	Spikevax	Moderna
CYP	31/12/2023	74	75	59	656138	669294	520026	1891597	213	23/12/2020	23/12/2023	Novavax-NUVAXOVID	NUVAXOVID	Novavax	03/09/2022
CYP	31/12/2023	74	75	59	656138	669294	520026	1891597	213	23/12/2020	23/12/2023	Pfizer BioNTech - Comirnaty	Comirnaty	Pfizer BioNTech
CZE	31/12/2023	64	65	41	6887973	6972222	4365928	18615329	174	23/12/2020	23/12/2023	AstraZeneca - Vaxzevria	Vaxzevria	AstraZeneca	02/03/2021
CZE	31/12/2023	64	65	41	6887973	6972222	4365928	18615329	174	23/12/2020	23/12/2023	Janssen - Ad26.COV 2-S	Ad26.COV 2-S	Janssen Pharmaceuticals	03/03/2021
CZE	31/12/2023	64	65	41	6887973	6972222	4365928	18615329	174	23/12/2020	23/12/2023	Moderna - Spikevax	Spikevax	Moderna
CZE	31/12/2023	64	65	41	6887973	6972222	4365928	18615329	174	23/12/2020	23/12/2023	Moderna – Spikevax Bivalent Original/Omicron BA.1	Spikevax Bivalent Original/Omicron BA.1	nan
CZE	31/12/2023	64	65	41	6887973	6972222	4365928	18615329	174	23/12/2020	23/12/2023	Moderna – Spikevax Bivalent Original/Omicron BA.4/BA.5	Spikevax Bivalent Original/Omicron BA.4/BA.5	nan
CZE	31/12/2023	64	65	41	6887973	6972222	4365928	18615329	174	23/12/2020	23/12/2023	Novavax-NUVAXOVID	NUVAXOVID	Novavax	03/02/2022
CZE	31/12/2023	64	65	41	6887973	6972222	4365928	18615329	174	23/12/2020	23/12/2023	Pfizer BioNTech - Comirnaty	Comirnaty	Pfizer BioNTech
CZE	31/12/2023	64	65	41	6887973	6972222	4365928	18615329	174	23/12/2020	23/12/2023	Pfizer BioNTech - Comirnaty Bivalent Original/Omicron BA.1	Comirnaty Bivalent Original/Omicron BA.1	nan
CZE	31/12/2023	64	65	41	6887973	6972222	4365928	18615329	174	23/12/2020	23/12/2023	Pfizer BioNTech - Comirnaty Bivalent Original/Omicron BA.4/BA.5	Comirnaty Bivalent Original/Omicron BA.4/BA.5	nan	10/05/2022
DEU	31/12/2023	76	78	63	63566137	64868618	52143826	193241457	232	23/12/2020	23/12/2023	AstraZeneca - Vaxzevria	Vaxzevria	AstraZeneca	02/10/2021
DEU	31/12/2023	76	78	63	63566137	64868618	52143826	193241457	232	23/12/2020	23/12/2023	Janssen - Ad26.COV 2-S	Ad26.COV 2-S	Janssen Pharmaceuticals
DEU	31/12/2023	76	78	63	63566137	64868618	52143826	193241457	232	23/12/2020	23/12/2023	Moderna - Spikevax	Spikevax	Moderna
DEU	31/12/2023	76	78	63	63566137	64868618	52143826	193241457	232	23/12/2020	23/12/2023	Moderna – Spikevax Bivalent Original/Omicron - Generic	nan	nan
DEU	31/12/2023	76	78	63	63566137	64868618	52143826	193241457	232	23/12/2020	23/12/2023	Novavax-NUVAXOVID	NUVAXOVID	Novavax
DEU	31/12/2023	76	78	63	63566137	64868618	52143826	193241457	232	23/12/2020	23/12/2023	Pfizer BioNTech - Comirnaty	Comirnaty	Pfizer BioNTech
DEU	31/12/2023	76	78	63	63566137	64868618	52143826	193241457	232	23/12/2020	23/12/2023	Pfizer BioNTech - Comirnaty Bivalent Original/Omicron - Generic	nan	nan	09/07/2022
DEU	31/12/2023	76	78	63	63566137	64868618	52143826	193241457	232	23/12/2020	23/12/2023	Valneva - VLA2001	VLA2001	Valneva
DJI	31/12/2023	36	38		351712	372077		723789	73	15/03/2021	31/12/2023	AstraZeneca - Vaxzevria	Vaxzevria	AstraZeneca
DJI	31/12/2023	36	38		351712	372077		723789	73	15/03/2021	31/12/2023	Beijing CNBG - BBIBP-CorV	BBIBP-CorV	Beijing Bio-Institute Biological Products (CNBG)
DJI	31/12/2023	36	38		351712	372077		723789	73	15/03/2021	31/12/2023	Bharat - Covaxin	Covaxin	Bharat Biotech
DJI	31/12/2023	36	38		351712	372077		723789	73	15/03/2021	31/12/2023	CanSino - Convidecia	Convidecia	CanSino Biologicals
DJI	31/12/2023	36	38		351712	372077		723789	73	15/03/2021	31/12/2023	Gamaleya - Gam-Covid-Vac	Gam-Covid-Vac	Gamaleya Research Institute
DJI	31/12/2023	36	38		351712	372077		723789	73	15/03/2021	31/12/2023	Gamaleya - Sputnik-Light	Sputnik-Light	Gamaleya Research Institute
DJI	31/12/2023	36	38		351712	372077		723789	73	15/03/2021	31/12/2023	Janssen - Ad26.COV 2-S	Ad26.COV 2-S	Janssen Pharmaceuticals
DJI	31/12/2023	36	38		351712	372077		723789	73	15/03/2021	31/12/2023	Moderna - Spikevax	Spikevax	Moderna
DJI	31/12/2023	36	38		351712	372077		723789	73	15/03/2021	31/12/2023	Pfizer BioNTech - Comirnaty	Comirnaty	Pfizer BioNTech
DJI	31/12/2023	36	38		351712	372077		723789	73	15/03/2021	31/12/2023	SII - Covishield	Covishield	Serum Institute of India
DJI	31/12/2023	36	38		351712	372077		723789	73	15/03/2021	31/12/2023	Sinovac - CoronaVac	Coronavac	Sinovac
DMA	31/12/2023	43	46	6	30659	32995	3993	67647	94	12/02/2021	29/12/2023	AstraZeneca - Vaxzevria	Vaxzevria	AstraZeneca	04/07/2021
DMA	31/12/2023	43	46	6	30659	32995	3993	67647	94	12/02/2021	29/12/2023	Beijing CNBG - BBIBP-CorV	BBIBP-CorV	Beijing Bio-Institute Biological Products (CNBG)	03/11/2021
DMA	31/12/2023	43	46	6	30659	32995	3993	67647	94	12/02/2021	29/12/2023	Moderna - Spikevax	Spikevax	Moderna	02/10/2022
DMA	31/12/2023	43	46	6	30659	32995	3993	67647	94	12/02/2021	29/12/2023	Pfizer BioNTech - Comirnaty	Comirnaty	Pfizer BioNTech
DMA	31/12/2023	43	46	6	30659	32995	3993	67647	94	12/02/2021	29/12/2023	SII - Covishield	Covishield	Serum Institute of India	02/12/2021
DNK	31/12/2023	82	81	63	4781285	4737987	3674678	14928430	256	16/12/2020	23/12/2023	AstraZeneca - Vaxzevria	Vaxzevria	AstraZeneca
DNK	31/12/2023	82	81	63	4781285	4737987	3674678	14928430	256	16/12/2020	23/12/2023	Janssen - Ad26.COV 2-S	Ad26.COV 2-S	Janssen Pharmaceuticals	01/06/2021
DNK	31/12/2023	82	81	63	4781285	4737987	3674678	14928430	256	16/12/2020	23/12/2023	Moderna - Spikevax	Spikevax	Moderna
DNK	31/12/2023	82	81	63	4781285	4737987	3674678	14928430	256	16/12/2020	23/12/2023	Pfizer BioNTech - Comirnaty	Comirnaty	Pfizer BioNTech
DOM	31/12/2023	57	68	24	6130483	7360900	2575142	16431089	151	16/02/2021	29/12/2023	AstraZeneca - Vaxzevria	Vaxzevria	AstraZeneca
DOM	31/12/2023	57	68	24	6130483	7360900	2575142	16431089	151	16/02/2021	29/12/2023	Beijing CNBG - BBIBP-CorV	BBIBP-CorV	Beijing Bio-Institute Biological Products (CNBG)
DOM	31/12/2023	57	68	24	6130483	7360900	2575142	16431089	151	16/02/2021	29/12/2023	Pfizer BioNTech - Comirnaty	Comirnaty	Pfizer BioNTech
DOM	31/12/2023	57	68	24	6130483	7360900	2575142	16431089	151	16/02/2021	29/12/2023	SII - Covishield	Covishield	Serum Institute of India
DOM	31/12/2023	57	68	24	6130483	7360900	2575142	16431089	151	16/02/2021	29/12/2023	Sinovac - CoronaVac	Coronavac	Sinovac
DZA	31/12/2023	15	18	1	6481186	7840131	575651	15267442	35	30/01/2021	31/12/2023	Beijing CNBG - BBIBP-CorV	BBIBP-CorV	Beijing Bio-Institute Biological Products (CNBG)
DZA	31/12/2023	15	18	1	6481186	7840131	575651	15267442	35	30/01/2021	31/12/2023	Gamaleya - Gam-Covid-Vac	Gam-Covid-Vac	Gamaleya Research Institute
DZA	31/12/2023	15	18	1	6481186	7840131	575651	15267442	35	30/01/2021	31/12/2023	SII - Covishield	Covishield	Serum Institute of India
DZA	31/12/2023	15	18	1	6481186	7840131	575651	15267442	35	30/01/2021	31/12/2023	Sinovac - CoronaVac	Coronavac	Sinovac
ECU	31/12/2023	81	87	44	14249559	15345791	7732930	39585085	224	20/01/2021	29/12/2023	AstraZeneca - Vaxzevria	Vaxzevria	AstraZeneca
ECU	31/12/2023	81	87	44	14249559	15345791	7732930	39585085	224	20/01/2021	29/12/2023	CanSino - Convidecia	Convidecia	CanSino Biologicals	08/02/2021
ECU	31/12/2023	81	87	44	14249559	15345791	7732930	39585085	224	20/01/2021	29/12/2023	Pfizer BioNTech - Comirnaty	Comirnaty	Pfizer BioNTech
ECU	31/12/2023	81	87	44	14249559	15345791	7732930	39585085	224	20/01/2021	29/12/2023	Sinovac - CoronaVac	Coronavac	Sinovac	03/08/2021
EGY	31/12/2023	41	56	15	42337175	56907319	15217352	102191677	100	24/01/2021	31/12/2023	AstraZeneca - Vaxzevria	Vaxzevria	AstraZeneca
EGY	31/12/2023	41	56	15	42337175	56907319	15217352	102191677	100	24/01/2021	31/12/2023	Beijing CNBG - BBIBP-CorV	BBIBP-CorV	Beijing Bio-Institute Biological Products (CNBG)
EGY	31/12/2023	41	56	15	42337175	56907319	15217352	102191677	100	24/01/2021	31/12/2023	Bharat - Covaxin	Covaxin	Bharat Biotech
EGY	31/12/2023	41	56	15	42337175	56907319	15217352	102191677	100	24/01/2021	31/12/2023	CanSino - Convidecia	Convidecia	CanSino Biologicals
EGY	31/12/2023	41	56	15	42337175	56907319	15217352	102191677	100	24/01/2021	31/12/2023	Gamaleya - Gam-Covid-Vac	Gam-Covid-Vac	Gamaleya Research Institute
EGY	31/12/2023	41	56	15	42337175	56907319	15217352	102191677	100	24/01/2021	31/12/2023	Gamaleya - Sputnik-Light	Sputnik-Light	Gamaleya Research Institute
EGY	31/12/2023	41	56	15	42337175	56907319	15217352	102191677	100	24/01/2021	31/12/2023	Janssen - Ad26.COV 2-S	Ad26.COV 2-S	Janssen Pharmaceuticals
EGY	31/12/2023	41	56	15	42337175	56907319	15217352	102191677	100	24/01/2021	31/12/2023	Moderna - Spikevax	Spikevax	Moderna
EGY	31/12/2023	41	56	15	42337175	56907319	15217352	102191677	100	24/01/2021	31/12/2023	Pfizer BioNTech - Comirnaty	Comirnaty	Pfizer BioNTech
EGY	31/12/2023	41	56	15	42337175	56907319	15217352	102191677	100	24/01/2021	31/12/2023	Sinovac - CoronaVac	Coronavac	Sinovac
ESP	31/12/2023	79	87	70	37486219	41332877	32914841	119228502	252	30/12/2020	23/12/2023	AstraZeneca - Vaxzevria	Vaxzevria	AstraZeneca	02/10/2021
ESP	31/12/2023	79	87	70	37486219	41332877	32914841	119228502	252	30/12/2020	23/12/2023	Janssen - Ad26.COV 2-S	Ad26.COV 2-S	Janssen Pharmaceuticals
ESP	31/12/2023	79	87	70	37486219	41332877	32914841	119228502	252	30/12/2020	23/12/2023	Moderna - Spikevax	Spikevax	Moderna
ESP	31/12/2023	79	87	70	37486219	41332877	32914841	119228502	252	30/12/2020	23/12/2023	Pfizer BioNTech - Comirnaty	Comirnaty	Pfizer BioNTech
EST	31/12/2023	63	64	37	842177	845148	487389	2205229	166	23/12/2020	23/12/2023	AstraZeneca - Vaxzevria	Vaxzevria	AstraZeneca
EST	31/12/2023	63	64	37	842177	845148	487389	2205229	166	23/12/2020	23/12/2023	Janssen - Ad26.COV 2-S	Ad26.COV 2-S	Janssen Pharmaceuticals
EST	31/12/2023	63	64	37	842177	845148	487389	2205229	166	23/12/2020	23/12/2023	Moderna - Spikevax	Spikevax	Moderna
EST	31/12/2023	63	64	37	842177	845148	487389	2205229	166	23/12/2020	23/12/2023	Moderna – Spikevax Bivalent Original/Omicron BA.1	Spikevax Bivalent Original/Omicron BA.1	nan	10/12/2022
EST	31/12/2023	63	64	37	842177	845148	487389	2205229	166	23/12/2020	23/12/2023	Moderna – Spikevax Bivalent Original/Omicron BA.4/BA.5	Spikevax Bivalent Original/Omicron BA.4/BA.5	nan
EST	31/12/2023	63	64	37	842177	845148	487389	2205229	166	23/12/2020	23/12/2023	Novavax-NUVAXOVID	NUVAXOVID	Novavax	03/09/2022
EST	31/12/2023	63	64	37	842177	845148	487389	2205229	166	23/12/2020	23/12/2023	Pfizer BioNTech - Comirnaty	Comirnaty	Pfizer BioNTech
EST	31/12/2023	63	64	37	842177	845148	487389	2205229	166	23/12/2020	23/12/2023	Pfizer BioNTech - Comirnaty Bivalent Original/Omicron BA.1	Comirnaty Bivalent Original/Omicron BA.1	nan
EST	31/12/2023	63	64	37	842177	845148	487389	2205229	166	23/12/2020	23/12/2023	Pfizer BioNTech - Comirnaty Bivalent Original/Omicron BA.4/BA.5	Comirnaty Bivalent Original/Omicron BA.4/BA.5	nan
ETH	31/12/2023	38	46	5	43653006	52489512	5978070	68856793	60	13/03/2021	31/12/2023	Beijing CNBG - BBIBP-CorV	BBIBP-CorV	Beijing Bio-Institute Biological Products (CNBG)
ETH	31/12/2023	38	46	5	43653006	52489512	5978070	68856793	60	13/03/2021	31/12/2023	Bharat - Covaxin	Covaxin	Bharat Biotech
ETH	31/12/2023	38	46	5	43653006	52489512	5978070	68856793	60	13/03/2021	31/12/2023	Janssen - Ad26.COV 2-S	Ad26.COV 2-S	Janssen Pharmaceuticals
ETH	31/12/2023	38	46	5	43653006	52489512	5978070	68856793	60	13/03/2021	31/12/2023	SII - Covishield	Covishield	Serum Institute of India
FIN	31/12/2023	79	82	73	4365135	4547671	4016189	14186622	257	23/12/2020	23/12/2023	AstraZeneca - Vaxzevria	Vaxzevria	AstraZeneca
FIN	31/12/2023	79	82	73	4365135	4547671	4016189	14186622	257	23/12/2020	23/12/2023	Janssen - Ad26.COV 2-S	Ad26.COV 2-S	Janssen Pharmaceuticals
FIN	31/12/2023	79	82	73	4365135	4547671	4016189	14186622	257	23/12/2020	23/12/2023	Moderna - Spikevax	Spikevax	Moderna
FIN	31/12/2023	79	82	73	4365135	4547671	4016189	14186622	257	23/12/2020	23/12/2023	Pfizer BioNTech - Comirnaty	Comirnaty	Pfizer BioNTech
FJI	31/12/2023	72	79	19	641194	712025	172078	1555182	173	07/03/2021	29/06/2023	AstraZeneca - Vaxzevria	Vaxzevria	AstraZeneca	03/07/2021
FJI	31/12/2023	72	79	19	641194	712025	172078	1555182	173	07/03/2021	29/06/2023	Moderna - Spikevax	Spikevax	Moderna
FJI	31/12/2023	72	79	19	641194	712025	172078	1555182	173	07/03/2021	29/06/2023	SII - Covishield	Covishield	Serum Institute of India	04/06/2021
FLK	26/06/2022				2976	3220	2543	9390				AstraZeneca - AZD1222	AZD1222	AstraZeneca
FRA	31/12/2023	82	84	63	53189148	54677676	41042160	158060078	243	23/12/2020	23/12/2023	AstraZeneca - Vaxzevria	Vaxzevria	AstraZeneca	02/03/2021
FRA	31/12/2023	82	84	63	53189148	54677676	41042160	158060078	243	23/12/2020	23/12/2023	Janssen - Ad26.COV 2-S	Ad26.COV 2-S	Janssen Pharmaceuticals
FRA	31/12/2023	82	84	63	53189148	54677676	41042160	158060078	243	23/12/2020	23/12/2023	Moderna - Spikevax	Spikevax	Moderna
FRA	31/12/2023	82	84	63	53189148	54677676	41042160	158060078	243	23/12/2020	23/12/2023	Moderna – Spikevax Bivalent Original/Omicron BA.1	Spikevax Bivalent Original/Omicron BA.1	nan
FRA	31/12/2023	82	84	63	53189148	54677676	41042160	158060078	243	23/12/2020	23/12/2023	Moderna – Spikevax Bivalent Original/Omicron BA.4/BA.5	Spikevax Bivalent Original/Omicron BA.4/BA.5	nan	02/01/2023
FRA	31/12/2023	82	84	63	53189148	54677676	41042160	158060078	243	23/12/2020	23/12/2023	Novavax-NUVAXOVID	NUVAXOVID	Novavax
FRA	31/12/2023	82	84	63	53189148	54677676	41042160	158060078	243	23/12/2020	23/12/2023	Pfizer BioNTech - Comirnaty	Comirnaty	Pfizer BioNTech
FRA	31/12/2023	82	84	63	53189148	54677676	41042160	158060078	243	23/12/2020	23/12/2023	Pfizer BioNTech - Comirnaty Bivalent Original/Omicron BA.4/BA.5	Comirnaty Bivalent Original/Omicron BA.4/BA.5	nan	10/05/2022
FSM	26/03/2023	70	73	27	80910	83871	30537	198749	173		28/03/2023	AstraZeneca - Vaxzevria	Vaxzevria	AstraZeneca
FSM	26/03/2023	70	73	27	80910	83871	30537	198749	173		28/03/2023	Janssen - Ad26.COV 2-S	Ad26.COV 2-S	Janssen Pharmaceuticals	04/09/2021
FSM	26/03/2023	70	73	27	80910	83871	30537	198749	173		28/03/2023	Moderna - Spikevax	Spikevax	Moderna
FSM	26/03/2023	70	73	27	80910	83871	30537	198749	173		28/03/2023	Pfizer BioNTech - Comirnaty	Comirnaty	Pfizer BioNTech
GAB	31/12/2023	12	14		257471	311244	2592	572672	26	23/03/2021	31/12/2023	Beijing CNBG - BBIBP-CorV	BBIBP-CorV	Beijing Bio-Institute Biological Products (CNBG)
GAB	31/12/2023	12	14		257471	311244	2592	572672	26	23/03/2021	31/12/2023	Gamaleya - Gam-Covid-Vac	Gam-Covid-Vac	Gamaleya Research Institute
GAB	31/12/2023	12	14		257471	311244	2592	572672	26	23/03/2021	31/12/2023	Pfizer BioNTech - Comirnaty	Comirnaty	Pfizer BioNTech
GBR	31/12/2023	75	79		50762968	53813491		151248820	223	21/12/2020	23/12/2023	AstraZeneca - Vaxzevria	Vaxzevria	AstraZeneca	02/08/2021
GBR	31/12/2023	75	79		50762968	53813491		151248820	223	21/12/2020	23/12/2023	Moderna - Spikevax	Spikevax	Moderna	01/11/2021
GBR	31/12/2023	75	79		50762968	53813491		151248820	223	21/12/2020	23/12/2023	Pfizer BioNTech - Comirnaty	Comirnaty	Pfizer BioNTech
GEO	31/12/2023	30	33	6	1187212	1300867	251191	2739270	69	17/03/2021	23/12/2023	AstraZeneca - Vaxzevria	Vaxzevria	AstraZeneca
GEO	31/12/2023	30	33	6	1187212	1300867	251191	2739270	69	17/03/2021	23/12/2023	Beijing CNBG - BBIBP-CorV	BBIBP-CorV	Beijing Bio-Institute Biological Products (CNBG)	05/05/2021
GEO	31/12/2023	30	33	6	1187212	1300867	251191	2739270	69	17/03/2021	23/12/2023	Pfizer BioNTech - Comirnaty	Comirnaty	Pfizer BioNTech
GEO	31/12/2023	30	33	6	1187212	1300867	251191	2739270	69	17/03/2021	23/12/2023	Sinovac - CoronaVac	Coronavac	Sinovac
GHA	31/12/2023	35	45	15	10780003	13864186	4806017	25624828	82	02/03/2021	31/12/2023	Gamaleya - Gam-Covid-Vac	Gam-Covid-Vac	Gamaleya Research Institute	03/02/2021
GHA	31/12/2023	35	45	15	10780003	13864186	4806017	25624828	82	02/03/2021	31/12/2023	SII - Covishield	Covishield	Serum Institute of India	03/02/2021
GIB	31/12/2023											AstraZeneca - AZD1222	AZD1222	AstraZeneca
GIB	31/12/2023											Pfizer BioNTech - Comirnaty	Comirnaty	Pfizer BioNTech
GIN	31/12/2023	45	66	3	5853990	8715641	425378	12049511	92	05/03/2021	31/12/2023	Beijing CNBG - BBIBP-CorV	BBIBP-CorV	Beijing Bio-Institute Biological Products (CNBG)	03/05/2021
GIN	31/12/2023	45	66	3	5853990	8715641	425378	12049511	92	05/03/2021	31/12/2023	Gamaleya - Gam-Covid-Vac	Gam-Covid-Vac	Gamaleya Research Institute	03/05/2021
GIN	31/12/2023	45	66	3	5853990	8715641	425378	12049511	92	05/03/2021	31/12/2023	Janssen - Ad26.COV 2-S	Ad26.COV 2-S	Janssen Pharmaceuticals	03/05/2021
GIN	31/12/2023	45	66	3	5853990	8715641	425378	12049511	92	05/03/2021	31/12/2023	Pfizer BioNTech - Comirnaty	Comirnaty	Pfizer BioNTech	03/05/2021
GIN	31/12/2023	45	66	3	5853990	8715641	425378	12049511	92	05/03/2021	31/12/2023	SII - Covishield	Covishield	Serum Institute of India	03/05/2021
GIN	31/12/2023	45	66	3	5853990	8715641	425378	12049511	92	05/03/2021	31/12/2023	Sinovac - CoronaVac	Coronavac	Sinovac	03/05/2021
GLP	31/12/2023	37	38	22	146147	152189	89052	400424	100		29/12/2023	AstraZeneca - Vaxzevria	Vaxzevria	AstraZeneca
GLP	31/12/2023	37	38	22	146147	152189	89052	400424	100		29/12/2023	Janssen - Ad26.COV 2-S	Ad26.COV 2-S	Janssen Pharmaceuticals
GLP	31/12/2023	37	38	22	146147	152189	89052	400424	100		29/12/2023	Moderna - Spikevax	Spikevax	Moderna
GLP	31/12/2023	37	38	22	146147	152189	89052	400424	100		29/12/2023	Novavax-NUVAXOVID	NUVAXOVID	Novavax
GLP	31/12/2023	37	38	22	146147	152189	89052	400424	100		29/12/2023	Pfizer BioNTech - Comirnaty	Comirnaty	Pfizer BioNTech	01/08/2021
GMB	31/12/2023	22	28	2	539186	674314	53741	1444492	60	10/03/2021	31/12/2023	Beijing CNBG - BBIBP-CorV	BBIBP-CorV	Beijing Bio-Institute Biological Products (CNBG)	03/10/2021
GMB	31/12/2023	22	28	2	539186	674314	53741	1444492	60	10/03/2021	31/12/2023	SII - Covishield	Covishield	Serum Institute of India	03/10/2021
GNB	31/12/2023	28	38	4	547637	747057	76359	920752	47	02/04/2021	31/12/2023	Beijing CNBG - BBIBP-CorV	BBIBP-CorV	Beijing Bio-Institute Biological Products (CNBG)	04/02/2021
GNB	31/12/2023	28	38	4	547637	747057	76359	920752	47	02/04/2021	31/12/2023	SII - Covishield	Covishield	Serum Institute of India	04/02/2021
GNQ	31/12/2023	15	19		214032	270109	4597	488738	35	12/02/2021	31/12/2023	Beijing CNBG - BBIBP-CorV	BBIBP-CorV	Beijing Bio-Institute Biological Products (CNBG)	02/12/2021
GNQ	31/12/2023	15	19		214032	270109	4597	488738	35	12/02/2021	31/12/2023	Sinovac - CoronaVac	Coronavac	Sinovac	02/12/2021
GRC	31/12/2023	72	74	57	7745574	7917288	6071723	22155251	207	23/12/2020	23/12/2023	AstraZeneca - Vaxzevria	Vaxzevria	AstraZeneca
GRC	31/12/2023	72	74	57	7745574	7917288	6071723	22155251	207	23/12/2020	23/12/2023	Janssen - Ad26.COV 2-S	Ad26.COV 2-S	Janssen Pharmaceuticals	01/06/2021
GRC	31/12/2023	72	74	57	7745574	7917288	6071723	22155251	207	23/12/2020	23/12/2023	Moderna - Spikevax	Spikevax	Moderna
GRC	31/12/2023	72	74	57	7745574	7917288	6071723	22155251	207	23/12/2020	23/12/2023	Novavax-NUVAXOVID	NUVAXOVID	Novavax
GRC	31/12/2023	72	74	57	7745574	7917288	6071723	22155251	207	23/12/2020	23/12/2023	Pfizer BioNTech - Comirnaty	Comirnaty	Pfizer BioNTech
GRC	31/12/2023	72	74	57	7745574	7917288	6071723	22155251	207	23/12/2020	23/12/2023	Pfizer BioNTech - Comirnaty Bivalent Original/Omicron BA.1	Comirnaty Bivalent Original/Omicron BA.1	nan
GRC	31/12/2023	72	74	57	7745574	7917288	6071723	22155251	207	23/12/2020	23/12/2023	Pfizer BioNTech - Comirnaty Bivalent Original/Omicron BA.4/BA.5	Comirnaty Bivalent Original/Omicron BA.4/BA.5	nan	10/05/2022
GRD	31/12/2023	35	39	7	39034	44241	7411	90686	81	15/02/2021	29/12/2023	AstraZeneca - Vaxzevria	Vaxzevria	AstraZeneca
GRD	31/12/2023	35	39	7	39034	44241	7411	90686	81	15/02/2021	29/12/2023	Janssen - Ad26.COV 2-S	Ad26.COV 2-S	Janssen Pharmaceuticals	11/12/2021
GRD	31/12/2023	35	39	7	39034	44241	7411	90686	81	15/02/2021	29/12/2023	Moderna - Spikevax	Spikevax	Moderna
GRD	31/12/2023	35	39	7	39034	44241	7411	90686	81	15/02/2021	29/12/2023	Pfizer BioNTech - Comirnaty	Comirnaty	Pfizer BioNTech
GRD	31/12/2023	35	39	7	39034	44241	7411	90686	81	15/02/2021	29/12/2023	SII - Covishield	Covishield	Serum Institute of India
GRL	31/12/2023											Moderna - mRNA-1273	mRNA-1273	Moderna
GTM	31/12/2023	40	50	21	7130895	8937923	3723845	20383475	114	25/02/2021	29/12/2023	AstraZeneca - Vaxzevria	Vaxzevria	AstraZeneca
GTM	31/12/2023	40	50	21	7130895	8937923	3723845	20383475	114	25/02/2021	29/12/2023	Gamaleya - Gam-Covid-Vac	Gam-Covid-Vac	Gamaleya Research Institute
GTM	31/12/2023	40	50	21	7130895	8937923	3723845	20383475	114	25/02/2021	29/12/2023	Moderna - Spikevax	Spikevax	Moderna
GTM	31/12/2023	40	50	21	7130895	8937923	3723845	20383475	114	25/02/2021	29/12/2023	Pfizer BioNTech - Comirnaty	Comirnaty	Pfizer BioNTech
GTM	31/12/2023	40	50	21	7130895	8937923	3723845	20383475	114	25/02/2021	29/12/2023	SII - Covishield	Covishield	Serum Institute of India	03/03/2021
GUF	31/12/2023	30	34	16	90493	100359	46361	242386	81		29/12/2023	Janssen - Ad26.COV 2-S	Ad26.COV 2-S	Janssen Pharmaceuticals
GUF	31/12/2023	30	34	16	90493	100359	46361	242386	81		29/12/2023	Moderna - Spikevax	Spikevax	Moderna
GUF	31/12/2023	30	34	16	90493	100359	46361	242386	81		29/12/2023	Pfizer BioNTech - Comirnaty	Comirnaty	Pfizer BioNTech
GUM	29/01/2023	76	80	50	128788	135612	83603	368088	218		31/01/2023	Janssen - Ad26.COV 2-S	Ad26.COV 2-S	Janssen Pharmaceuticals
GUM	29/01/2023	76	80	50	128788	135612	83603	368088	218		31/01/2023	Moderna - Spikevax	Spikevax	Moderna
GUM	29/01/2023	76	80	50	128788	135612	83603	368088	218		31/01/2023	Pfizer BioNTech - Comirnaty	Comirnaty	Pfizer BioNTech	01/04/2021
GUY	31/12/2023	49	63	10	384507	497550	80224	967861	123	11/02/2021	29/12/2023	AstraZeneca - Vaxzevria	Vaxzevria	AstraZeneca
GUY	31/12/2023	49	63	10	384507	497550	80224	967861	123	11/02/2021	29/12/2023	Beijing CNBG - BBIBP-CorV	BBIBP-CorV	Beijing Bio-Institute Biological Products (CNBG)	03/02/2021
GUY	31/12/2023	49	63	10	384507	497550	80224	967861	123	11/02/2021	29/12/2023	Gamaleya - Gam-Covid-Vac	Gam-Covid-Vac	Gamaleya Research Institute	04/02/2021
GUY	31/12/2023	49	63	10	384507	497550	80224	967861	123	11/02/2021	29/12/2023	Janssen - Ad26.COV 2-S	Ad26.COV 2-S	Janssen Pharmaceuticals
GUY	31/12/2023	49	63	10	384507	497550	80224	967861	123	11/02/2021	29/12/2023	Moderna - Spikevax	Spikevax	Moderna	07/03/2021
GUY	31/12/2023	49	63	10	384507	497550	80224	967861	123	11/02/2021	29/12/2023	Pfizer BioNTech - Comirnaty	Comirnaty	Pfizer BioNTech
GUY	31/12/2023	49	63	10	384507	497550	80224	967861	123	11/02/2021	29/12/2023	SII - Covishield	Covishield	Serum Institute of India	02/11/2021
HND	31/12/2023	59	67	48	5853689	6596213	4803544	17074861	172	22/02/2021	29/12/2023	AstraZeneca - Vaxzevria	Vaxzevria	AstraZeneca
HND	31/12/2023	59	67	48	5853689	6596213	4803544	17074861	172	22/02/2021	29/12/2023	Gamaleya - Gam-Covid-Vac	Gam-Covid-Vac	Gamaleya Research Institute
HND	31/12/2023	59	67	48	5853689	6596213	4803544	17074861	172	22/02/2021	29/12/2023	Janssen - Ad26.COV 2-S	Ad26.COV 2-S	Janssen Pharmaceuticals
HND	31/12/2023	59	67	48	5853689	6596213	4803544	17074861	172	22/02/2021	29/12/2023	Moderna - Spikevax	Spikevax	Moderna
HND	31/12/2023	59	67	48	5853689	6596213	4803544	17074861	172	22/02/2021	29/12/2023	Pfizer BioNTech - Comirnaty	Comirnaty	Pfizer BioNTech
HND	31/12/2023	59	67	48	5853689	6596213	4803544	17074861	172	22/02/2021	29/12/2023	SII - Covishield	Covishield	Serum Institute of India
HRV	31/12/2023	55	57	25	2246622	2321669	996098	5435966	134	23/12/2020	23/12/2023	AstraZeneca - Vaxzevria	Vaxzevria	AstraZeneca
HRV	31/12/2023	55	57	25	2246622	2321669	996098	5435966	134	23/12/2020	23/12/2023	Janssen - Ad26.COV 2-S	Ad26.COV 2-S	Janssen Pharmaceuticals
HRV	31/12/2023	55	57	25	2246622	2321669	996098	5435966	134	23/12/2020	23/12/2023	Moderna - Spikevax	Spikevax	Moderna
HRV	31/12/2023	55	57	25	2246622	2321669	996098	5435966	134	23/12/2020	23/12/2023	Novavax-NUVAXOVID	NUVAXOVID	Novavax	03/02/2022
HRV	31/12/2023	55	57	25	2246622	2321669	996098	5435966	134	23/12/2020	23/12/2023	Pfizer BioNTech - Comirnaty	Comirnaty	Pfizer BioNTech
HTI	31/12/2023	3	5		366339	521396		680104	6		29/12/2023	Janssen - Ad26.COV 2-S	Ad26.COV 2-S	Janssen Pharmaceuticals
HTI	31/12/2023	3	5		366339	521396		680104	6		29/12/2023	Moderna - Spikevax	Spikevax	Moderna
HUN	31/12/2023	63	65	40	6152022	6358657	3876420	16578284	170	23/12/2020	23/12/2023	AstraZeneca - Vaxzevria	Vaxzevria	AstraZeneca	02/10/2021
HUN	31/12/2023	63	65	40	6152022	6358657	3876420	16578284	170	23/12/2020	23/12/2023	Beijing CNBG - BBIBP-CorV	BBIBP-CorV	Beijing Bio-Institute Biological Products (CNBG)
HUN	31/12/2023	63	65	40	6152022	6358657	3876420	16578284	170	23/12/2020	23/12/2023	Gamaleya - Gam-Covid-Vac	Gam-Covid-Vac	Gamaleya Research Institute	02/10/2021
HUN	31/12/2023	63	65	40	6152022	6358657	3876420	16578284	170	23/12/2020	23/12/2023	Janssen - Ad26.COV 2-S	Ad26.COV 2-S	Janssen Pharmaceuticals	05/05/2021
HUN	31/12/2023	63	65	40	6152022	6358657	3876420	16578284	170	23/12/2020	23/12/2023	Moderna - Spikevax	Spikevax	Moderna
HUN	31/12/2023	63	65	40	6152022	6358657	3876420	16578284	170	23/12/2020	23/12/2023	Pfizer BioNTech - Comirnaty	Comirnaty	Pfizer BioNTech
HUN	31/12/2023	63	65	40	6152022	6358657	3876420	16578284	170	23/12/2020	23/12/2023	Pfizer BioNTech - Comirnaty Bivalent Original/Omicron BA.1	Comirnaty Bivalent Original/Omicron BA.1	nan	09/07/2022
HUN	31/12/2023	63	65	40	6152022	6358657	3876420	16578284	170	23/12/2020	23/12/2023	Sinovac - CoronaVac	Coronavac	Sinovac
IDN	31/12/2023	64	75	25	174965137	204419394	69356250	448199860	164	13/01/2021	23/11/2023	AstraZeneca - Vaxzevria	Vaxzevria	AstraZeneca
IDN	31/12/2023	64	75	25	174965137	204419394	69356250	448199860	164	13/01/2021	23/11/2023	Beijing CNBG - BBIBP-CorV	BBIBP-CorV	Beijing Bio-Institute Biological Products (CNBG)
IDN	31/12/2023	64	75	25	174965137	204419394	69356250	448199860	164	13/01/2021	23/11/2023	Janssen - Ad26.COV 2-S	Ad26.COV 2-S	Janssen Pharmaceuticals
IDN	31/12/2023	64	75	25	174965137	204419394	69356250	448199860	164	13/01/2021	23/11/2023	Moderna - Spikevax	Spikevax	Moderna
IDN	31/12/2023	64	75	25	174965137	204419394	69356250	448199860	164	13/01/2021	23/11/2023	Novavax-NUVAXOVID	NUVAXOVID	Novavax	12/06/2021
IDN	31/12/2023	64	75	25	174965137	204419394	69356250	448199860	164	13/01/2021	23/11/2023	Pfizer BioNTech - Comirnaty	Comirnaty	Pfizer BioNTech
IDN	31/12/2023	64	75	25	174965137	204419394	69356250	448199860	164	13/01/2021	23/11/2023	Sinovac - CoronaVac	Coronavac	Sinovac
IND	31/12/2023	69	74	17	952128795	1027419851	228816435	2208365081	160	16/01/2021	23/11/2023	Bharat - Covaxin	Covaxin	Bharat Biotech
IND	31/12/2023	69	74	17	952128795	1027419851	228816435	2208365081	160	16/01/2021	23/11/2023	Biological E - Corbevax	Corbevax	Biological E
IND	31/12/2023	69	74	17	952128795	1027419851	228816435	2208365081	160	16/01/2021	23/11/2023	Gamaleya - Gam-Covid-Vac	Gam-Covid-Vac	Gamaleya Research Institute
IND	31/12/2023	69	74	17	952128795	1027419851	228816435	2208365081	160	16/01/2021	23/11/2023	Janssen - Ad26.COV 2-S	Ad26.COV 2-S	Janssen Pharmaceuticals
IND	31/12/2023	69	74	17	952128795	1027419851	228816435	2208365081	160	16/01/2021	23/11/2023	Moderna - Spikevax	Spikevax	Moderna
IND	31/12/2023	69	74	17	952128795	1027419851	228816435	2208365081	160	16/01/2021	23/11/2023	SII - Covishield	Covishield	Serum Institute of India
IND	31/12/2023	69	74	17	952128795	1027419851	228816435	2208365081	160	16/01/2021	23/11/2023	SII - Covovax	Covovax	nan
IND	31/12/2023	69	74	17	952128795	1027419851	228816435	2208365081	160	16/01/2021	23/11/2023	Zydus - ZyCov-D	ZyCov-D	Zydus Cadila
IRL	31/12/2023	82	86	76	4063819	4245977	3787948	13122238	264	30/12/2020	23/12/2023	AstraZeneca - Vaxzevria	Vaxzevria	AstraZeneca
IRL	31/12/2023	82	86	76	4063819	4245977	3787948	13122238	264	30/12/2020	23/12/2023	Janssen - Ad26.COV 2-S	Ad26.COV 2-S	Janssen Pharmaceuticals
IRL	31/12/2023	82	86	76	4063819	4245977	3787948	13122238	264	30/12/2020	23/12/2023	Moderna - Spikevax	Spikevax	Moderna
IRL	31/12/2023	82	86	76	4063819	4245977	3787948	13122238	264	30/12/2020	23/12/2023	Novavax-NUVAXOVID	NUVAXOVID	Novavax	02/03/2021
IRL	31/12/2023	82	86	76	4063819	4245977	3787948	13122238	264	30/12/2020	23/12/2023	Pfizer BioNTech - Comirnaty	Comirnaty	Pfizer BioNTech
IRN	31/12/2023	70	78	37	58585264	65199831	31352288	155461757	185	09/02/2021	26/11/2023	AstraZeneca - Vaxzevria	Vaxzevria	AstraZeneca	02/09/2021
IRN	31/12/2023	70	78	37	58585264	65199831	31352288	155461757	185	09/02/2021	26/11/2023	Beijing CNBG - BBIBP-CorV	BBIBP-CorV	Beijing Bio-Institute Biological Products (CNBG)	02/09/2021
IRN	31/12/2023	70	78	37	58585264	65199831	31352288	155461757	185	09/02/2021	26/11/2023	Bharat - Covaxin	Covaxin	Bharat Biotech	02/09/2021
IRN	31/12/2023	70	78	37	58585264	65199831	31352288	155461757	185	09/02/2021	26/11/2023	CanSino - Convidecia	Convidecia	CanSino Biologicals
IRN	31/12/2023	70	78	37	58585264	65199831	31352288	155461757	185	09/02/2021	26/11/2023	Finlay - Soberana-02	Soberana-02	Instituto Finlay de Vacunas
IRN	31/12/2023	70	78	37	58585264	65199831	31352288	155461757	185	09/02/2021	26/11/2023	Gamaleya - Gam-Covid-Vac	Gam-Covid-Vac	Gamaleya Research Institute	02/09/2021
IRN	31/12/2023	70	78	37	58585264	65199831	31352288	155461757	185	09/02/2021	26/11/2023	Gamaleya - Sputnik-Light	Sputnik-Light	Gamaleya Research Institute
IRN	31/12/2023	70	78	37	58585264	65199831	31352288	155461757	185	09/02/2021	26/11/2023	Janssen - Ad26.COV 2-S	Ad26.COV 2-S	Janssen Pharmaceuticals
IRN	31/12/2023	70	78	37	58585264	65199831	31352288	155461757	185	09/02/2021	26/11/2023	Moderna - Spikevax	Spikevax	Moderna
IRN	31/12/2023	70	78	37	58585264	65199831	31352288	155461757	185	09/02/2021	26/11/2023	Pfizer BioNTech - Comirnaty	Comirnaty	Pfizer BioNTech
IRN	31/12/2023	70	78	37	58585264	65199831	31352288	155461757	185	09/02/2021	26/11/2023	Shifa - COVIran Barakat	COVIran Barakat	nan
IRN	31/12/2023	70	78	37	58585264	65199831	31352288	155461757	185	09/02/2021	26/11/2023	Sinovac - CoronaVac	Coronavac	Sinovac
IRQ	31/12/2023	20	28	1	7944775	11332925	275280	19557364	49	02/03/2021	02/01/2023	AstraZeneca - Vaxzevria	Vaxzevria	AstraZeneca	03/02/2021
IRQ	31/12/2023	20	28	1	7944775	11332925	275280	19557364	49	02/03/2021	02/01/2023	Beijing CNBG - BBIBP-CorV	BBIBP-CorV	Beijing Bio-Institute Biological Products (CNBG)	03/02/2021
IRQ	31/12/2023	20	28	1	7944775	11332925	275280	19557364	49	02/03/2021	02/01/2023	Bharat - Covaxin	Covaxin	Bharat Biotech
IRQ	31/12/2023	20	28	1	7944775	11332925	275280	19557364	49	02/03/2021	02/01/2023	CanSino - Convidecia	Convidecia	CanSino Biologicals
IRQ	31/12/2023	20	28	1	7944775	11332925	275280	19557364	49	02/03/2021	02/01/2023	Gamaleya - Gam-Covid-Vac	Gam-Covid-Vac	Gamaleya Research Institute	03/02/2021
IRQ	31/12/2023	20	28	1	7944775	11332925	275280	19557364	49	02/03/2021	02/01/2023	Gamaleya - Sputnik-Light	Sputnik-Light	Gamaleya Research Institute
IRQ	31/12/2023	20	28	1	7944775	11332925	275280	19557364	49	02/03/2021	02/01/2023	Janssen - Ad26.COV 2-S	Ad26.COV 2-S	Janssen Pharmaceuticals
IRQ	31/12/2023	20	28	1	7944775	11332925	275280	19557364	49	02/03/2021	02/01/2023	Moderna - Spikevax	Spikevax	Moderna
IRQ	31/12/2023	20	28	1	7944775	11332925	275280	19557364	49	02/03/2021	02/01/2023	Pfizer BioNTech - Comirnaty	Comirnaty	Pfizer BioNTech	03/02/2021
IRQ	31/12/2023	20	28	1	7944775	11332925	275280	19557364	49	02/03/2021	02/01/2023	Sinovac - CoronaVac	Coronavac	Sinovac
ISL	31/12/2023	82	84	79	297934	307412	287652	903424	248	30/12/2020	23/12/2023	AstraZeneca - Vaxzevria	Vaxzevria	AstraZeneca	02/10/2021
ISL	31/12/2023	82	84	79	297934	307412	287652	903424	248	30/12/2020	23/12/2023	Janssen - Ad26.COV 2-S	Ad26.COV 2-S	Janssen Pharmaceuticals
ISL	31/12/2023	82	84	79	297934	307412	287652	903424	248	30/12/2020	23/12/2023	Moderna - Spikevax	Spikevax	Moderna
ISL	31/12/2023	82	84	79	297934	307412	287652	903424	248	30/12/2020	23/12/2023	Novavax-NUVAXOVID	NUVAXOVID	Novavax	08/03/2022
ISL	31/12/2023	82	84	79	297934	307412	287652	903424	248	30/12/2020	23/12/2023	Pfizer BioNTech - Comirnaty	Comirnaty	Pfizer BioNTech
ISR	31/12/2023	74	82	52	6385731	7055466	4474108	18852564	218	16/12/2020	23/12/2023	AstraZeneca - Vaxzevria	Vaxzevria	AstraZeneca
ISR	31/12/2023	74	82	52	6385731	7055466	4474108	18852564	218	16/12/2020	23/12/2023	Moderna - Spikevax	Spikevax	Moderna	03/03/2021
ISR	31/12/2023	74	82	52	6385731	7055466	4474108	18852564	218	16/12/2020	23/12/2023	Pfizer BioNTech - Comirnaty	Comirnaty	Pfizer BioNTech
ITA	31/12/2023	83	85	75	49484586	50583975	44917315	150321543	252	23/12/2020	23/12/2023	AstraZeneca - Vaxzevria	Vaxzevria	AstraZeneca
ITA	31/12/2023	83	85	75	49484586	50583975	44917315	150321543	252	23/12/2020	23/12/2023	Janssen - Ad26.COV 2-S	Ad26.COV 2-S	Janssen Pharmaceuticals	01/06/2021
ITA	31/12/2023	83	85	75	49484586	50583975	44917315	150321543	252	23/12/2020	23/12/2023	Moderna - Spikevax	Spikevax	Moderna	01/06/2021
ITA	31/12/2023	83	85	75	49484586	50583975	44917315	150321543	252	23/12/2020	23/12/2023	Moderna – Spikevax Bivalent Original/Omicron BA.1	Spikevax Bivalent Original/Omicron BA.1	nan	02/09/2022
ITA	31/12/2023	83	85	75	49484586	50583975	44917315	150321543	252	23/12/2020	23/12/2023	Moderna – Spikevax Bivalent Original/Omicron BA.4/BA.5	Spikevax Bivalent Original/Omicron BA.4/BA.5	nan
ITA	31/12/2023	83	85	75	49484586	50583975	44917315	150321543	252	23/12/2020	23/12/2023	Novavax-NUVAXOVID	NUVAXOVID	Novavax	02/02/2022
ITA	31/12/2023	83	85	75	49484586	50583975	44917315	150321543	252	23/12/2020	23/12/2023	Pfizer BioNTech - Comirnaty	Comirnaty	Pfizer BioNTech
ITA	31/12/2023	83	85	75	49484586	50583975	44917315	150321543	252	23/12/2020	23/12/2023	Pfizer BioNTech - Comirnaty Bivalent Original/Omicron BA.1	Comirnaty Bivalent Original/Omicron BA.1	nan	01/05/2022
ITA	31/12/2023	83	85	75	49484586	50583975	44917315	150321543	252	23/12/2020	23/12/2023	Pfizer BioNTech - Comirnaty Bivalent Original/Omicron BA.4/BA.5	Comirnaty Bivalent Original/Omicron BA.4/BA.5	nan
JAM	31/12/2023	26	24	2	760800	722248	46065	1529113	52	10/03/2021	29/12/2023	AstraZeneca - Vaxzevria	Vaxzevria	AstraZeneca	03/10/2021
JAM	31/12/2023	26	24	2	760800	722248	46065	1529113	52	10/03/2021	29/12/2023	Beijing CNBG - BBIBP-CorV	BBIBP-CorV	Beijing Bio-Institute Biological Products (CNBG)
JAM	31/12/2023	26	24	2	760800	722248	46065	1529113	52	10/03/2021	29/12/2023	Janssen - Ad26.COV 2-S	Ad26.COV 2-S	Janssen Pharmaceuticals
JAM	31/12/2023	26	24	2	760800	722248	46065	1529113	52	10/03/2021	29/12/2023	Pfizer BioNTech - Comirnaty	Comirnaty	Pfizer BioNTech
JAM	31/12/2023	26	24	2	760800	722248	46065	1529113	52	10/03/2021	29/12/2023	SII - Covishield	Covishield	Serum Institute of India	03/10/2021
JAM	31/12/2023	26	24	2	760800	722248	46065	1529113	52	10/03/2021	29/12/2023	Sinovac - CoronaVac	Coronavac	Sinovac
JOR	31/12/2023	45	47	7	4558313	4821579	682211	10057975	99	13/01/2021	21/08/2022	AstraZeneca - Vaxzevria	Vaxzevria	AstraZeneca
JOR	31/12/2023	45	47	7	4558313	4821579	682211	10057975	99	13/01/2021	21/08/2022	Beijing CNBG - BBIBP-CorV	BBIBP-CorV	Beijing Bio-Institute Biological Products (CNBG)
JOR	31/12/2023	45	47	7	4558313	4821579	682211	10057975	99	13/01/2021	21/08/2022	Bharat - Covaxin	Covaxin	Bharat Biotech
JOR	31/12/2023	45	47	7	4558313	4821579	682211	10057975	99	13/01/2021	21/08/2022	CanSino - Convidecia	Convidecia	CanSino Biologicals
JOR	31/12/2023	45	47	7	4558313	4821579	682211	10057975	99	13/01/2021	21/08/2022	Gamaleya - Gam-Covid-Vac	Gam-Covid-Vac	Gamaleya Research Institute
JOR	31/12/2023	45	47	7	4558313	4821579	682211	10057975	99	13/01/2021	21/08/2022	Gamaleya - Sputnik-Light	Sputnik-Light	Gamaleya Research Institute
JOR	31/12/2023	45	47	7	4558313	4821579	682211	10057975	99	13/01/2021	21/08/2022	Janssen - Ad26.COV 2-S	Ad26.COV 2-S	Janssen Pharmaceuticals
JOR	31/12/2023	45	47	7	4558313	4821579	682211	10057975	99	13/01/2021	21/08/2022	Moderna - Spikevax	Spikevax	Moderna
JOR	31/12/2023	45	47	7	4558313	4821579	682211	10057975	99	13/01/2021	21/08/2022	Pfizer BioNTech - Comirnaty	Comirnaty	Pfizer BioNTech
JOR	31/12/2023	45	47	7	4558313	4821579	682211	10057975	99	13/01/2021	21/08/2022	Sinovac - CoronaVac	Coronavac	Sinovac
JPN	31/12/2023	82	83	69	103455221	104740066	86666847	433356604	343	17/02/2021	31/12/2023	AstraZeneca - Vaxzevria	Vaxzevria	AstraZeneca
JPN	31/12/2023	82	83	69	103455221	104740066	86666847	433356604	343	17/02/2021	31/12/2023	Moderna - Spikevax	Spikevax	Moderna
JPN	31/12/2023	82	83	69	103455221	104740066	86666847	433356604	343	17/02/2021	31/12/2023	Novavax-NUVAXOVID	NUVAXOVID	Novavax
JPN	31/12/2023	82	83	69	103455221	104740066	86666847	433356604	343	17/02/2021	31/12/2023	Pfizer BioNTech - Comirnaty	Comirnaty	Pfizer BioNTech
KAZ	31/12/2023	70	66	36	13070774	12443364	6801526	38355605	204	07/04/2021	23/12/2023	Beijing CNBG - BBIBP-CorV	BBIBP-CorV	Beijing Bio-Institute Biological Products (CNBG)	05/05/2021
KAZ	31/12/2023	70	66	36	13070774	12443364	6801526	38355605	204	07/04/2021	23/12/2023	Gamaleya - Gam-Covid-Vac	Gam-Covid-Vac	Gamaleya Research Institute	04/07/2021
KAZ	31/12/2023	70	66	36	13070774	12443364	6801526	38355605	204	07/04/2021	23/12/2023	Pfizer BioNTech - Comirnaty	Comirnaty	Pfizer BioNTech	11/10/2021
KAZ	31/12/2023	70	66	36	13070774	12443364	6801526	38355605	204	07/04/2021	23/12/2023	RIBSP - QazVac	QazVac	Research Institute for Biological Safety Problems
KAZ	31/12/2023	70	66	36	13070774	12443364	6801526	38355605	204	07/04/2021	23/12/2023	Sinovac - CoronaVac	Coronavac	Sinovac	05/05/2021
KEN	31/12/2023	21	27	4	11090440	14494372	2000636	23750431	44	05/03/2021	31/12/2023	Beijing CNBG - BBIBP-CorV	BBIBP-CorV	Beijing Bio-Institute Biological Products (CNBG)
KEN	31/12/2023	21	27	4	11090440	14494372	2000636	23750431	44	05/03/2021	31/12/2023	Janssen - Ad26.COV 2-S	Ad26.COV 2-S	Janssen Pharmaceuticals
KEN	31/12/2023	21	27	4	11090440	14494372	2000636	23750431	44	05/03/2021	31/12/2023	Moderna - Spikevax	Spikevax	Moderna
KEN	31/12/2023	21	27	4	11090440	14494372	2000636	23750431	44	05/03/2021	31/12/2023	Pfizer BioNTech - Comirnaty	Comirnaty	Pfizer BioNTech
KEN	31/12/2023	21	27	4	11090440	14494372	2000636	23750431	44	05/03/2021	31/12/2023	SII - Covishield	Covishield	Serum Institute of India	03/05/2021
KGZ	31/12/2023	21	23	5	1337850	1528725	300818	3167393	49	31/03/2021	23/12/2023	AstraZeneca - Vaxzevria	Vaxzevria	AstraZeneca
KGZ	31/12/2023	21	23	5	1337850	1528725	300818	3167393	49	31/03/2021	23/12/2023	Beijing CNBG - BBIBP-CorV	BBIBP-CorV	Beijing Bio-Institute Biological Products (CNBG)
KGZ	31/12/2023	21	23	5	1337850	1528725	300818	3167393	49	31/03/2021	23/12/2023	Gamaleya - Gam-Covid-Vac	Gam-Covid-Vac	Gamaleya Research Institute
KGZ	31/12/2023	21	23	5	1337850	1528725	300818	3167393	49	31/03/2021	23/12/2023	Moderna - Spikevax	Spikevax	Moderna
KGZ	31/12/2023	21	23	5	1337850	1528725	300818	3167393	49	31/03/2021	23/12/2023	Pfizer BioNTech - Comirnaty	Comirnaty	Pfizer BioNTech	11/03/2021
KGZ	31/12/2023	21	23	5	1337850	1528725	300818	3167393	49	31/03/2021	23/12/2023	RIBSP - QazVac	QazVac	Research Institute for Biological Safety Problems
KHM	31/12/2023	88	92	64	14693274	15316670	10782710	47826645	286	10/02/2021	31/12/2023	AstraZeneca - Vaxzevria	Vaxzevria	AstraZeneca
KHM	31/12/2023	88	92	64	14693274	15316670	10782710	47826645	286	10/02/2021	31/12/2023	Beijing CNBG - BBIBP-CorV	BBIBP-CorV	Beijing Bio-Institute Biological Products (CNBG)	02/10/2021
KHM	31/12/2023	88	92	64	14693274	15316670	10782710	47826645	286	10/02/2021	31/12/2023	Janssen - Ad26.COV 2-S	Ad26.COV 2-S	Janssen Pharmaceuticals	08/01/2021
KHM	31/12/2023	88	92	64	14693274	15316670	10782710	47826645	286	10/02/2021	31/12/2023	Moderna - Spikevax	Spikevax	Moderna
KHM	31/12/2023	88	92	64	14693274	15316670	10782710	47826645	286	10/02/2021	31/12/2023	Pfizer BioNTech - Comirnaty	Comirnaty	Pfizer BioNTech
KHM	31/12/2023	88	92	64	14693274	15316670	10782710	47826645	286	10/02/2021	31/12/2023	SII - Covishield	Covishield	Serum Institute of India	03/04/2021
KHM	31/12/2023	88	92	64	14693274	15316670	10782710	47826645	286	10/02/2021	31/12/2023	Sinovac - CoronaVac	Coronavac	Sinovac	04/01/2021
KIR	31/12/2023	68	84	31	81474	100900	37606	219980	184	26/05/2021	06/02/2023	AstraZeneca - Vaxzevria	Vaxzevria	AstraZeneca
KIR	31/12/2023	68	84	31	81474	100900	37606	219980	184	26/05/2021	06/02/2023	Beijing CNBG - BBIBP-CorV	BBIBP-CorV	Beijing Bio-Institute Biological Products (CNBG)	09/03/2021
KNA	31/12/2023	51	64	7	27000	33794	3465	64297	121	22/02/2021	29/12/2023	AstraZeneca - Vaxzevria	Vaxzevria	AstraZeneca
KNA	31/12/2023	51	64	7	27000	33794	3465	64297	121	22/02/2021	29/12/2023	Pfizer BioNTech - Comirnaty	Comirnaty	Pfizer BioNTech	09/01/2021
KNA	31/12/2023	51	64	7	27000	33794	3465	64297	121	22/02/2021	29/12/2023	SII - Covishield	Covishield	Serum Institute of India
KOR	31/12/2023	87	88	66	44689199	45119824	33644119	135927574	265	26/02/2021	04/09/2023	AstraZeneca - Vaxzevria	Vaxzevria	AstraZeneca
KOR	31/12/2023	87	88	66	44689199	45119824	33644119	135927574	265	26/02/2021	04/09/2023	Janssen - Ad26.COV 2-S	Ad26.COV 2-S	Janssen Pharmaceuticals	06/10/2021
KOR	31/12/2023	87	88	66	44689199	45119824	33644119	135927574	265	26/02/2021	04/09/2023	Moderna - Spikevax	Spikevax	Moderna	06/01/2021
KOR	31/12/2023	87	88	66	44689199	45119824	33644119	135927574	265	26/02/2021	04/09/2023	Novavax-NUVAXOVID	NUVAXOVID	Novavax
KOR	31/12/2023	87	88	66	44689199	45119824	33644119	135927574	265	26/02/2021	04/09/2023	Pfizer BioNTech - Comirnaty	Comirnaty	Pfizer BioNTech
KWT	31/12/2023	78	81	34	3346176	3457498	1457547	8261221	193	28/12/2020	03/12/2023	AstraZeneca - Vaxzevria	Vaxzevria	AstraZeneca
KWT	31/12/2023	78	81	34	3346176	3457498	1457547	8261221	193	28/12/2020	03/12/2023	Beijing CNBG - BBIBP-CorV	BBIBP-CorV	Beijing Bio-Institute Biological Products (CNBG)
KWT	31/12/2023	78	81	34	3346176	3457498	1457547	8261221	193	28/12/2020	03/12/2023	Bharat - Covaxin	Covaxin	Bharat Biotech
KWT	31/12/2023	78	81	34	3346176	3457498	1457547	8261221	193	28/12/2020	03/12/2023	CanSino - Convidecia	Convidecia	CanSino Biologicals
KWT	31/12/2023	78	81	34	3346176	3457498	1457547	8261221	193	28/12/2020	03/12/2023	Gamaleya - Gam-Covid-Vac	Gam-Covid-Vac	Gamaleya Research Institute
KWT	31/12/2023	78	81	34	3346176	3457498	1457547	8261221	193	28/12/2020	03/12/2023	Gamaleya - Sputnik-Light	Sputnik-Light	Gamaleya Research Institute
KWT	31/12/2023	78	81	34	3346176	3457498	1457547	8261221	193	28/12/2020	03/12/2023	Janssen - Ad26.COV 2-S	Ad26.COV 2-S	Janssen Pharmaceuticals
KWT	31/12/2023	78	81	34	3346176	3457498	1457547	8261221	193	28/12/2020	03/12/2023	Moderna - Spikevax	Spikevax	Moderna
KWT	31/12/2023	78	81	34	3346176	3457498	1457547	8261221	193	28/12/2020	03/12/2023	Pfizer BioNTech - Comirnaty	Comirnaty	Pfizer BioNTech
KWT	31/12/2023	78	81	34	3346176	3457498	1457547	8261221	193	28/12/2020	03/12/2023	Sinovac - CoronaVac	Coronavac	Sinovac
LAO	31/12/2023	78	87	34	5691962	6324678	2451034	13879410	191	25/11/2020	21/05/2023	AstraZeneca - Vaxzevria	Vaxzevria	AstraZeneca	08/04/2021
LAO	31/12/2023	78	87	34	5691962	6324678	2451034	13879410	191	25/11/2020	21/05/2023	Beijing CNBG - BBIBP-CorV	BBIBP-CorV	Beijing Bio-Institute Biological Products (CNBG)
LAO	31/12/2023	78	87	34	5691962	6324678	2451034	13879410	191	25/11/2020	21/05/2023	Gamaleya - Gam-Covid-Vac	Gam-Covid-Vac	Gamaleya Research Institute	02/09/2021
LAO	31/12/2023	78	87	34	5691962	6324678	2451034	13879410	191	25/11/2020	21/05/2023	Gamaleya - Sputnik-Light	Sputnik-Light	Gamaleya Research Institute
LAO	31/12/2023	78	87	34	5691962	6324678	2451034	13879410	191	25/11/2020	21/05/2023	Janssen - Ad26.COV 2-S	Ad26.COV 2-S	Janssen Pharmaceuticals
LAO	31/12/2023	78	87	34	5691962	6324678	2451034	13879410	191	25/11/2020	21/05/2023	Pfizer BioNTech - Comirnaty	Comirnaty	Pfizer BioNTech
LAO	31/12/2023	78	87	34	5691962	6324678	2451034	13879410	191	25/11/2020	21/05/2023	SII - Covishield	Covishield	Serum Institute of India	04/02/2021
LAO	31/12/2023	78	87	34	5691962	6324678	2451034	13879410	191	25/11/2020	21/05/2023	Sinovac - CoronaVac	Coronavac	Sinovac	10/05/2021
LBN	31/12/2023	35	40	10	2414223	2740227	660249	5814699	85	14/02/2021	22/12/2022	AstraZeneca - Vaxzevria	Vaxzevria	AstraZeneca
LBN	31/12/2023	35	40	10	2414223	2740227	660249	5814699	85	14/02/2021	22/12/2022	Beijing CNBG - BBIBP-CorV	BBIBP-CorV	Beijing Bio-Institute Biological Products (CNBG)
LBN	31/12/2023	35	40	10	2414223	2740227	660249	5814699	85	14/02/2021	22/12/2022	Bharat - Covaxin	Covaxin	Bharat Biotech
LBN	31/12/2023	35	40	10	2414223	2740227	660249	5814699	85	14/02/2021	22/12/2022	CanSino - Convidecia	Convidecia	CanSino Biologicals
LBN	31/12/2023	35	40	10	2414223	2740227	660249	5814699	85	14/02/2021	22/12/2022	Gamaleya - Gam-Covid-Vac	Gam-Covid-Vac	Gamaleya Research Institute
LBN	31/12/2023	35	40	10	2414223	2740227	660249	5814699	85	14/02/2021	22/12/2022	Gamaleya - Sputnik-Light	Sputnik-Light	Gamaleya Research Institute
LBN	31/12/2023	35	40	10	2414223	2740227	660249	5814699	85	14/02/2021	22/12/2022	Janssen - Ad26.COV 2-S	Ad26.COV 2-S	Janssen Pharmaceuticals
LBN	31/12/2023	35	40	10	2414223	2740227	660249	5814699	85	14/02/2021	22/12/2022	Moderna - Spikevax	Spikevax	Moderna
LBN	31/12/2023	35	40	10	2414223	2740227	660249	5814699	85	14/02/2021	22/12/2022	Pfizer BioNTech - Comirnaty	Comirnaty	Pfizer BioNTech
LBN	31/12/2023	35	40	10	2414223	2740227	660249	5814699	85	14/02/2021	22/12/2022	Sinovac - CoronaVac	Coronavac	Sinovac
LBR	31/12/2023	74	77		3730967	3903802	1987	4460668	88	01/04/2021	31/12/2023	SII - Covishield	Covishield	Serum Institute of India	04/01/2021
LBY	31/12/2023	18	34	3	1236102	2316327	186729	3653384	53	11/04/2021	31/12/2023	AstraZeneca - Vaxzevria	Vaxzevria	AstraZeneca	04/11/2021
LBY	31/12/2023	18	34	3	1236102	2316327	186729	3653384	53	11/04/2021	31/12/2023	Beijing CNBG - BBIBP-CorV	BBIBP-CorV	Beijing Bio-Institute Biological Products (CNBG)	04/11/2021
LBY	31/12/2023	18	34	3	1236102	2316327	186729	3653384	53	11/04/2021	31/12/2023	Bharat - Covaxin	Covaxin	Bharat Biotech
LBY	31/12/2023	18	34	3	1236102	2316327	186729	3653384	53	11/04/2021	31/12/2023	CanSino - Convidecia	Convidecia	CanSino Biologicals
LBY	31/12/2023	18	34	3	1236102	2316327	186729	3653384	53	11/04/2021	31/12/2023	Gamaleya - Gam-Covid-Vac	Gam-Covid-Vac	Gamaleya Research Institute	04/11/2021
LBY	31/12/2023	18	34	3	1236102	2316327	186729	3653384	53	11/04/2021	31/12/2023	Gamaleya - Sputnik-Light	Sputnik-Light	Gamaleya Research Institute
LBY	31/12/2023	18	34	3	1236102	2316327	186729	3653384	53	11/04/2021	31/12/2023	Janssen - Ad26.COV 2-S	Ad26.COV 2-S	Janssen Pharmaceuticals	04/11/2021
LBY	31/12/2023	18	34	3	1236102	2316327	186729	3653384	53	11/04/2021	31/12/2023	Moderna - Spikevax	Spikevax	Moderna	04/11/2021
LBY	31/12/2023	18	34	3	1236102	2316327	186729	3653384	53	11/04/2021	31/12/2023	Pfizer BioNTech - Comirnaty	Comirnaty	Pfizer BioNTech	04/11/2021
LBY	31/12/2023	18	34	3	1236102	2316327	186729	3653384	53	11/04/2021	31/12/2023	Sinovac - CoronaVac	Coronavac	Sinovac	04/11/2021
LCA	31/12/2023	30	33	4	54971	60140	7866	122977	67	17/02/2021	29/12/2023	AstraZeneca - Vaxzevria	Vaxzevria	AstraZeneca
LCA	31/12/2023	30	33	4	54971	60140	7866	122977	67	17/02/2021	29/12/2023	Janssen - Ad26.COV 2-S	Ad26.COV 2-S	Janssen Pharmaceuticals
LCA	31/12/2023	30	33	4	54971	60140	7866	122977	67	17/02/2021	29/12/2023	Moderna - Spikevax	Spikevax	Moderna
LCA	31/12/2023	30	33	4	54971	60140	7866	122977	67	17/02/2021	29/12/2023	Pfizer BioNTech - Comirnaty	Comirnaty	Pfizer BioNTech
LCA	31/12/2023	30	33	4	54971	60140	7866	122977	67	17/02/2021	29/12/2023	SII - Covishield	Covishield	Serum Institute of India
LIE	31/12/2023				26346	26681	18310	71104				Janssen - Ad26.COV 2-S	Ad26.COV 2-S	Janssen Pharmaceuticals
LIE	31/12/2023				26346	26681	18310	71104				Moderna - Spikevax	Spikevax	Moderna
LIE	31/12/2023				26346	26681	18310	71104				Pfizer BioNTech - Comirnaty	Comirnaty	Pfizer BioNTech	01/06/2021
LKA	31/12/2023	69	80	38	14752827	17143761	8220002	40116590	187	29/01/2021	30/10/2022	AstraZeneca - Vaxzevria	Vaxzevria	AstraZeneca
LKA	31/12/2023	69	80	38	14752827	17143761	8220002	40116590	187	29/01/2021	30/10/2022	Beijing CNBG - BBIBP-CorV	BBIBP-CorV	Beijing Bio-Institute Biological Products (CNBG)	04/05/2021
LKA	31/12/2023	69	80	38	14752827	17143761	8220002	40116590	187	29/01/2021	30/10/2022	Gamaleya - Gam-Covid-Vac	Gam-Covid-Vac	Gamaleya Research Institute	05/06/2021
LKA	31/12/2023	69	80	38	14752827	17143761	8220002	40116590	187	29/01/2021	30/10/2022	Moderna - Spikevax	Spikevax	Moderna
LKA	31/12/2023	69	80	38	14752827	17143761	8220002	40116590	187	29/01/2021	30/10/2022	Pfizer BioNTech - Comirnaty	Comirnaty	Pfizer BioNTech	07/07/2021
LKA	31/12/2023	69	80	38	14752827	17143761	8220002	40116590	187	29/01/2021	30/10/2022	SII - Covishield	Covishield	Serum Institute of India
LSO	31/12/2023	44	47	8	938088	1014073	177816	1339097	63	10/03/2021	31/12/2023	Beijing CNBG - BBIBP-CorV	BBIBP-CorV	Beijing Bio-Institute Biological Products (CNBG)
LSO	31/12/2023	44	47	8	938088	1014073	177816	1339097	63	10/03/2021	31/12/2023	Janssen - Ad26.COV 2-S	Ad26.COV 2-S	Janssen Pharmaceuticals
LSO	31/12/2023	44	47	8	938088	1014073	177816	1339097	63	10/03/2021	31/12/2023	SII - Covishield	Covishield	Serum Institute of India	03/10/2021
LTU	31/12/2023	68	70	32	1907061	1960786	902103	4532649	162	23/12/2020	23/12/2023	AstraZeneca - Vaxzevria	Vaxzevria	AstraZeneca	02/10/2021
LTU	31/12/2023	68	70	32	1907061	1960786	902103	4532649	162	23/12/2020	23/12/2023	Janssen - Ad26.COV 2-S	Ad26.COV 2-S	Janssen Pharmaceuticals
LTU	31/12/2023	68	70	32	1907061	1960786	902103	4532649	162	23/12/2020	23/12/2023	Moderna - Spikevax	Spikevax	Moderna
LTU	31/12/2023	68	70	32	1907061	1960786	902103	4532649	162	23/12/2020	23/12/2023	Pfizer BioNTech - Comirnaty	Comirnaty	Pfizer BioNTech
LUX	31/12/2023	74	75	59	462715	469285	368527	1337940	214	30/12/2020	23/12/2023	AstraZeneca - Vaxzevria	Vaxzevria	AstraZeneca	02/10/2021
LUX	31/12/2023	74	75	59	462715	469285	368527	1337940	214	30/12/2020	23/12/2023	Janssen - Ad26.COV 2-S	Ad26.COV 2-S	Janssen Pharmaceuticals	04/07/2021
LUX	31/12/2023	74	75	59	462715	469285	368527	1337940	214	30/12/2020	23/12/2023	Moderna - Spikevax	Spikevax	Moderna
LUX	31/12/2023	74	75	59	462715	469285	368527	1337940	214	30/12/2020	23/12/2023	Moderna – Spikevax Bivalent Original/Omicron BA.1	Spikevax Bivalent Original/Omicron BA.1	nan
LUX	31/12/2023	74	75	59	462715	469285	368527	1337940	214	30/12/2020	23/12/2023	Novavax-NUVAXOVID	NUVAXOVID	Novavax	03/02/2022
LUX	31/12/2023	74	75	59	462715	469285	368527	1337940	214	30/12/2020	23/12/2023	Pfizer BioNTech - Comirnaty	Comirnaty	Pfizer BioNTech
LUX	31/12/2023	74	75	59	462715	469285	368527	1337940	214	30/12/2020	23/12/2023	Pfizer BioNTech - Comirnaty Bivalent Original/Omicron BA.1	Comirnaty Bivalent Original/Omicron BA.1	nan	09/07/2022
LUX	31/12/2023	74	75	59	462715	469285	368527	1337940	214	30/12/2020	23/12/2023	Pfizer BioNTech - Comirnaty Bivalent Original/Omicron BA.4/BA.5	Comirnaty Bivalent Original/Omicron BA.4/BA.5	nan	10/12/2022
LVA	31/12/2023	68	70	29	1304787	1344394	550901	2979624	156	30/12/2020	23/12/2023	AstraZeneca - Vaxzevria	Vaxzevria	AstraZeneca
LVA	31/12/2023	68	70	29	1304787	1344394	550901	2979624	156	30/12/2020	23/12/2023	Janssen - Ad26.COV 2-S	Ad26.COV 2-S	Janssen Pharmaceuticals	01/06/2021
LVA	31/12/2023	68	70	29	1304787	1344394	550901	2979624	156	30/12/2020	23/12/2023	Moderna - Spikevax	Spikevax	Moderna
LVA	31/12/2023	68	70	29	1304787	1344394	550901	2979624	156	30/12/2020	23/12/2023	Moderna – Spikevax Bivalent Original/Omicron BA.1	Spikevax Bivalent Original/Omicron BA.1	nan
LVA	31/12/2023	68	70	29	1304787	1344394	550901	2979624	156	30/12/2020	23/12/2023	Novavax-NUVAXOVID	NUVAXOVID	Novavax	03/02/2022
LVA	31/12/2023	68	70	29	1304787	1344394	550901	2979624	156	30/12/2020	23/12/2023	Pfizer BioNTech - Comirnaty	Comirnaty	Pfizer BioNTech
LVA	31/12/2023	68	70	29	1304787	1344394	550901	2979624	156	30/12/2020	23/12/2023	Pfizer BioNTech - Comirnaty Bivalent Original/Omicron BA.1	Comirnaty Bivalent Original/Omicron BA.1	nan
LVA	31/12/2023	68	70	29	1304787	1344394	550901	2979624	156	30/12/2020	23/12/2023	Pfizer BioNTech - Comirnaty Bivalent Original/Omicron BA.4/BA.5	Comirnaty Bivalent Original/Omicron BA.4/BA.5	nan	10/05/2022
MAR	31/12/2023	64	68	19	23521989	25020168	6925973	55389602	150	28/01/2021	31/12/2023	AstraZeneca - Vaxzevria	Vaxzevria	AstraZeneca
MAR	31/12/2023	64	68	19	23521989	25020168	6925973	55389602	150	28/01/2021	31/12/2023	Beijing CNBG - BBIBP-CorV	BBIBP-CorV	Beijing Bio-Institute Biological Products (CNBG)
MAR	31/12/2023	64	68	19	23521989	25020168	6925973	55389602	150	28/01/2021	31/12/2023	Bharat - Covaxin	Covaxin	Bharat Biotech
MAR	31/12/2023	64	68	19	23521989	25020168	6925973	55389602	150	28/01/2021	31/12/2023	CanSino - Convidecia	Convidecia	CanSino Biologicals
MAR	31/12/2023	64	68	19	23521989	25020168	6925973	55389602	150	28/01/2021	31/12/2023	Gamaleya - Gam-Covid-Vac	Gam-Covid-Vac	Gamaleya Research Institute
MAR	31/12/2023	64	68	19	23521989	25020168	6925973	55389602	150	28/01/2021	31/12/2023	Gamaleya - Sputnik-Light	Sputnik-Light	Gamaleya Research Institute
MAR	31/12/2023	64	68	19	23521989	25020168	6925973	55389602	150	28/01/2021	31/12/2023	Janssen - Ad26.COV 2-S	Ad26.COV 2-S	Janssen Pharmaceuticals
MAR	31/12/2023	64	68	19	23521989	25020168	6925973	55389602	150	28/01/2021	31/12/2023	Moderna - Spikevax	Spikevax	Moderna
MAR	31/12/2023	64	68	19	23521989	25020168	6925973	55389602	150	28/01/2021	31/12/2023	Pfizer BioNTech - Comirnaty	Comirnaty	Pfizer BioNTech
MAR	31/12/2023	64	68	19	23521989	25020168	6925973	55389602	150	28/01/2021	31/12/2023	Sinovac - CoronaVac	Coronavac	Sinovac
MCO	31/12/2023	64	64	45	25261	25123	17747	71929	183	30/06/2021	23/12/2023	AstraZeneca - Vaxzevria	Vaxzevria	AstraZeneca
MCO	31/12/2023	64	64	45	25261	25123	17747	71929	183	30/06/2021	23/12/2023	Janssen - Ad26.COV 2-S	Ad26.COV 2-S	Janssen Pharmaceuticals
MCO	31/12/2023	64	64	45	25261	25123	17747	71929	183	30/06/2021	23/12/2023	Moderna - Spikevax	Spikevax	Moderna	03/02/2022
MCO	31/12/2023	64	64	45	25261	25123	17747	71929	183	30/06/2021	23/12/2023	Novavax - Covavax	Covavax	nan
MCO	31/12/2023	64	64	45	25261	25123	17747	71929	183	30/06/2021	23/12/2023	Novavax-NUVAXOVID	NUVAXOVID	Novavax
MCO	31/12/2023	64	64	45	25261	25123	17747	71929	183	30/06/2021	23/12/2023	Pfizer BioNTech - Comirnaty	Comirnaty	Pfizer BioNTech
MDA	31/12/2023	27	28	10	1078961	1109524	406022	2293086	57	03/03/2021	23/12/2023	AstraZeneca - Vaxzevria	Vaxzevria	AstraZeneca	03/03/2021
MDA	31/12/2023	27	28	10	1078961	1109524	406022	2293086	57	03/03/2021	23/12/2023	Beijing CNBG - BBIBP-CorV	BBIBP-CorV	Beijing Bio-Institute Biological Products (CNBG)
MDA	31/12/2023	27	28	10	1078961	1109524	406022	2293086	57	03/03/2021	23/12/2023	Gamaleya - Gam-Covid-Vac	Gam-Covid-Vac	Gamaleya Research Institute	05/05/2021
MDA	31/12/2023	27	28	10	1078961	1109524	406022	2293086	57	03/03/2021	23/12/2023	Janssen - Ad26.COV 2-S	Ad26.COV 2-S	Janssen Pharmaceuticals
MDA	31/12/2023	27	28	10	1078961	1109524	406022	2293086	57	03/03/2021	23/12/2023	Moderna - Spikevax	Spikevax	Moderna	12/08/2021
MDA	31/12/2023	27	28	10	1078961	1109524	406022	2293086	57	03/03/2021	23/12/2023	Pfizer BioNTech - Comirnaty	Comirnaty	Pfizer BioNTech
MDA	31/12/2023	27	28	10	1078961	1109524	406022	2293086	57	03/03/2021	23/12/2023	Sinovac - CoronaVac	Coronavac	Sinovac	05/12/2021
MDG	31/12/2023	9	10	1	2628849	2710365	169187	3092063	11	10/05/2021	31/12/2023	Beijing CNBG - BBIBP-CorV	BBIBP-CorV	Beijing Bio-Institute Biological Products (CNBG)
MDG	31/12/2023	9	10	1	2628849	2710365	169187	3092063	11	10/05/2021	31/12/2023	Janssen - Ad26.COV 2-S	Ad26.COV 2-S	Janssen Pharmaceuticals
MDG	31/12/2023	9	10	1	2628849	2710365	169187	3092063	11	10/05/2021	31/12/2023	SII - Covishield	Covishield	Serum Institute of India	05/10/2021
MDV	31/12/2023	71	74	31	385167	399308	167289	951764	176	01/02/2021	25/05/2023	AstraZeneca - Vaxzevria	Vaxzevria	AstraZeneca
MDV	31/12/2023	71	74	31	385167	399308	167289	951764	176	01/02/2021	25/05/2023	Beijing CNBG - BBIBP-CorV	BBIBP-CorV	Beijing Bio-Institute Biological Products (CNBG)
MDV	31/12/2023	71	74	31	385167	399308	167289	951764	176	01/02/2021	25/05/2023	Gamaleya - Gam-Covid-Vac	Gam-Covid-Vac	Gamaleya Research Institute
MDV	31/12/2023	71	74	31	385167	399308	167289	951764	176	01/02/2021	25/05/2023	Janssen - Ad26.COV 2-S	Ad26.COV 2-S	Janssen Pharmaceuticals
MDV	31/12/2023	71	74	31	385167	399308	167289	951764	176	01/02/2021	25/05/2023	Moderna - Spikevax	Spikevax	Moderna
MDV	31/12/2023	71	74	31	385167	399308	167289	951764	176	01/02/2021	25/05/2023	Pfizer BioNTech - Comirnaty	Comirnaty	Pfizer BioNTech
MDV	31/12/2023	71	74	31	385167	399308	167289	951764	176	01/02/2021	25/05/2023	SII - Covishield	Covishield	Serum Institute of India	02/01/2021
MDV	31/12/2023	71	74	31	385167	399308	167289	951764	176	01/02/2021	25/05/2023	Sinovac - CoronaVac	Coronavac	Sinovac
MEX	31/12/2023	63	75	44	81346379	96727823	57014052	222226293	172	24/12/2020	29/12/2023	AstraZeneca - Vaxzevria	Vaxzevria	AstraZeneca
MEX	31/12/2023	63	75	44	81346379	96727823	57014052	222226293	172	24/12/2020	29/12/2023	CIGB - CIGB-66	CIGB-66	Center for Genetic Engineering and Biotechnology
MEX	31/12/2023	63	75	44	81346379	96727823	57014052	222226293	172	24/12/2020	29/12/2023	CanSino - Convidecia	Convidecia	CanSino Biologicals	01/01/2021
MEX	31/12/2023	63	75	44	81346379	96727823	57014052	222226293	172	24/12/2020	29/12/2023	Gamaleya - Gam-Covid-Vac	Gam-Covid-Vac	Gamaleya Research Institute
MEX	31/12/2023	63	75	44	81346379	96727823	57014052	222226293	172	24/12/2020	29/12/2023	Janssen - Ad26.COV 2-S	Ad26.COV 2-S	Janssen Pharmaceuticals
MEX	31/12/2023	63	75	44	81346379	96727823	57014052	222226293	172	24/12/2020	29/12/2023	Moderna - Spikevax	Spikevax	Moderna
MEX	31/12/2023	63	75	44	81346379	96727823	57014052	222226293	172	24/12/2020	29/12/2023	Pfizer BioNTech - Comirnaty	Comirnaty	Pfizer BioNTech
MEX	31/12/2023	63	75	44	81346379	96727823	57014052	222226293	172	24/12/2020	29/12/2023	Sinovac - CoronaVac	Coronavac	Sinovac
MHL	26/03/2023	69	80	31	40689	47077	18559	110742	187		24/03/2023	Janssen - Ad26.COV 2-S	Ad26.COV 2-S	Janssen Pharmaceuticals	04/08/2021
MHL	26/03/2023	69	80	31	40689	47077	18559	110742	187		24/03/2023	Moderna - Spikevax	Spikevax	Moderna
MHL	26/03/2023	69	80	31	40689	47077	18559	110742	187		24/03/2023	Pfizer BioNTech - Comirnaty	Comirnaty	Pfizer BioNTech	10/01/2021
MKD	31/12/2023	40	41	8	838181	854570	161633	1862987	89	17/02/2021	23/12/2023	AstraZeneca - Vaxzevria	Vaxzevria	AstraZeneca
MKD	31/12/2023	40	41	8	838181	854570	161633	1862987	89	17/02/2021	23/12/2023	Beijing CNBG - BBIBP-CorV	BBIBP-CorV	Beijing Bio-Institute Biological Products (CNBG)
MKD	31/12/2023	40	41	8	838181	854570	161633	1862987	89	17/02/2021	23/12/2023	Gamaleya - Gam-Covid-Vac	Gam-Covid-Vac	Gamaleya Research Institute	03/10/2021
MKD	31/12/2023	40	41	8	838181	854570	161633	1862987	89	17/02/2021	23/12/2023	Moderna - Spikevax	Spikevax	Moderna	08/10/2022
MKD	31/12/2023	40	41	8	838181	854570	161633	1862987	89	17/02/2021	23/12/2023	Pfizer BioNTech - Comirnaty	Comirnaty	Pfizer BioNTech
MKD	31/12/2023	40	41	8	838181	854570	161633	1862987	89	17/02/2021	23/12/2023	Sinovac - CoronaVac	Coronavac	Sinovac
MKD	31/12/2023	40	41	8	838181	854570	161633	1862987	89	17/02/2021	23/12/2023	Wuhan CNBG - Inactivated	Inactivated SARS-CoV-2 vaccine	Wuhan Institute of Biological Products (CNBG)
MLI	31/12/2023	18	22		3633589	4354292		5922585	29	31/03/2021	31/12/2023	SII - Covishield	Covishield	Serum Institute of India
MLT	31/12/2023	86	88	69	444904	450535	354901	1282437	249	23/12/2020	23/12/2023	AstraZeneca - Vaxzevria	Vaxzevria	AstraZeneca
MLT	31/12/2023	86	88	69	444904	450535	354901	1282437	249	23/12/2020	23/12/2023	Janssen - Ad26.COV 2-S	Ad26.COV 2-S	Janssen Pharmaceuticals
MLT	31/12/2023	86	88	69	444904	450535	354901	1282437	249	23/12/2020	23/12/2023	Moderna - Spikevax	Spikevax	Moderna
MLT	31/12/2023	86	88	69	444904	450535	354901	1282437	249	23/12/2020	23/12/2023	Pfizer BioNTech - Comirnaty	Comirnaty	Pfizer BioNTech
MMR	31/12/2023	66	76	29	35937796	41551927	15987381	93477104	172	27/01/2021	21/08/2023	Beijing CNBG - BBIBP-CorV	BBIBP-CorV	Beijing Bio-Institute Biological Products (CNBG)	06/01/2021
MMR	31/12/2023	66	76	29	35937796	41551927	15987381	93477104	172	27/01/2021	21/08/2023	SII - Covishield	Covishield	Serum Institute of India
MNE	31/12/2023	40	43		254365	272152		526975	84	24/02/2021	23/12/2023	AstraZeneca - Vaxzevria	Vaxzevria	AstraZeneca
MNE	31/12/2023	40	43		254365	272152		526975	84	24/02/2021	23/12/2023	Beijing CNBG - BBIBP-CorV	BBIBP-CorV	Beijing Bio-Institute Biological Products (CNBG)	03/10/2021
MNE	31/12/2023	40	43		254365	272152		526975	84	24/02/2021	23/12/2023	Gamaleya - Gam-Covid-Vac	Gam-Covid-Vac	Gamaleya Research Institute
MNE	31/12/2023	40	43		254365	272152		526975	84	24/02/2021	23/12/2023	Pfizer BioNTech - Comirnaty	Comirnaty	Pfizer BioNTech	05/05/2021
MNG	31/12/2023	67	70	32	2185282	2284018	1058839	5668144	173	23/02/2021	17/03/2023	AstraZeneca - Vaxzevria	Vaxzevria	AstraZeneca
MNG	31/12/2023	67	70	32	2185282	2284018	1058839	5668144	173	23/02/2021	17/03/2023	Beijing CNBG - BBIBP-CorV	BBIBP-CorV	Beijing Bio-Institute Biological Products (CNBG)	03/10/2021
MNG	31/12/2023	67	70	32	2185282	2284018	1058839	5668144	173	23/02/2021	17/03/2023	Gamaleya - Gam-Covid-Vac	Gam-Covid-Vac	Gamaleya Research Institute
MNG	31/12/2023	67	70	32	2185282	2284018	1058839	5668144	173	23/02/2021	17/03/2023	Moderna - Spikevax	Spikevax	Moderna
MNG	31/12/2023	67	70	32	2185282	2284018	1058839	5668144	173	23/02/2021	17/03/2023	Pfizer BioNTech - Comirnaty	Comirnaty	Pfizer BioNTech
MNG	31/12/2023	67	70	32	2185282	2284018	1058839	5668144	173	23/02/2021	17/03/2023	SII - Covishield	Covishield	Serum Institute of India
MNP	28/05/2023	80	81	45	45953	46824	26121	123536	215		30/05/2023	Janssen - Ad26.COV 2-S	Ad26.COV 2-S	Janssen Pharmaceuticals
MNP	28/05/2023	80	81	45	45953	46824	26121	123536	215		30/05/2023	Moderna - Spikevax	Spikevax	Moderna	01/12/2021
MNP	28/05/2023	80	81	45	45953	46824	26121	123536	215		30/05/2023	Pfizer BioNTech - Comirnaty	Comirnaty	Pfizer BioNTech
MOZ	31/12/2023	68	73	7	21329745	22869646	2323562	34950858	112	08/03/2021	31/12/2023	Beijing CNBG - BBIBP-CorV	BBIBP-CorV	Beijing Bio-Institute Biological Products (CNBG)
MOZ	31/12/2023	68	73	7	21329745	22869646	2323562	34950858	112	08/03/2021	31/12/2023	Janssen - Ad26.COV 2-S	Ad26.COV 2-S	Janssen Pharmaceuticals
MOZ	31/12/2023	68	73	7	21329745	22869646	2323562	34950858	112	08/03/2021	31/12/2023	SII - Covishield	Covishield	Serum Institute of India	03/08/2021
MRT	31/12/2023	33	45	8	1540597	2103754	383937	4075874	88	26/03/2021	31/12/2023	Beijing CNBG - BBIBP-CorV	BBIBP-CorV	Beijing Bio-Institute Biological Products (CNBG)
MRT	31/12/2023	33	45	8	1540597	2103754	383937	4075874	88	26/03/2021	31/12/2023	SII - Covishield	Covishield	Serum Institute of India
MSR	31/12/2023	39	42	11	1952	2104	563	4619	92	08/02/2021	29/12/2023	AstraZeneca - Vaxzevria	Vaxzevria	AstraZeneca	02/08/2021
MSR	31/12/2023	39	42	11	1952	2104	563	4619	92	08/02/2021	29/12/2023	Pfizer BioNTech - Comirnaty	Comirnaty	Pfizer BioNTech
MUS	31/12/2023	86	88	51	1088142	1123773	654507	2616012	206	26/01/2021	31/12/2023	Beijing CNBG - BBIBP-CorV	BBIBP-CorV	Beijing Bio-Institute Biological Products (CNBG)
MUS	31/12/2023	86	88	51	1088142	1123773	654507	2616012	206	26/01/2021	31/12/2023	Bharat - Covaxin	Covaxin	Bharat Biotech
MUS	31/12/2023	86	88	51	1088142	1123773	654507	2616012	206	26/01/2021	31/12/2023	SII - Covishield	Covishield	Serum Institute of India
MWI	31/12/2023	22	28	6	4288014	5433538	1232829	8503954	44	11/03/2021	31/12/2023	Janssen - Ad26.COV 2-S	Ad26.COV 2-S	Janssen Pharmaceuticals
MWI	31/12/2023	22	28	6	4288014	5433538	1232829	8503954	44	11/03/2021	31/12/2023	SII - Covishield	Covishield	Serum Institute of India	03/11/2021
MYS	31/12/2023	85	87	51	27550612	28137593	16347670	72647279	224	24/02/2021	31/12/2023	AstraZeneca - Vaxzevria	Vaxzevria	AstraZeneca	05/05/2021
MYS	31/12/2023	85	87	51	27550612	28137593	16347670	72647279	224	24/02/2021	31/12/2023	Beijing CNBG - BBIBP-CorV	BBIBP-CorV	Beijing Bio-Institute Biological Products (CNBG)
MYS	31/12/2023	85	87	51	27550612	28137593	16347670	72647279	224	24/02/2021	31/12/2023	CanSino - Convidecia	Convidecia	CanSino Biologicals
MYS	31/12/2023	85	87	51	27550612	28137593	16347670	72647279	224	24/02/2021	31/12/2023	Gamaleya - Gam-Covid-Vac	Gam-Covid-Vac	Gamaleya Research Institute
MYS	31/12/2023	85	87	51	27550612	28137593	16347670	72647279	224	24/02/2021	31/12/2023	Janssen - Ad26.COV 2-S	Ad26.COV 2-S	Janssen Pharmaceuticals
MYS	31/12/2023	85	87	51	27550612	28137593	16347670	72647279	224	24/02/2021	31/12/2023	Moderna - Spikevax	Spikevax	Moderna
MYS	31/12/2023	85	87	51	27550612	28137593	16347670	72647279	224	24/02/2021	31/12/2023	Pfizer BioNTech - Comirnaty	Comirnaty	Pfizer BioNTech
MYS	31/12/2023	85	87	51	27550612	28137593	16347670	72647279	224	24/02/2021	31/12/2023	Sinovac - CoronaVac	Coronavac	Sinovac
NAM	31/12/2023	22	25	12	550978	629767	298560	1005937	40	19/03/2021	31/12/2023	Beijing CNBG - BBIBP-CorV	BBIBP-CorV	Beijing Bio-Institute Biological Products (CNBG)
NAM	31/12/2023	22	25	12	550978	629767	298560	1005937	40	19/03/2021	31/12/2023	Janssen - Ad26.COV 2-S	Ad26.COV 2-S	Janssen Pharmaceuticals
NAM	31/12/2023	22	25	12	550978	629767	298560	1005937	40	19/03/2021	31/12/2023	Pfizer BioNTech - Comirnaty	Comirnaty	Pfizer BioNTech
NAM	31/12/2023	22	25	12	550978	629767	298560	1005937	40	19/03/2021	31/12/2023	SII - Covishield	Covishield	Serum Institute of India
NCL	31/12/2023	65	67	36	184801	192371	103325	480497	168	20/01/2021	03/04/2023	Janssen - Ad26.COV 2-S	Ad26.COV 2-S	Janssen Pharmaceuticals
NCL	31/12/2023	65	67	36	184801	192371	103325	480497	168	20/01/2021	03/04/2023	Pfizer BioNTech - Comirnaty	Comirnaty	Pfizer BioNTech
NER	31/12/2023	23	26		5483001	6248483		7372208	30	29/03/2021	31/12/2023	Beijing CNBG - BBIBP-CorV	BBIBP-CorV	Beijing Bio-Institute Biological Products (CNBG)
NER	31/12/2023	23	26		5483001	6248483		7372208	30	29/03/2021	31/12/2023	SII - Covishield	Covishield	Serum Institute of India
NGA	31/12/2023	39	46	8	81297808	93829435	16826715	133048021	65	05/03/2021	31/12/2023	SII - Covishield	Covishield	Serum Institute of India	03/05/2021
NIC	31/12/2023	92	97	44	6126708	6404524	2892531	15507763	234	03/03/2021	29/12/2023	AstraZeneca - Vaxzevria	Vaxzevria	AstraZeneca
NIC	31/12/2023	92	97	44	6126708	6404524	2892531	15507763	234	03/03/2021	29/12/2023	Beijing CNBG - BBIBP-CorV	BBIBP-CorV	Beijing Bio-Institute Biological Products (CNBG)	04/01/2022
NIC	31/12/2023	92	97	44	6126708	6404524	2892531	15507763	234	03/03/2021	29/12/2023	CIGB - CIGB-66	CIGB-66	Center for Genetic Engineering and Biotechnology
NIC	31/12/2023	92	97	44	6126708	6404524	2892531	15507763	234	03/03/2021	29/12/2023	Finlay - Soberana Plus	Soberana Plus	Instituto Finlay de Vacunas
NIC	31/12/2023	92	97	44	6126708	6404524	2892531	15507763	234	03/03/2021	29/12/2023	Finlay - Soberana-02	Soberana-02	Instituto Finlay de Vacunas
NIC	31/12/2023	92	97	44	6126708	6404524	2892531	15507763	234	03/03/2021	29/12/2023	Gamaleya - Gam-Covid-Vac	Gam-Covid-Vac	Gamaleya Research Institute	03/03/2021
NIC	31/12/2023	92	97	44	6126708	6404524	2892531	15507763	234	03/03/2021	29/12/2023	Gamaleya - Sputnik-Light	Sputnik-Light	Gamaleya Research Institute
NIC	31/12/2023	92	97	44	6126708	6404524	2892531	15507763	234	03/03/2021	29/12/2023	Janssen - Ad26.COV 2-S	Ad26.COV 2-S	Janssen Pharmaceuticals	10/08/2021
NIC	31/12/2023	92	97	44	6126708	6404524	2892531	15507763	234	03/03/2021	29/12/2023	Moderna - Spikevax	Spikevax	Moderna	03/07/2022
NIC	31/12/2023	92	97	44	6126708	6404524	2892531	15507763	234	03/03/2021	29/12/2023	Pfizer BioNTech - Comirnaty	Comirnaty	Pfizer BioNTech
NIC	31/12/2023	92	97	44	6126708	6404524	2892531	15507763	234	03/03/2021	29/12/2023	SII - Covishield	Covishield	Serum Institute of India	04/06/2021
NIU	31/12/2023	100	100	76	1635	1638	1225	4923	304	08/06/2021	04/03/2023	Pfizer BioNTech - Comirnaty	Comirnaty	Pfizer BioNTech	06/08/2021
NLD	31/12/2023	71	77	70	12405837	13469323	12146841	40291263	231	30/12/2020	23/12/2023	AstraZeneca - Vaxzevria	Vaxzevria	AstraZeneca	02/03/2021
NLD	31/12/2023	71	77	70	12405837	13469323	12146841	40291263	231	30/12/2020	23/12/2023	Janssen - Ad26.COV 2-S	Ad26.COV 2-S	Janssen Pharmaceuticals
NLD	31/12/2023	71	77	70	12405837	13469323	12146841	40291263	231	30/12/2020	23/12/2023	Moderna - Spikevax	Spikevax	Moderna
NLD	31/12/2023	71	77	70	12405837	13469323	12146841	40291263	231	30/12/2020	23/12/2023	Novavax-NUVAXOVID	NUVAXOVID	Novavax
NLD	31/12/2023	71	77	70	12405837	13469323	12146841	40291263	231	30/12/2020	23/12/2023	Pfizer BioNTech - Comirnaty	Comirnaty	Pfizer BioNTech
NLD	31/12/2023	71	77	70	12405837	13469323	12146841	40291263	231	30/12/2020	23/12/2023	Pfizer BioNTech - Comirnaty Bivalent Original/Omicron BA.1	Comirnaty Bivalent Original/Omicron BA.1	nan	11/09/2022
NLD	31/12/2023	71	77	70	12405837	13469323	12146841	40291263	231	30/12/2020	23/12/2023	Pfizer BioNTech - Comirnaty Bivalent Original/Omicron BA.4/BA.5	Comirnaty Bivalent Original/Omicron BA.4/BA.5	nan
NOR	31/12/2023	76	81	69	4061312	4346149	3705726	13020641	243	23/12/2020	23/12/2023	AstraZeneca - Vaxzevria	Vaxzevria	AstraZeneca	01/06/2021
NOR	31/12/2023	76	81	69	4061312	4346149	3705726	13020641	243	23/12/2020	23/12/2023	Janssen - Ad26.COV 2-S	Ad26.COV 2-S	Janssen Pharmaceuticals	03/03/2021
NOR	31/12/2023	76	81	69	4061312	4346149	3705726	13020641	243	23/12/2020	23/12/2023	Moderna - Spikevax	Spikevax	Moderna	01/06/2021
NOR	31/12/2023	76	81	69	4061312	4346149	3705726	13020641	243	23/12/2020	23/12/2023	Pfizer BioNTech - Comirnaty	Comirnaty	Pfizer BioNTech
NPL	31/12/2023	84	96	35	24471043	27883196	10273390	62627629	215	27/01/2021	23/11/2023	AstraZeneca - Vaxzevria	Vaxzevria	AstraZeneca
NPL	31/12/2023	84	96	35	24471043	27883196	10273390	62627629	215	27/01/2021	23/11/2023	Beijing CNBG - BBIBP-CorV	BBIBP-CorV	Beijing Bio-Institute Biological Products (CNBG)	04/07/2021
NPL	31/12/2023	84	96	35	24471043	27883196	10273390	62627629	215	27/01/2021	23/11/2023	Bharat - Covaxin	Covaxin	Bharat Biotech
NPL	31/12/2023	84	96	35	24471043	27883196	10273390	62627629	215	27/01/2021	23/11/2023	Gamaleya - Gam-Covid-Vac	Gam-Covid-Vac	Gamaleya Research Institute
NPL	31/12/2023	84	96	35	24471043	27883196	10273390	62627629	215	27/01/2021	23/11/2023	Janssen - Ad26.COV 2-S	Ad26.COV 2-S	Janssen Pharmaceuticals
NPL	31/12/2023	84	96	35	24471043	27883196	10273390	62627629	215	27/01/2021	23/11/2023	Moderna - Spikevax	Spikevax	Moderna
NPL	31/12/2023	84	96	35	24471043	27883196	10273390	62627629	215	27/01/2021	23/11/2023	Pfizer BioNTech - Comirnaty	Comirnaty	Pfizer BioNTech
NPL	31/12/2023	84	96	35	24471043	27883196	10273390	62627629	215	27/01/2021	23/11/2023	SII - Covishield	Covishield	Serum Institute of India
NRU	31/12/2023	100	100	71	11346	13106	7705	32157	297	09/04/2021	20/02/2023	AstraZeneca - Vaxzevria	Vaxzevria	AstraZeneca	04/09/2021
NRU	31/12/2023	100	100	71	11346	13106	7705	32157	297	09/04/2021	20/02/2023	SII - Covishield	Covishield	Serum Institute of India	06/01/2021
NZL	31/12/2023	85	88	56	4096278	4259911	2719283	12252378	254	19/02/2021	21/04/2023	AstraZeneca - Vaxzevria	Vaxzevria	AstraZeneca
NZL	31/12/2023	85	88	56	4096278	4259911	2719283	12252378	254	19/02/2021	21/04/2023	Janssen - Ad26.COV 2-S	Ad26.COV 2-S	Janssen Pharmaceuticals
NZL	31/12/2023	85	88	56	4096278	4259911	2719283	12252378	254	19/02/2021	21/04/2023	Novavax-NUVAXOVID	NUVAXOVID	Novavax
NZL	31/12/2023	85	88	56	4096278	4259911	2719283	12252378	254	19/02/2021	21/04/2023	Pfizer BioNTech - Comirnaty	Comirnaty	Pfizer BioNTech
OMN	31/12/2023	60	64	15	3048826	3279632	779859	7108547	139	29/12/2020	25/10/2022	AstraZeneca - Vaxzevria	Vaxzevria	AstraZeneca
OMN	31/12/2023	60	64	15	3048826	3279632	779859	7108547	139	29/12/2020	25/10/2022	Beijing CNBG - BBIBP-CorV	BBIBP-CorV	Beijing Bio-Institute Biological Products (CNBG)
OMN	31/12/2023	60	64	15	3048826	3279632	779859	7108547	139	29/12/2020	25/10/2022	Bharat - Covaxin	Covaxin	Bharat Biotech
OMN	31/12/2023	60	64	15	3048826	3279632	779859	7108547	139	29/12/2020	25/10/2022	CanSino - Convidecia	Convidecia	CanSino Biologicals
OMN	31/12/2023	60	64	15	3048826	3279632	779859	7108547	139	29/12/2020	25/10/2022	Gamaleya - Gam-Covid-Vac	Gam-Covid-Vac	Gamaleya Research Institute
OMN	31/12/2023	60	64	15	3048826	3279632	779859	7108547	139	29/12/2020	25/10/2022	Gamaleya - Sputnik-Light	Sputnik-Light	Gamaleya Research Institute
OMN	31/12/2023	60	64	15	3048826	3279632	779859	7108547	139	29/12/2020	25/10/2022	Janssen - Ad26.COV 2-S	Ad26.COV 2-S	Janssen Pharmaceuticals
OMN	31/12/2023	60	64	15	3048826	3279632	779859	7108547	139	29/12/2020	25/10/2022	Moderna - Spikevax	Spikevax	Moderna
OMN	31/12/2023	60	64	15	3048826	3279632	779859	7108547	139	29/12/2020	25/10/2022	Pfizer BioNTech - Comirnaty	Comirnaty	Pfizer BioNTech
OMN	31/12/2023	60	64	15	3048826	3279632	779859	7108547	139	29/12/2020	25/10/2022	SII - Covishield	Covishield	Serum Institute of India
OMN	31/12/2023	60	64	15	3048826	3279632	779859	7108547	139	29/12/2020	25/10/2022	Sinovac - CoronaVac	Coronavac	Sinovac
PAK	31/12/2023	64	75	24	140475871	165567890	53152375	340974144	154	03/02/2021	14/11/2023	AstraZeneca - Vaxzevria	Vaxzevria	AstraZeneca	02/03/2021
PAK	31/12/2023	64	75	24	140475871	165567890	53152375	340974144	154	03/02/2021	14/11/2023	Beijing CNBG - BBIBP-CorV	BBIBP-CorV	Beijing Bio-Institute Biological Products (CNBG)	02/03/2021
PAK	31/12/2023	64	75	24	140475871	165567890	53152375	340974144	154	03/02/2021	14/11/2023	Bharat - Covaxin	Covaxin	Bharat Biotech
PAK	31/12/2023	64	75	24	140475871	165567890	53152375	340974144	154	03/02/2021	14/11/2023	CanSino - Convidecia	Convidecia	CanSino Biologicals	02/03/2021
PAK	31/12/2023	64	75	24	140475871	165567890	53152375	340974144	154	03/02/2021	14/11/2023	Gamaleya - Gam-Covid-Vac	Gam-Covid-Vac	Gamaleya Research Institute	02/03/2021
PAK	31/12/2023	64	75	24	140475871	165567890	53152375	340974144	154	03/02/2021	14/11/2023	Gamaleya - Sputnik-Light	Sputnik-Light	Gamaleya Research Institute
PAK	31/12/2023	64	75	24	140475871	165567890	53152375	340974144	154	03/02/2021	14/11/2023	Janssen - Ad26.COV 2-S	Ad26.COV 2-S	Janssen Pharmaceuticals
PAK	31/12/2023	64	75	24	140475871	165567890	53152375	340974144	154	03/02/2021	14/11/2023	Moderna - Spikevax	Spikevax	Moderna	02/03/2021
PAK	31/12/2023	64	75	24	140475871	165567890	53152375	340974144	154	03/02/2021	14/11/2023	Pfizer BioNTech - Comirnaty	Comirnaty	Pfizer BioNTech	02/03/2021
PAK	31/12/2023	64	75	24	140475871	165567890	53152375	340974144	154	03/02/2021	14/11/2023	SII - Covishield	Covishield	Serum Institute of India	02/03/2021
PAK	31/12/2023	64	75	24	140475871	165567890	53152375	340974144	154	03/02/2021	14/11/2023	Sinovac - CoronaVac	Coronavac	Sinovac	02/03/2021
PAN	31/12/2023	74	87	41	3178700	3746041	1770843	9201276	213	20/01/2021	29/12/2023	AstraZeneca - Vaxzevria	Vaxzevria	AstraZeneca
PAN	31/12/2023	74	87	41	3178700	3746041	1770843	9201276	213	20/01/2021	29/12/2023	Pfizer BioNTech - Comirnaty	Comirnaty	Pfizer BioNTech
PCN	28/08/2022	94	94	46	47	47	23	117	234		29/08/2022	AstraZeneca - Vaxzevria	Vaxzevria	AstraZeneca
PER	31/12/2023	87	93	67	28709882	30542485	22245062	91328338	277	09/02/2021	29/12/2023	AstraZeneca - Vaxzevria	Vaxzevria	AstraZeneca
PER	31/12/2023	87	93	67	28709882	30542485	22245062	91328338	277	09/02/2021	29/12/2023	Beijing CNBG - BBIBP-CorV	BBIBP-CorV	Beijing Bio-Institute Biological Products (CNBG)	02/09/2021
PER	31/12/2023	87	93	67	28709882	30542485	22245062	91328338	277	09/02/2021	29/12/2023	Moderna - Spikevax	Spikevax	Moderna
PER	31/12/2023	87	93	67	28709882	30542485	22245062	91328338	277	09/02/2021	29/12/2023	Pfizer BioNTech - Comirnaty	Comirnaty	Pfizer BioNTech	03/08/2021
PHL	31/12/2023	72	75	22	78443972	82684774	23811248	189317158	173	01/03/2021	19/03/2023	AstraZeneca - Vaxzevria	Vaxzevria	AstraZeneca	03/07/2021
PHL	31/12/2023	72	75	22	78443972	82684774	23811248	189317158	173	01/03/2021	19/03/2023	Beijing CNBG - BBIBP-CorV	BBIBP-CorV	Beijing Bio-Institute Biological Products (CNBG)
PHL	31/12/2023	72	75	22	78443972	82684774	23811248	189317158	173	01/03/2021	19/03/2023	Bharat - Covaxin	Covaxin	Bharat Biotech
PHL	31/12/2023	72	75	22	78443972	82684774	23811248	189317158	173	01/03/2021	19/03/2023	Gamaleya - Gam-Covid-Vac	Gam-Covid-Vac	Gamaleya Research Institute	05/04/2021
PHL	31/12/2023	72	75	22	78443972	82684774	23811248	189317158	173	01/03/2021	19/03/2023	Gamaleya - Sputnik-Light	Sputnik-Light	Gamaleya Research Institute
PHL	31/12/2023	72	75	22	78443972	82684774	23811248	189317158	173	01/03/2021	19/03/2023	Janssen - Ad26.COV 2-S	Ad26.COV 2-S	Janssen Pharmaceuticals
PHL	31/12/2023	72	75	22	78443972	82684774	23811248	189317158	173	01/03/2021	19/03/2023	Julphar - Hayat-Vax	Hayat-Vax	nan
PHL	31/12/2023	72	75	22	78443972	82684774	23811248	189317158	173	01/03/2021	19/03/2023	Moderna - Spikevax	Spikevax	Moderna	07/01/2021
PHL	31/12/2023	72	75	22	78443972	82684774	23811248	189317158	173	01/03/2021	19/03/2023	Novavax-NUVAXOVID	NUVAXOVID	Novavax
PHL	31/12/2023	72	75	22	78443972	82684774	23811248	189317158	173	01/03/2021	19/03/2023	Pfizer BioNTech - Comirnaty	Comirnaty	Pfizer BioNTech	05/12/2021
PHL	31/12/2023	72	75	22	78443972	82684774	23811248	189317158	173	01/03/2021	19/03/2023	Sinovac - CoronaVac	Coronavac	Sinovac	03/01/2021
PLW	31/12/2023	100	100	71	18278	20295	12885	51032	282	03/01/2021	10/03/2023	Janssen - Ad26.COV 2-S	Ad26.COV 2-S	Janssen Pharmaceuticals
PLW	31/12/2023	100	100	71	18278	20295	12885	51032	282	03/01/2021	10/03/2023	Moderna - Spikevax	Spikevax	Moderna	01/03/2021
PLW	31/12/2023	100	100	71	18278	20295	12885	51032	282	03/01/2021	10/03/2023	Pfizer BioNTech - Comirnaty	Comirnaty	Pfizer BioNTech
PNG	31/12/2023	4	4		338004	399198	37525	543670	6	30/03/2021	04/12/2023	AstraZeneca - Vaxzevria	Vaxzevria	AstraZeneca
PNG	31/12/2023	4	4		338004	399198	37525	543670	6	30/03/2021	04/12/2023	Beijing CNBG - BBIBP-CorV	BBIBP-CorV	Beijing Bio-Institute Biological Products (CNBG)
PNG	31/12/2023	4	4		338004	399198	37525	543670	6	30/03/2021	04/12/2023	Janssen - Ad26.COV 2-S	Ad26.COV 2-S	Janssen Pharmaceuticals
PNG	31/12/2023	4	4		338004	399198	37525	543670	6	30/03/2021	04/12/2023	SII - Covishield	Covishield	Serum Institute of India	05/05/2021
POL	31/12/2023	60	61	34	22705868	22984543	12928562	58634593	154	23/12/2020	23/12/2023	AstraZeneca - Vaxzevria	Vaxzevria	AstraZeneca	01/06/2021
POL	31/12/2023	60	61	34	22705868	22984543	12928562	58634593	154	23/12/2020	23/12/2023	Janssen - Ad26.COV 2-S	Ad26.COV 2-S	Janssen Pharmaceuticals	01/06/2021
POL	31/12/2023	60	61	34	22705868	22984543	12928562	58634593	154	23/12/2020	23/12/2023	Moderna - Spikevax	Spikevax	Moderna
POL	31/12/2023	60	61	34	22705868	22984543	12928562	58634593	154	23/12/2020	23/12/2023	Novavax-NUVAXOVID	NUVAXOVID	Novavax	06/09/2021
POL	31/12/2023	60	61	34	22705868	22984543	12928562	58634593	154	23/12/2020	23/12/2023	Pfizer BioNTech - Comirnaty	Comirnaty	Pfizer BioNTech
PRI	31/12/2023	94	100	63	2688410	3136418	1808780	7846764	274		29/12/2023	Janssen - Ad26.COV 2-S	Ad26.COV 2-S	Janssen Pharmaceuticals
PRI	31/12/2023	94	100	63	2688410	3136418	1808780	7846764	274		29/12/2023	Moderna - Spikevax	Spikevax	Moderna
PRI	31/12/2023	94	100	63	2688410	3136418	1808780	7846764	274		29/12/2023	Novavax-NUVAXOVID	NUVAXOVID	Novavax
PRI	31/12/2023	94	100	63	2688410	3136418	1808780	7846764	274		29/12/2023	Pfizer BioNTech - Comirnaty	Comirnaty	Pfizer BioNTech
PRT	31/12/2023	87	95	68	8910340	9822021	7052055	27360186	266	23/12/2020	23/12/2023	AstraZeneca - Vaxzevria	Vaxzevria	AstraZeneca
PRT	31/12/2023	87	95	68	8910340	9822021	7052055	27360186	266	23/12/2020	23/12/2023	Beijing CNBG - BBIBP-CorV	BBIBP-CorV	Beijing Bio-Institute Biological Products (CNBG)
PRT	31/12/2023	87	95	68	8910340	9822021	7052055	27360186	266	23/12/2020	23/12/2023	Bharat - Covaxin	Covaxin	Bharat Biotech	01/06/2021
PRT	31/12/2023	87	95	68	8910340	9822021	7052055	27360186	266	23/12/2020	23/12/2023	Janssen - Ad26.COV 2-S	Ad26.COV 2-S	Janssen Pharmaceuticals
PRT	31/12/2023	87	95	68	8910340	9822021	7052055	27360186	266	23/12/2020	23/12/2023	Moderna - Spikevax	Spikevax	Moderna
PRT	31/12/2023	87	95	68	8910340	9822021	7052055	27360186	266	23/12/2020	23/12/2023	Moderna – Spikevax Bivalent Original/Omicron BA.1	Spikevax Bivalent Original/Omicron BA.1	nan
PRT	31/12/2023	87	95	68	8910340	9822021	7052055	27360186	266	23/12/2020	23/12/2023	Moderna – Spikevax Bivalent Original/Omicron BA.4/BA.5	Spikevax Bivalent Original/Omicron BA.4/BA.5	nan	08/04/2021
PRT	31/12/2023	87	95	68	8910340	9822021	7052055	27360186	266	23/12/2020	23/12/2023	Novavax-NUVAXOVID	NUVAXOVID	Novavax
PRT	31/12/2023	87	95	68	8910340	9822021	7052055	27360186	266	23/12/2020	23/12/2023	Pfizer BioNTech - Comirnaty	Comirnaty	Pfizer BioNTech
PRT	31/12/2023	87	95	68	8910340	9822021	7052055	27360186	266	23/12/2020	23/12/2023	Pfizer BioNTech - Comirnaty Bivalent Original/Omicron BA.1	Comirnaty Bivalent Original/Omicron BA.1	nan
PRT	31/12/2023	87	95	68	8910340	9822021	7052055	27360186	266	23/12/2020	23/12/2023	Pfizer BioNTech - Comirnaty Bivalent Original/Omicron BA.4/BA.5	Comirnaty Bivalent Original/Omicron BA.4/BA.5	nan	01/06/2021
PRT	31/12/2023	87	95	68	8910340	9822021	7052055	27360186	266	23/12/2020	23/12/2023	Sinovac - CoronaVac	Coronavac	Sinovac
PRY	31/12/2023	50	56	23	3550673	3995915	1660766	9954852	140	22/02/2021	29/12/2023	AstraZeneca - Vaxzevria	Vaxzevria	AstraZeneca
PRY	31/12/2023	50	56	23	3550673	3995915	1660766	9954852	140	22/02/2021	29/12/2023	Beijing CNBG - BBIBP-CorV	BBIBP-CorV	Beijing Bio-Institute Biological Products (CNBG)
PRY	31/12/2023	50	56	23	3550673	3995915	1660766	9954852	140	22/02/2021	29/12/2023	Bharat - Covaxin	Covaxin	Bharat Biotech	04/10/2021
PRY	31/12/2023	50	56	23	3550673	3995915	1660766	9954852	140	22/02/2021	29/12/2023	Gamaleya - Gam-Covid-Vac	Gam-Covid-Vac	Gamaleya Research Institute
PRY	31/12/2023	50	56	23	3550673	3995915	1660766	9954852	140	22/02/2021	29/12/2023	Julphar - Hayat-Vax	Hayat-Vax	nan
PRY	31/12/2023	50	56	23	3550673	3995915	1660766	9954852	140	22/02/2021	29/12/2023	Moderna - Spikevax	Spikevax	Moderna	06/09/2021
PRY	31/12/2023	50	56	23	3550673	3995915	1660766	9954852	140	22/02/2021	29/12/2023	Pfizer BioNTech - Comirnaty	Comirnaty	Pfizer BioNTech	07/12/2021
PRY	31/12/2023	50	56	23	3550673	3995915	1660766	9954852	140	22/02/2021	29/12/2023	Sinovac - CoronaVac	Coronavac	Sinovac	03/10/2021
PSE	31/12/2023	35	39	7	1776973	2012767	336967	3748571	73	02/02/2021	18/10/2022	AstraZeneca - Vaxzevria	Vaxzevria	AstraZeneca	02/02/2021
PSE	31/12/2023	35	39	7	1776973	2012767	336967	3748571	73	02/02/2021	18/10/2022	Beijing CNBG - BBIBP-CorV	BBIBP-CorV	Beijing Bio-Institute Biological Products (CNBG)	02/02/2021
PSE	31/12/2023	35	39	7	1776973	2012767	336967	3748571	73	02/02/2021	18/10/2022	Bharat - Covaxin	Covaxin	Bharat Biotech
PSE	31/12/2023	35	39	7	1776973	2012767	336967	3748571	73	02/02/2021	18/10/2022	CanSino - Convidecia	Convidecia	CanSino Biologicals
PSE	31/12/2023	35	39	7	1776973	2012767	336967	3748571	73	02/02/2021	18/10/2022	Gamaleya - Gam-Covid-Vac	Gam-Covid-Vac	Gamaleya Research Institute	02/02/2021
PSE	31/12/2023	35	39	7	1776973	2012767	336967	3748571	73	02/02/2021	18/10/2022	Gamaleya - Sputnik-Light	Sputnik-Light	Gamaleya Research Institute	02/02/2021
PSE	31/12/2023	35	39	7	1776973	2012767	336967	3748571	73	02/02/2021	18/10/2022	Janssen - Ad26.COV 2-S	Ad26.COV 2-S	Janssen Pharmaceuticals	02/02/2021
PSE	31/12/2023	35	39	7	1776973	2012767	336967	3748571	73	02/02/2021	18/10/2022	Moderna - Spikevax	Spikevax	Moderna	02/02/2021
PSE	31/12/2023	35	39	7	1776973	2012767	336967	3748571	73	02/02/2021	18/10/2022	Pfizer BioNTech - Comirnaty	Comirnaty	Pfizer BioNTech	02/02/2021
PSE	31/12/2023	35	39	7	1776973	2012767	336967	3748571	73	02/02/2021	18/10/2022	Sinovac - CoronaVac	Coronavac	Sinovac	02/02/2021
PYF	31/12/2023	70	70	36	195688	195688	102317	493692	176	18/01/2021	17/07/2023	Janssen - Ad26.COV 2-S	Ad26.COV 2-S	Janssen Pharmaceuticals	05/03/2021
PYF	31/12/2023	70	70	36	195688	195688	102317	493692	176	18/01/2021	17/07/2023	Pfizer BioNTech - Comirnaty	Comirnaty	Pfizer BioNTech
QAT	31/12/2023	99	99	66	2852178	2852178	1904822	7609178	264		07/05/2023	AstraZeneca - Vaxzevria	Vaxzevria	AstraZeneca
QAT	31/12/2023	99	99	66	2852178	2852178	1904822	7609178	264		07/05/2023	Beijing CNBG - BBIBP-CorV	BBIBP-CorV	Beijing Bio-Institute Biological Products (CNBG)
QAT	31/12/2023	99	99	66	2852178	2852178	1904822	7609178	264		07/05/2023	Bharat - Covaxin	Covaxin	Bharat Biotech
QAT	31/12/2023	99	99	66	2852178	2852178	1904822	7609178	264		07/05/2023	CanSino - Convidecia	Convidecia	CanSino Biologicals
QAT	31/12/2023	99	99	66	2852178	2852178	1904822	7609178	264		07/05/2023	Gamaleya - Gam-Covid-Vac	Gam-Covid-Vac	Gamaleya Research Institute
QAT	31/12/2023	99	99	66	2852178	2852178	1904822	7609178	264		07/05/2023	Gamaleya - Sputnik-Light	Sputnik-Light	Gamaleya Research Institute
QAT	31/12/2023	99	99	66	2852178	2852178	1904822	7609178	264		07/05/2023	Janssen - Ad26.COV 2-S	Ad26.COV 2-S	Janssen Pharmaceuticals
QAT	31/12/2023	99	99	66	2852178	2852178	1904822	7609178	264		07/05/2023	Moderna - Spikevax	Spikevax	Moderna
QAT	31/12/2023	99	99	66	2852178	2852178	1904822	7609178	264		07/05/2023	Pfizer BioNTech - Comirnaty	Comirnaty	Pfizer BioNTech
QAT	31/12/2023	99	99	66	2852178	2852178	1904822	7609178	264		07/05/2023	Sinovac - CoronaVac	Coronavac	Sinovac
ROU	31/12/2023	42	42	9	8142363	8188137	1770001	16112261	83	27/01/2021	23/12/2023	AstraZeneca - Vaxzevria	Vaxzevria	AstraZeneca
ROU	31/12/2023	42	42	9	8142363	8188137	1770001	16112261	83	27/01/2021	23/12/2023	Janssen - Ad26.COV 2-S	Ad26.COV 2-S	Janssen Pharmaceuticals	05/05/2021
ROU	31/12/2023	42	42	9	8142363	8188137	1770001	16112261	83	27/01/2021	23/12/2023	Moderna - Spikevax	Spikevax	Moderna	02/03/2021
ROU	31/12/2023	42	42	9	8142363	8188137	1770001	16112261	83	27/01/2021	23/12/2023	Pfizer BioNTech - Comirnaty	Comirnaty	Pfizer BioNTech
RUS	31/12/2023	55	61		79702396	89081596		187374508	128		23/12/2023	SRCVB - EpiVacCorona	EpiVacCorona	State Research Center of Virology & Biotechnology
RWA	31/12/2023	80	84	45	10399665	10884714	5879013	27322059	211	05/03/2021	31/12/2023	Beijing CNBG - BBIBP-CorV	BBIBP-CorV	Beijing Bio-Institute Biological Products (CNBG)
RWA	31/12/2023	80	84	45	10399665	10884714	5879013	27322059	211	05/03/2021	31/12/2023	Gamaleya - Gam-Covid-Vac	Gam-Covid-Vac	Gamaleya Research Institute
RWA	31/12/2023	80	84	45	10399665	10884714	5879013	27322059	211	05/03/2021	31/12/2023	Janssen - Ad26.COV 2-S	Ad26.COV 2-S	Janssen Pharmaceuticals
RWA	31/12/2023	80	84	45	10399665	10884714	5879013	27322059	211	05/03/2021	31/12/2023	Moderna - Spikevax	Spikevax	Moderna
RWA	31/12/2023	80	84	45	10399665	10884714	5879013	27322059	211	05/03/2021	31/12/2023	Pfizer BioNTech - Comirnaty	Comirnaty	Pfizer BioNTech	03/05/2021
RWA	31/12/2023	80	84	45	10399665	10884714	5879013	27322059	211	05/03/2021	31/12/2023	SII - Covishield	Covishield	Serum Institute of India	03/05/2021
RWA	31/12/2023	80	84	45	10399665	10884714	5879013	27322059	211	05/03/2021	31/12/2023	Sinovac - CoronaVac	Coronavac	Sinovac
SAU	31/12/2023	73	78	46	25433941	27041364	16059326	68534631	197	06/01/2021	25/04/2023	AstraZeneca - Vaxzevria	Vaxzevria	AstraZeneca	01/06/2021
SAU	31/12/2023	73	78	46	25433941	27041364	16059326	68534631	197	06/01/2021	25/04/2023	Beijing CNBG - BBIBP-CorV	BBIBP-CorV	Beijing Bio-Institute Biological Products (CNBG)
SAU	31/12/2023	73	78	46	25433941	27041364	16059326	68534631	197	06/01/2021	25/04/2023	Bharat - Covaxin	Covaxin	Bharat Biotech
SAU	31/12/2023	73	78	46	25433941	27041364	16059326	68534631	197	06/01/2021	25/04/2023	CanSino - Convidecia	Convidecia	CanSino Biologicals
SAU	31/12/2023	73	78	46	25433941	27041364	16059326	68534631	197	06/01/2021	25/04/2023	Gamaleya - Gam-Covid-Vac	Gam-Covid-Vac	Gamaleya Research Institute
SAU	31/12/2023	73	78	46	25433941	27041364	16059326	68534631	197	06/01/2021	25/04/2023	Gamaleya - Sputnik-Light	Sputnik-Light	Gamaleya Research Institute
SAU	31/12/2023	73	78	46	25433941	27041364	16059326	68534631	197	06/01/2021	25/04/2023	Janssen - Ad26.COV 2-S	Ad26.COV 2-S	Janssen Pharmaceuticals	01/06/2021
SAU	31/12/2023	73	78	46	25433941	27041364	16059326	68534631	197	06/01/2021	25/04/2023	Moderna - Spikevax	Spikevax	Moderna	01/06/2021
SAU	31/12/2023	73	78	46	25433941	27041364	16059326	68534631	197	06/01/2021	25/04/2023	Pfizer BioNTech - Comirnaty	Comirnaty	Pfizer BioNTech	01/06/2021
SAU	31/12/2023	73	78	46	25433941	27041364	16059326	68534631	197	06/01/2021	25/04/2023	Sinovac - CoronaVac	Coronavac	Sinovac
SDN	31/12/2023	31	35		13416394	15207452	38261	28662107	65	09/03/2021	31/12/2023	AstraZeneca - Vaxzevria	Vaxzevria	AstraZeneca	03/09/2021
SDN	31/12/2023	31	35		13416394	15207452	38261	28662107	65	09/03/2021	31/12/2023	Beijing CNBG - BBIBP-CorV	BBIBP-CorV	Beijing Bio-Institute Biological Products (CNBG)	03/09/2021
SDN	31/12/2023	31	35		13416394	15207452	38261	28662107	65	09/03/2021	31/12/2023	Bharat - Covaxin	Covaxin	Bharat Biotech
SDN	31/12/2023	31	35		13416394	15207452	38261	28662107	65	09/03/2021	31/12/2023	CanSino - Convidecia	Convidecia	CanSino Biologicals
SDN	31/12/2023	31	35		13416394	15207452	38261	28662107	65	09/03/2021	31/12/2023	Gamaleya - Gam-Covid-Vac	Gam-Covid-Vac	Gamaleya Research Institute
SDN	31/12/2023	31	35		13416394	15207452	38261	28662107	65	09/03/2021	31/12/2023	Gamaleya - Sputnik-Light	Sputnik-Light	Gamaleya Research Institute
SDN	31/12/2023	31	35		13416394	15207452	38261	28662107	65	09/03/2021	31/12/2023	Janssen - Ad26.COV 2-S	Ad26.COV 2-S	Janssen Pharmaceuticals	03/09/2021
SDN	31/12/2023	31	35		13416394	15207452	38261	28662107	65	09/03/2021	31/12/2023	Moderna - Spikevax	Spikevax	Moderna
SDN	31/12/2023	31	35		13416394	15207452	38261	28662107	65	09/03/2021	31/12/2023	Pfizer BioNTech - Comirnaty	Comirnaty	Pfizer BioNTech
SDN	31/12/2023	31	35		13416394	15207452	38261	28662107	65	09/03/2021	31/12/2023	SII - Covishield	Covishield	Serum Institute of India	03/09/2021
SDN	31/12/2023	31	35		13416394	15207452	38261	28662107	65	09/03/2021	31/12/2023	Sinovac - CoronaVac	Coronavac	Sinovac	03/09/2021
SEN	31/12/2023	9	16	4	1548665	2684696	724754	3182308	19	23/02/2021	31/12/2023	Beijing CNBG - BBIBP-CorV	BBIBP-CorV	Beijing Bio-Institute Biological Products (CNBG)
SEN	31/12/2023	9	16	4	1548665	2684696	724754	3182308	19	23/02/2021	31/12/2023	Janssen - Ad26.COV 2-S	Ad26.COV 2-S	Janssen Pharmaceuticals
SEN	31/12/2023	9	16	4	1548665	2684696	724754	3182308	19	23/02/2021	31/12/2023	SII - Covishield	Covishield	Serum Institute of India
SGP	31/12/2023	90	90	82	5248693	5287005	4769158	15302530	262	30/12/2020	29/08/2023	AstraZeneca - Vaxzevria	Vaxzevria	AstraZeneca
SGP	31/12/2023	90	90	82	5248693	5287005	4769158	15302530	262	30/12/2020	29/08/2023	Beijing CNBG - BBIBP-CorV	BBIBP-CorV	Beijing Bio-Institute Biological Products (CNBG)
SGP	31/12/2023	90	90	82	5248693	5287005	4769158	15302530	262	30/12/2020	29/08/2023	Moderna - Spikevax	Spikevax	Moderna
SGP	31/12/2023	90	90	82	5248693	5287005	4769158	15302530	262	30/12/2020	29/08/2023	Pfizer BioNTech - Comirnaty	Comirnaty	Pfizer BioNTech
SHN	31/12/2023											AstraZeneca - AZD1222	AZD1222	AstraZeneca
SLB	31/12/2023	37	49	4	254016	335796	27896	612700	89	23/03/2021	04/07/2023	AstraZeneca - Vaxzevria	Vaxzevria	AstraZeneca
SLB	31/12/2023	37	49	4	254016	335796	27896	612700	89	23/03/2021	04/07/2023	Beijing CNBG - BBIBP-CorV	BBIBP-CorV	Beijing Bio-Institute Biological Products (CNBG)
SLB	31/12/2023	37	49	4	254016	335796	27896	612700	89	23/03/2021	04/07/2023	Pfizer BioNTech - Comirnaty	Comirnaty	Pfizer BioNTech
SLB	31/12/2023	37	49	4	254016	335796	27896	612700	89	23/03/2021	04/07/2023	SII - Covishield	Covishield	Serum Institute of India
SLE	31/12/2023	62	71	15	4961886	5676123	1201709	9155936	115	15/03/2021	31/12/2023	Beijing CNBG - BBIBP-CorV	BBIBP-CorV	Beijing Bio-Institute Biological Products (CNBG)
SLE	31/12/2023	62	71	15	4961886	5676123	1201709	9155936	115	15/03/2021	31/12/2023	SII - Covishield	Covishield	Serum Institute of India
SLV	31/12/2023	68	72	29	4397817	4659970	1908547	11459448	177	17/02/2021	29/12/2023	AstraZeneca - Vaxzevria	Vaxzevria	AstraZeneca
SLV	31/12/2023	68	72	29	4397817	4659970	1908547	11459448	177	17/02/2021	29/12/2023	Beijing CNBG - BBIBP-CorV	BBIBP-CorV	Beijing Bio-Institute Biological Products (CNBG)
SLV	31/12/2023	68	72	29	4397817	4659970	1908547	11459448	177	17/02/2021	29/12/2023	Moderna - Spikevax	Spikevax	Moderna	08/02/2021
SLV	31/12/2023	68	72	29	4397817	4659970	1908547	11459448	177	17/02/2021	29/12/2023	Pfizer BioNTech - Comirnaty	Comirnaty	Pfizer BioNTech
SLV	31/12/2023	68	72	29	4397817	4659970	1908547	11459448	177	17/02/2021	29/12/2023	SII - Covishield	Covishield	Serum Institute of India	04/12/2021
SLV	31/12/2023	68	72	29	4397817	4659970	1908547	11459448	177	17/02/2021	29/12/2023	Sinovac - CoronaVac	Coronavac	Sinovac
SMR	31/12/2023	70	78	57	23633	26357	19348	69338	204	24/02/2021	23/12/2023	Gamaleya - Gam-Covid-Vac	Gam-Covid-Vac	Gamaleya Research Institute
SMR	31/12/2023	70	78	57	23633	26357	19348	69338	204	24/02/2021	23/12/2023	Pfizer BioNTech - Comirnaty	Comirnaty	Pfizer BioNTech	03/03/2021
SOM	31/12/2023	48	56		7666835	8972167		8784760	55	16/03/2021	31/12/2023	AstraZeneca - Vaxzevria	Vaxzevria	AstraZeneca
SOM	31/12/2023	48	56		7666835	8972167		8784760	55	16/03/2021	31/12/2023	Beijing CNBG - BBIBP-CorV	BBIBP-CorV	Beijing Bio-Institute Biological Products (CNBG)
SOM	31/12/2023	48	56		7666835	8972167		8784760	55	16/03/2021	31/12/2023	Bharat - Covaxin	Covaxin	Bharat Biotech
SOM	31/12/2023	48	56		7666835	8972167		8784760	55	16/03/2021	31/12/2023	CanSino - Convidecia	Convidecia	CanSino Biologicals
SOM	31/12/2023	48	56		7666835	8972167		8784760	55	16/03/2021	31/12/2023	Gamaleya - Gam-Covid-Vac	Gam-Covid-Vac	Gamaleya Research Institute
SOM	31/12/2023	48	56		7666835	8972167		8784760	55	16/03/2021	31/12/2023	Gamaleya - Sputnik-Light	Sputnik-Light	Gamaleya Research Institute
SOM	31/12/2023	48	56		7666835	8972167		8784760	55	16/03/2021	31/12/2023	Janssen - Ad26.COV 2-S	Ad26.COV 2-S	Janssen Pharmaceuticals
SOM	31/12/2023	48	56		7666835	8972167		8784760	55	16/03/2021	31/12/2023	Moderna - Spikevax	Spikevax	Moderna
SOM	31/12/2023	48	56		7666835	8972167		8784760	55	16/03/2021	31/12/2023	Pfizer BioNTech - Comirnaty	Comirnaty	Pfizer BioNTech
SOM	31/12/2023	48	56		7666835	8972167		8784760	55	16/03/2021	31/12/2023	SII - Covishield	Covishield	Serum Institute of India
SOM	31/12/2023	48	56		7666835	8972167		8784760	55	16/03/2021	31/12/2023	Sinovac - CoronaVac	Coronavac	Sinovac
SRB	31/12/2023	48	49		3324555	3398116		6722671	97	23/12/2020	23/12/2023	AstraZeneca - Vaxzevria	Vaxzevria	AstraZeneca
SRB	31/12/2023	48	49		3324555	3398116		6722671	97	23/12/2020	23/12/2023	Beijing CNBG - BBIBP-CorV	BBIBP-CorV	Beijing Bio-Institute Biological Products (CNBG)
SRB	31/12/2023	48	49		3324555	3398116		6722671	97	23/12/2020	23/12/2023	Gamaleya - Gam-Covid-Vac	Gam-Covid-Vac	Gamaleya Research Institute	01/06/2021
SRB	31/12/2023	48	49		3324555	3398116		6722671	97	23/12/2020	23/12/2023	Moderna - Spikevax	Spikevax	Moderna	11/10/2021
SRB	31/12/2023	48	49		3324555	3398116		6722671	97	23/12/2020	23/12/2023	Pfizer BioNTech - Comirnaty	Comirnaty	Pfizer BioNTech
SSD	31/12/2023	38	39	5	4273253	4315127	513122	4365547	39	06/04/2021	31/12/2023	Janssen - Ad26.COV 2-S	Ad26.COV 2-S	Janssen Pharmaceuticals
SSD	31/12/2023	38	39	5	4273253	4315127	513122	4365547	39	06/04/2021	31/12/2023	SII - Covishield	Covishield	Serum Institute of India	04/06/2021
STP	31/12/2023	51	64	16	111986	140256	34624	263863	120	15/03/2021	31/12/2023	AstraZeneca - Vaxzevria	Vaxzevria	AstraZeneca
STP	31/12/2023	51	64	16	111986	140256	34624	263863	120	15/03/2021	31/12/2023	SII - Covishield	Covishield	Serum Institute of India
SUR	31/12/2023	41	46	8	237879	267820	48889	554588	95	23/02/2021	29/12/2023	AstraZeneca - Vaxzevria	Vaxzevria	AstraZeneca
SUR	31/12/2023	41	46	8	237879	267820	48889	554588	95	23/02/2021	29/12/2023	Beijing CNBG - BBIBP-CorV	BBIBP-CorV	Beijing Bio-Institute Biological Products (CNBG)	07/10/2021
SUR	31/12/2023	41	46	8	237879	267820	48889	554588	95	23/02/2021	29/12/2023	Moderna - Spikevax	Spikevax	Moderna
SUR	31/12/2023	41	46	8	237879	267820	48889	554588	95	23/02/2021	29/12/2023	Pfizer BioNTech - Comirnaty	Comirnaty	Pfizer BioNTech
SUR	31/12/2023	41	46	8	237879	267820	48889	554588	95	23/02/2021	29/12/2023	SII - Covishield	Covishield	Serum Institute of India
SVK	31/12/2023	51	52	31	2791711	2840017	1686458	7222380	132	23/12/2020	23/12/2023	AstraZeneca - Vaxzevria	Vaxzevria	AstraZeneca
SVK	31/12/2023	51	52	31	2791711	2840017	1686458	7222380	132	23/12/2020	23/12/2023	Gamaleya - Gam-Covid-Vac	Gam-Covid-Vac	Gamaleya Research Institute
SVK	31/12/2023	51	52	31	2791711	2840017	1686458	7222380	132	23/12/2020	23/12/2023	Janssen - Ad26.COV 2-S	Ad26.COV 2-S	Janssen Pharmaceuticals	03/03/2021
SVK	31/12/2023	51	52	31	2791711	2840017	1686458	7222380	132	23/12/2020	23/12/2023	Moderna - Spikevax	Spikevax	Moderna
SVK	31/12/2023	51	52	31	2791711	2840017	1686458	7222380	132	23/12/2020	23/12/2023	Novavax-NUVAXOVID	NUVAXOVID	Novavax	03/09/2022
SVK	31/12/2023	51	52	31	2791711	2840017	1686458	7222380	132	23/12/2020	23/12/2023	Pfizer BioNTech - Comirnaty	Comirnaty	Pfizer BioNTech
SVN	31/12/2023	57	60	33	1187384	1252307	681485	3028400	144	23/12/2020	23/12/2023	AstraZeneca - Vaxzevria	Vaxzevria	AstraZeneca	02/10/2021
SVN	31/12/2023	57	60	33	1187384	1252307	681485	3028400	144	23/12/2020	23/12/2023	Janssen - Ad26.COV 2-S	Ad26.COV 2-S	Janssen Pharmaceuticals
SVN	31/12/2023	57	60	33	1187384	1252307	681485	3028400	144	23/12/2020	23/12/2023	Moderna - Spikevax	Spikevax	Moderna
SVN	31/12/2023	57	60	33	1187384	1252307	681485	3028400	144	23/12/2020	23/12/2023	Moderna – Spikevax Bivalent Original/Omicron - Generic	nan	nan
SVN	31/12/2023	57	60	33	1187384	1252307	681485	3028400	144	23/12/2020	23/12/2023	Novavax-NUVAXOVID	NUVAXOVID	Novavax	03/02/2022
SVN	31/12/2023	57	60	33	1187384	1252307	681485	3028400	144	23/12/2020	23/12/2023	Pfizer BioNTech - Comirnaty	Comirnaty	Pfizer BioNTech
SVN	31/12/2023	57	60	33	1187384	1252307	681485	3028400	144	23/12/2020	23/12/2023	Pfizer BioNTech - Comirnaty Bivalent Original/Omicron - Generic	nan	nan
SWE	31/12/2023	72	73	54	7403549	7563941	5542831	23237123	225	23/12/2020	23/12/2023	AstraZeneca - Vaxzevria	Vaxzevria	AstraZeneca	02/10/2021
SWE	31/12/2023	72	73	54	7403549	7563941	5542831	23237123	225	23/12/2020	23/12/2023	Moderna - Spikevax	Spikevax	Moderna
SWE	31/12/2023	72	73	54	7403549	7563941	5542831	23237123	225	23/12/2020	23/12/2023	Novavax-NUVAXOVID	NUVAXOVID	Novavax	03/09/2022
SWE	31/12/2023	72	73	54	7403549	7563941	5542831	23237123	225	23/12/2020	23/12/2023	Pfizer BioNTech - Comirnaty	Comirnaty	Pfizer BioNTech
SWZ	31/12/2023	37	45	15	427335	526050	179450	870205	75	19/03/2021	31/12/2023	Janssen - Ad26.COV 2-S	Ad26.COV 2-S	Janssen Pharmaceuticals
SWZ	31/12/2023	37	45	15	427335	526050	179450	870205	75	19/03/2021	31/12/2023	Pfizer BioNTech - Comirnaty	Comirnaty	Pfizer BioNTech
SWZ	31/12/2023	37	45	15	427335	526050	179450	870205	75	19/03/2021	31/12/2023	SII - Covishield	Covishield	Serum Institute of India
SXM	31/12/2023	62	69	21	26773	29788	9146	66829	156		29/12/2023	AstraZeneca - Vaxzevria	Vaxzevria	AstraZeneca
SXM	31/12/2023	62	69	21	26773	29788	9146	66829	156		29/12/2023	Moderna - Spikevax	Spikevax	Moderna
SXM	31/12/2023	62	69	21	26773	29788	9146	66829	156		29/12/2023	Pfizer BioNTech - Comirnaty	Comirnaty	Pfizer BioNTech
SYC	31/12/2023	85	90	46	83565	88520	44936	224558	228	10/01/2021	31/12/2023	Beijing CNBG - BBIBP-CorV	BBIBP-CorV	Beijing Bio-Institute Biological Products (CNBG)	01/10/2021
SYC	31/12/2023	85	90	46	83565	88520	44936	224558	228	10/01/2021	31/12/2023	Gamaleya - Gam-Covid-Vac	Gam-Covid-Vac	Gamaleya Research Institute
SYC	31/12/2023	85	90	46	83565	88520	44936	224558	228	10/01/2021	31/12/2023	Julphar - Hayat-Vax	Hayat-Vax	nan
SYC	31/12/2023	85	90	46	83565	88520	44936	224558	228	10/01/2021	31/12/2023	SII - Covishield	Covishield	Serum Institute of India	01/10/2021
SYR	31/12/2023	13	19		2358365	3295630	75881	5090630	29	01/04/2021	18/04/2023	AstraZeneca - Vaxzevria	Vaxzevria	AstraZeneca	04/01/2021
SYR	31/12/2023	13	19		2358365	3295630	75881	5090630	29	01/04/2021	18/04/2023	Beijing CNBG - BBIBP-CorV	BBIBP-CorV	Beijing Bio-Institute Biological Products (CNBG)	04/01/2021
SYR	31/12/2023	13	19		2358365	3295630	75881	5090630	29	01/04/2021	18/04/2023	Bharat - Covaxin	Covaxin	Bharat Biotech
SYR	31/12/2023	13	19		2358365	3295630	75881	5090630	29	01/04/2021	18/04/2023	CanSino - Convidecia	Convidecia	CanSino Biologicals
SYR	31/12/2023	13	19		2358365	3295630	75881	5090630	29	01/04/2021	18/04/2023	Gamaleya - Gam-Covid-Vac	Gam-Covid-Vac	Gamaleya Research Institute	04/01/2021
SYR	31/12/2023	13	19		2358365	3295630	75881	5090630	29	01/04/2021	18/04/2023	Gamaleya - Sputnik-Light	Sputnik-Light	Gamaleya Research Institute	04/01/2021
SYR	31/12/2023	13	19		2358365	3295630	75881	5090630	29	01/04/2021	18/04/2023	Janssen - Ad26.COV 2-S	Ad26.COV 2-S	Janssen Pharmaceuticals	04/01/2021
SYR	31/12/2023	13	19		2358365	3295630	75881	5090630	29	01/04/2021	18/04/2023	Moderna - Spikevax	Spikevax	Moderna
SYR	31/12/2023	13	19		2358365	3295630	75881	5090630	29	01/04/2021	18/04/2023	Pfizer BioNTech - Comirnaty	Comirnaty	Pfizer BioNTech	04/01/2021
SYR	31/12/2023	13	19		2358365	3295630	75881	5090630	29	01/04/2021	18/04/2023	SII - Covishield	Covishield	Serum Institute of India	04/01/2021
SYR	31/12/2023	13	19		2358365	3295630	75881	5090630	29	01/04/2021	18/04/2023	Sinovac - CoronaVac	Coronavac	Sinovac	04/01/2021
TCA	31/12/2023	79	85	19	30710	32815	7443	73907	191	11/01/2021	29/12/2023	Pfizer BioNTech - Comirnaty	Comirnaty	Pfizer BioNTech	01/11/2021
TCD	31/12/2023	31	31	25	5020360	5147667	4042573	9151765	56	04/06/2021	31/12/2023	Beijing CNBG - BBIBP-CorV	BBIBP-CorV	Beijing Bio-Institute Biological Products (CNBG)	06/04/2021
TGO	31/12/2023	19	27	5	1554066	2255579	427804	3423181	41	10/03/2021	31/12/2023	SII - Covishield	Covishield	Serum Institute of India	03/10/2021
THA	31/12/2023	78	83	46	54196116	57666184	32143431	142635014	204	28/02/2021	01/09/2023	AstraZeneca - Vaxzevria	Vaxzevria	AstraZeneca
THA	31/12/2023	78	83	46	54196116	57666184	32143431	142635014	204	28/02/2021	01/09/2023	Beijing CNBG - BBIBP-CorV	BBIBP-CorV	Beijing Bio-Institute Biological Products (CNBG)
THA	31/12/2023	78	83	46	54196116	57666184	32143431	142635014	204	28/02/2021	01/09/2023	Janssen - Ad26.COV 2-S	Ad26.COV 2-S	Janssen Pharmaceuticals
THA	31/12/2023	78	83	46	54196116	57666184	32143431	142635014	204	28/02/2021	01/09/2023	Moderna - Spikevax	Spikevax	Moderna	11/08/2021
THA	31/12/2023	78	83	46	54196116	57666184	32143431	142635014	204	28/02/2021	01/09/2023	Pfizer BioNTech - Comirnaty	Comirnaty	Pfizer BioNTech	08/06/2021
THA	31/12/2023	78	83	46	54196116	57666184	32143431	142635014	204	28/02/2021	01/09/2023	SII - Covishield	Covishield	Serum Institute of India
THA	31/12/2023	78	83	46	54196116	57666184	32143431	142635014	204	28/02/2021	01/09/2023	SII - Covovax	Covovax	nan
THA	31/12/2023	78	83	46	54196116	57666184	32143431	142635014	204	28/02/2021	01/09/2023	Sinovac - CoronaVac	Coronavac	Sinovac
TJK	31/12/2023	54	56	56	5191919	5328277	5322496	20568163	216	24/03/2021	23/12/2023	AstraZeneca - Vaxzevria	Vaxzevria	AstraZeneca
TJK	31/12/2023	54	56	56	5191919	5328277	5322496	20568163	216	24/03/2021	23/12/2023	Gamaleya - Gam-Covid-Vac	Gam-Covid-Vac	Gamaleya Research Institute
TJK	31/12/2023	54	56	56	5191919	5328277	5322496	20568163	216	24/03/2021	23/12/2023	Moderna - Spikevax	Spikevax	Moderna
TJK	31/12/2023	54	56	56	5191919	5328277	5322496	20568163	216	24/03/2021	23/12/2023	Moderna – Spikevax Bivalent Original/Omicron - Generic	nan	nan
TJK	31/12/2023	54	56	56	5191919	5328277	5322496	20568163	216	24/03/2021	23/12/2023	Pfizer BioNTech - Comirnaty	Comirnaty	Pfizer BioNTech	10/06/2021
TJK	31/12/2023	54	56	56	5191919	5328277	5322496	20568163	216	24/03/2021	23/12/2023	Pfizer BioNTech - Comirnaty Bivalent Original/Omicron - Generic	nan	nan
TJK	31/12/2023	54	56	56	5191919	5328277	5322496	20568163	216	24/03/2021	23/12/2023	SII - Covishield	Covishield	Serum Institute of India
TJK	31/12/2023	54	56	56	5191919	5328277	5322496	20568163	216	24/03/2021	23/12/2023	Sinovac - CoronaVac	Coronavac	Sinovac	06/09/2021
TKL	31/12/2023	100	100	72	2203	2203	968	6342	470	20/07/2021	05/12/2022	Pfizer BioNTech - Comirnaty	Comirnaty	Pfizer BioNTech
TKM	31/12/2023	76	77	63	4568901	4614869	3816400	16775970	278	24/02/2021	23/12/2023	Anhui ZL - Zifivax	Zifivax	Anhui Zhifei Longcom Biopharmaceutical
TKM	31/12/2023	76	77	63	4568901	4614869	3816400	16775970	278	24/02/2021	23/12/2023	AstraZeneca - Vaxzevria	Vaxzevria	AstraZeneca
TKM	31/12/2023	76	77	63	4568901	4614869	3816400	16775970	278	24/02/2021	23/12/2023	Beijing CNBG - BBIBP-CorV	BBIBP-CorV	Beijing Bio-Institute Biological Products (CNBG)
TKM	31/12/2023	76	77	63	4568901	4614869	3816400	16775970	278	24/02/2021	23/12/2023	Gamaleya - Gam-Covid-Vac	Gam-Covid-Vac	Gamaleya Research Institute
TKM	31/12/2023	76	77	63	4568901	4614869	3816400	16775970	278	24/02/2021	23/12/2023	RIBSP - QazVac	QazVac	Research Institute for Biological Safety Problems
TKM	31/12/2023	76	77	63	4568901	4614869	3816400	16775970	278	24/02/2021	23/12/2023	SRCVB - EpiVacCorona	EpiVacCorona	State Research Center of Virology & Biotechnology
TLS	31/12/2023	61	67	26	801759	886838	340201	2028798	154	07/04/2021	22/11/2023	AstraZeneca - Vaxzevria	Vaxzevria	AstraZeneca	04/07/2021
TLS	31/12/2023	61	67	26	801759	886838	340201	2028798	154	07/04/2021	22/11/2023	Pfizer BioNTech - Comirnaty	Comirnaty	Pfizer BioNTech
TLS	31/12/2023	61	67	26	801759	886838	340201	2028798	154	07/04/2021	22/11/2023	SII - Covishield	Covishield	Serum Institute of India	04/07/2021
TLS	31/12/2023	61	67	26	801759	886838	340201	2028798	154	07/04/2021	22/11/2023	Sinovac - CoronaVac	Coronavac	Sinovac
TON	31/12/2023	73	83	37	77390	87375	38588	204737	194	14/04/2021	30/06/2023	AstraZeneca - Vaxzevria	Vaxzevria	AstraZeneca
TON	31/12/2023	73	83	37	77390	87375	38588	204737	194	14/04/2021	30/06/2023	Pfizer BioNTech - Comirnaty	Comirnaty	Pfizer BioNTech
TTO	31/12/2023	51	54	12	718969	754399	174836	1592148	114	17/02/2021	29/12/2023	AstraZeneca - Vaxzevria	Vaxzevria	AstraZeneca	04/07/2021
TTO	31/12/2023	51	54	12	718969	754399	174836	1592148	114	17/02/2021	29/12/2023	Beijing CNBG - BBIBP-CorV	BBIBP-CorV	Beijing Bio-Institute Biological Products (CNBG)
TTO	31/12/2023	51	54	12	718969	754399	174836	1592148	114	17/02/2021	29/12/2023	Janssen - Ad26.COV 2-S	Ad26.COV 2-S	Janssen Pharmaceuticals
TTO	31/12/2023	51	54	12	718969	754399	174836	1592148	114	17/02/2021	29/12/2023	Pfizer BioNTech - Comirnaty	Comirnaty	Pfizer BioNTech	10/12/2021
TTO	31/12/2023	51	54	12	718969	754399	174836	1592148	114	17/02/2021	29/12/2023	SII - Covishield	Covishield	Serum Institute of India
TUN	31/12/2023	54	75	11	6401705	8896848	1258577	16553338	140	13/03/2021	31/12/2023	AstraZeneca - Vaxzevria	Vaxzevria	AstraZeneca
TUN	31/12/2023	54	75	11	6401705	8896848	1258577	16553338	140	13/03/2021	31/12/2023	Beijing CNBG - BBIBP-CorV	BBIBP-CorV	Beijing Bio-Institute Biological Products (CNBG)
TUN	31/12/2023	54	75	11	6401705	8896848	1258577	16553338	140	13/03/2021	31/12/2023	Bharat - Covaxin	Covaxin	Bharat Biotech
TUN	31/12/2023	54	75	11	6401705	8896848	1258577	16553338	140	13/03/2021	31/12/2023	CanSino - Convidecia	Convidecia	CanSino Biologicals
TUN	31/12/2023	54	75	11	6401705	8896848	1258577	16553338	140	13/03/2021	31/12/2023	Gamaleya - Gam-Covid-Vac	Gam-Covid-Vac	Gamaleya Research Institute
TUN	31/12/2023	54	75	11	6401705	8896848	1258577	16553338	140	13/03/2021	31/12/2023	Gamaleya - Sputnik-Light	Sputnik-Light	Gamaleya Research Institute
TUN	31/12/2023	54	75	11	6401705	8896848	1258577	16553338	140	13/03/2021	31/12/2023	Janssen - Ad26.COV 2-S	Ad26.COV 2-S	Janssen Pharmaceuticals
TUN	31/12/2023	54	75	11	6401705	8896848	1258577	16553338	140	13/03/2021	31/12/2023	Moderna - Spikevax	Spikevax	Moderna
TUN	31/12/2023	54	75	11	6401705	8896848	1258577	16553338	140	13/03/2021	31/12/2023	Pfizer BioNTech - Comirnaty	Comirnaty	Pfizer BioNTech
TUN	31/12/2023	54	75	11	6401705	8896848	1258577	16553338	140	13/03/2021	31/12/2023	Sinovac - CoronaVac	Coronavac	Sinovac
TUR	31/12/2023	63	69	33	53171790	57936783	27896331	152475057	181		23/12/2023	Pfizer BioNTech - Comirnaty	Comirnaty	Pfizer BioNTech
TUR	31/12/2023	63	69	33	53171790	57936783	27896331	152475057	181		23/12/2023	Sinovac - CoronaVac	Coronavac	Sinovac
TUR	31/12/2023	63	69	33	53171790	57936783	27896331	152475057	181		23/12/2023	Turkovac	nan	nan
TUV	31/12/2023	81	83	49	9505	9763	5745	26783	227	13/04/2021	01/02/2023	AstraZeneca - Vaxzevria	Vaxzevria	AstraZeneca
TZA	31/12/2023	54	58		32165791	34434933		39392419	66	28/07/2021	31/12/2023	Beijing CNBG - BBIBP-CorV	BBIBP-CorV	Beijing Bio-Institute Biological Products (CNBG)
TZA	31/12/2023	54	58		32165791	34434933		39392419	66	28/07/2021	31/12/2023	Janssen - Ad26.COV 2-S	Ad26.COV 2-S	Janssen Pharmaceuticals
TZA	31/12/2023	54	58		32165791	34434933		39392419	66	28/07/2021	31/12/2023	Pfizer BioNTech - Comirnaty	Comirnaty	Pfizer BioNTech
UGA	31/12/2023	29	44	2	13061126	20033189	764664	26406936	58	10/03/2021	31/12/2023	Janssen - Ad26.COV 2-S	Ad26.COV 2-S	Janssen Pharmaceuticals
UGA	31/12/2023	29	44	2	13061126	20033189	764664	26406936	58	10/03/2021	31/12/2023	Moderna - Spikevax	Spikevax	Moderna
UGA	31/12/2023	29	44	2	13061126	20033189	764664	26406936	58	10/03/2021	31/12/2023	Pfizer BioNTech - Comirnaty	Comirnaty	Pfizer BioNTech
UGA	31/12/2023	29	44	2	13061126	20033189	764664	26406936	58	10/03/2021	31/12/2023	SII - Covishield	Covishield	Serum Institute of India	03/10/2021
UGA	31/12/2023	29	44	2	13061126	20033189	764664	26406936	58	10/03/2021	31/12/2023	Sinovac - CoronaVac	Coronavac	Sinovac
UKR	31/12/2023	36	37	8	15741036	16267198	3294979	35735488	82	24/02/2021	23/12/2023	AstraZeneca - Vaxzevria	Vaxzevria	AstraZeneca
UKR	31/12/2023	36	37	8	15741036	16267198	3294979	35735488	82	24/02/2021	23/12/2023	Janssen - Ad26.COV 2-S	Ad26.COV 2-S	Janssen Pharmaceuticals
UKR	31/12/2023	36	37	8	15741036	16267198	3294979	35735488	82	24/02/2021	23/12/2023	Moderna - Spikevax	Spikevax	Moderna
UKR	31/12/2023	36	37	8	15741036	16267198	3294979	35735488	82	24/02/2021	23/12/2023	Pfizer BioNTech - Comirnaty	Comirnaty	Pfizer BioNTech
UKR	31/12/2023	36	37	8	15741036	16267198	3294979	35735488	82	24/02/2021	23/12/2023	SII - Covishield	Covishield	Serum Institute of India
UKR	31/12/2023	36	37	8	15741036	16267198	3294979	35735488	82	24/02/2021	23/12/2023	Sinovac - CoronaVac	Coronavac	Sinovac
URY	31/12/2023	84	87	60	2903186	3010464	2080961	9037498	260	27/02/2021	29/12/2023	AstraZeneca - Vaxzevria	Vaxzevria	AstraZeneca
URY	31/12/2023	84	87	60	2903186	3010464	2080961	9037498	260	27/02/2021	29/12/2023	Pfizer BioNTech - Comirnaty	Comirnaty	Pfizer BioNTech	03/12/2021
URY	31/12/2023	84	87	60	2903186	3010464	2080961	9037498	260	27/02/2021	29/12/2023	Sinovac - CoronaVac	Coronavac	Sinovac
USA	31/12/2023	70	82	36	230637348	270227181	118438297	711813790	215	14/12/2020	29/12/2023	Janssen - Ad26.COV 2-S	Ad26.COV 2-S	Janssen Pharmaceuticals	03/01/2021
USA	31/12/2023	70	82	36	230637348	270227181	118438297	711813790	215	14/12/2020	29/12/2023	Moderna - Spikevax	Spikevax	Moderna
USA	31/12/2023	70	82	36	230637348	270227181	118438297	711813790	215	14/12/2020	29/12/2023	Novavax-NUVAXOVID	NUVAXOVID	Novavax
USA	31/12/2023	70	82	36	230637348	270227181	118438297	711813790	215	14/12/2020	29/12/2023	Pfizer BioNTech - Comirnaty	Comirnaty	Pfizer BioNTech
UZB	31/12/2023	55	66	49	18451781	22094470	16413048	83937954	251	28/04/2021	23/12/2023	Anhui ZL - Zifivax	Zifivax	Anhui Zhifei Longcom Biopharmaceutical
UZB	31/12/2023	55	66	49	18451781	22094470	16413048	83937954	251	28/04/2021	23/12/2023	Gamaleya - Gam-Covid-Vac	Gam-Covid-Vac	Gamaleya Research Institute
UZB	31/12/2023	55	66	49	18451781	22094470	16413048	83937954	251	28/04/2021	23/12/2023	Gamaleya - Sputnik-Light	Sputnik-Light	Gamaleya Research Institute
UZB	31/12/2023	55	66	49	18451781	22094470	16413048	83937954	251	28/04/2021	23/12/2023	Janssen - Ad26.COV 2-S	Ad26.COV 2-S	Janssen Pharmaceuticals	11/09/2022
UZB	31/12/2023	55	66	49	18451781	22094470	16413048	83937954	251	28/04/2021	23/12/2023	Moderna - Spikevax	Spikevax	Moderna
UZB	31/12/2023	55	66	49	18451781	22094470	16413048	83937954	251	28/04/2021	23/12/2023	Pfizer BioNTech - Comirnaty	Comirnaty	Pfizer BioNTech
UZB	31/12/2023	55	66	49	18451781	22094470	16413048	83937954	251	28/04/2021	23/12/2023	SII - Covishield	Covishield	Serum Institute of India
UZB	31/12/2023	55	66	49	18451781	22094470	16413048	83937954	251	28/04/2021	23/12/2023	Sinovac - CoronaVac	Coronavac	Sinovac
VCT	31/12/2023	29	34	4	31632	37532	4279	73443	66	01/02/2021	29/12/2023	AstraZeneca - Vaxzevria	Vaxzevria	AstraZeneca
VCT	31/12/2023	29	34	4	31632	37532	4279	73443	66	01/02/2021	29/12/2023	Gamaleya - Gam-Covid-Vac	Gam-Covid-Vac	Gamaleya Research Institute	02/01/2021
VCT	31/12/2023	29	34	4	31632	37532	4279	73443	66	01/02/2021	29/12/2023	Gamaleya - Sputnik-Light	Sputnik-Light	Gamaleya Research Institute
VCT	31/12/2023	29	34	4	31632	37532	4279	73443	66	01/02/2021	29/12/2023	Pfizer BioNTech - Comirnaty	Comirnaty	Pfizer BioNTech
VCT	31/12/2023	29	34	4	31632	37532	4279	73443	66	01/02/2021	29/12/2023	SII - Covishield	Covishield	Serum Institute of India
VEN	31/12/2023	50	78	2	14287370	22157232	651502	37860994	133	22/02/2021	29/12/2023	Beijing CNBG - BBIBP-CorV	BBIBP-CorV	Beijing Bio-Institute Biological Products (CNBG)	03/08/2021
VEN	31/12/2023	50	78	2	14287370	22157232	651502	37860994	133	22/02/2021	29/12/2023	CIGB - CIGB-66	CIGB-66	Center for Genetic Engineering and Biotechnology
VEN	31/12/2023	50	78	2	14287370	22157232	651502	37860994	133	22/02/2021	29/12/2023	Finlay - Soberana-02	Soberana-02	Instituto Finlay de Vacunas
VEN	31/12/2023	50	78	2	14287370	22157232	651502	37860994	133	22/02/2021	29/12/2023	Gamaleya - Gam-Covid-Vac	Gam-Covid-Vac	Gamaleya Research Institute
VEN	31/12/2023	50	78	2	14287370	22157232	651502	37860994	133	22/02/2021	29/12/2023	Gamaleya - Sputnik-Light	Sputnik-Light	Gamaleya Research Institute
VEN	31/12/2023	50	78	2	14287370	22157232	651502	37860994	133	22/02/2021	29/12/2023	Sinovac - CoronaVac	Coronavac	Sinovac
VGB	31/12/2023	60	64	12	18261	19466	3726	41453	137	11/02/2021	29/12/2023	AstraZeneca - Vaxzevria	Vaxzevria	AstraZeneca	02/11/2021
VGB	31/12/2023	60	64	12	18261	19466	3726	41453	137	11/02/2021	29/12/2023	Janssen - Ad26.COV 2-S	Ad26.COV 2-S	Janssen Pharmaceuticals
VGB	31/12/2023	60	64	12	18261	19466	3726	41453	137	11/02/2021	29/12/2023	Pfizer BioNTech - Comirnaty	Comirnaty	Pfizer BioNTech
VNM	31/12/2023	88	93	60	85961564	90497674	57975220	266492149	274	08/03/2021	30/06/2023	AstraZeneca - Vaxzevria	Vaxzevria	AstraZeneca	03/08/2021
VNM	31/12/2023	88	93	60	85961564	90497674	57975220	266492149	274	08/03/2021	30/06/2023	Beijing CNBG - BBIBP-CorV	BBIBP-CorV	Beijing Bio-Institute Biological Products (CNBG)	07/10/2021
VNM	31/12/2023	88	93	60	85961564	90497674	57975220	266492149	274	08/03/2021	30/06/2023	CIGB - CIGB-66	CIGB-66	Center for Genetic Engineering and Biotechnology
VNM	31/12/2023	88	93	60	85961564	90497674	57975220	266492149	274	08/03/2021	30/06/2023	Gamaleya - Gam-Covid-Vac	Gam-Covid-Vac	Gamaleya Research Institute	08/01/2021
VNM	31/12/2023	88	93	60	85961564	90497674	57975220	266492149	274	08/03/2021	30/06/2023	Moderna - Spikevax	Spikevax	Moderna	07/01/2021
VNM	31/12/2023	88	93	60	85961564	90497674	57975220	266492149	274	08/03/2021	30/06/2023	Pfizer BioNTech - Comirnaty	Comirnaty	Pfizer BioNTech	07/01/2021
VUT	31/12/2023	53	58	5	162250	176624	16556	355430	116	02/06/2021	20/02/2023	AstraZeneca - Vaxzevria	Vaxzevria	AstraZeneca	06/02/2021
VUT	31/12/2023	53	58	5	162250	176624	16556	355430	116	02/06/2021	20/02/2023	Beijing CNBG - BBIBP-CorV	BBIBP-CorV	Beijing Bio-Institute Biological Products (CNBG)
VUT	31/12/2023	53	58	5	162250	176624	16556	355430	116	02/06/2021	20/02/2023	Janssen - Ad26.COV 2-S	Ad26.COV 2-S	Janssen Pharmaceuticals
WLF	31/12/2023	60	64	30	6803	7150	3350	17303	154	19/03/2021	23/01/2023	Moderna - Spikevax	Spikevax	Moderna
WSM	31/12/2023	90	96	41	177954	191403	82268	453130	228	18/04/2021	24/02/2023	AstraZeneca - Vaxzevria	Vaxzevria	AstraZeneca
WSM	31/12/2023	90	96	41	177954	191403	82268	453130	228	18/04/2021	24/02/2023	Pfizer BioNTech - Comirnaty	Comirnaty	Pfizer BioNTech
XKX	31/12/2023	46	50	6	824752	904558	105624	1836901	102	31/03/2021	23/12/2023	AstraZeneca - Vaxzevria	Vaxzevria	AstraZeneca
XKX	31/12/2023	46	50	6	824752	904558	105624	1836901	102	31/03/2021	23/12/2023	Pfizer BioNTech - Comirnaty	Comirnaty	Pfizer BioNTech	05/05/2021
YEM	31/12/2023	3	4		807057	1050202	68925	1298654	4	20/04/2021	10/12/2023	AstraZeneca - Vaxzevria	Vaxzevria	AstraZeneca
YEM	31/12/2023	3	4		807057	1050202	68925	1298654	4	20/04/2021	10/12/2023	Beijing CNBG - BBIBP-CorV	BBIBP-CorV	Beijing Bio-Institute Biological Products (CNBG)
YEM	31/12/2023	3	4		807057	1050202	68925	1298654	4	20/04/2021	10/12/2023	Bharat - Covaxin	Covaxin	Bharat Biotech
YEM	31/12/2023	3	4		807057	1050202	68925	1298654	4	20/04/2021	10/12/2023	CanSino - Convidecia	Convidecia	CanSino Biologicals
YEM	31/12/2023	3	4		807057	1050202	68925	1298654	4	20/04/2021	10/12/2023	Gamaleya - Gam-Covid-Vac	Gam-Covid-Vac	Gamaleya Research Institute
YEM	31/12/2023	3	4		807057	1050202	68925	1298654	4	20/04/2021	10/12/2023	Gamaleya - Sputnik-Light	Sputnik-Light	Gamaleya Research Institute
YEM	31/12/2023	3	4		807057	1050202	68925	1298654	4	20/04/2021	10/12/2023	Janssen - Ad26.COV 2-S	Ad26.COV 2-S	Janssen Pharmaceuticals
YEM	31/12/2023	3	4		807057	1050202	68925	1298654	4	20/04/2021	10/12/2023	Moderna - Spikevax	Spikevax	Moderna
YEM	31/12/2023	3	4		807057	1050202	68925	1298654	4	20/04/2021	10/12/2023	Pfizer BioNTech - Comirnaty	Comirnaty	Pfizer BioNTech
YEM	31/12/2023	3	4		807057	1050202	68925	1298654	4	20/04/2021	10/12/2023	SII - Covishield	Covishield	Serum Institute of India
YEM	31/12/2023	3	4		807057	1050202	68925	1298654	4	20/04/2021	10/12/2023	Sinovac - CoronaVac	Coronavac	Sinovac
ZAF	31/12/2023	35	41	7	21038797	24210953	4410601	41798812	70	17/02/2021	31/12/2023	Janssen - Ad26.COV 2-S	Ad26.COV 2-S	Janssen Pharmaceuticals
ZAF	31/12/2023	35	41	7	21038797	24210953	4410601	41798812	70	17/02/2021	31/12/2023	Pfizer BioNTech - Comirnaty	Comirnaty	Pfizer BioNTech
ZMB	31/12/2023	50	64	8	9155551	11711565	1414619	13615707	74	14/04/2021	31/12/2023	Beijing CNBG - BBIBP-CorV	BBIBP-CorV	Beijing Bio-Institute Biological Products (CNBG)
ZMB	31/12/2023	50	64	8	9155551	11711565	1414619	13615707	74	14/04/2021	31/12/2023	Janssen - Ad26.COV 2-S	Ad26.COV 2-S	Janssen Pharmaceuticals
ZMB	31/12/2023	50	64	8	9155551	11711565	1414619	13615707	74	14/04/2021	31/12/2023	SII - Covishield	Covishield	Serum Institute of India
ZWE	31/12/2023	38	51	15	5662119	7525882	2299968	13935112	94	18/02/2021	31/12/2023	Beijing CNBG - BBIBP-CorV	BBIBP-CorV	Beijing Bio-Institute Biological Products (CNBG)
ZWE	31/12/2023	38	51	15	5662119	7525882	2299968	13935112	94	18/02/2021	31/12/2023	Bharat - Covaxin	Covaxin	Bharat Biotech
ZWE	31/12/2023	38	51	15	5662119	7525882	2299968	13935112	94	18/02/2021	31/12/2023	Gamaleya - Gam-Covid-Vac	Gam-Covid-Vac	Gamaleya Research Institute
ZWE	31/12/2023	38	51	15	5662119	7525882	2299968	13935112	94	18/02/2021	31/12/2023	Sinovac - CoronaVac	Coronavac	Sinovac
