# Supplementary material for: Cross-national patterns of COVID-19 vaccination coverage by vaccine type
Source: PLOS Glob Public Health. 2026 Jul 10;6(7):e0006682. doi: 10.1371/journal.pgph.0006682 (PMC13354079; doi:10.1371/journal.pgph.0006682)
Supplement: S3 Data — This file contains the expanded monthly country–vaccine-entry panel generated for reproducibility and sensitivity-check purposes. (CSV) [file pgph.0006682.s003.csv]

COUNTRY	COVID_VACCINE_ADM_TOT_A1D	COVID_VACCINE_ADM_TOT_BOOST	COVID_VACCINE_ADM_TOT_CPS	COVID_VACCINE_ADM_TOT_DOSES	COVID_VACCINE_ADM_TOT_DOSES_PER100	COVID_VACCINE_COV_TOT_A1D	COVID_VACCINE_COV_TOT_BOOST	COVID_VACCINE_COV_TOT_CPS	COVID_VACCINE_DATE_INTRO_FIRST	COVID_VACCINE_DATE_REPORT_TOT_LAST	DATE	vaccine_display	vaccine_name	manufacturer	date_start	date_end
ABW	4606			4606	4	4			17/02/2021	29/12/2023	28/02/2021	Janssen - Ad26.COV 2-S	Ad26.COV 2-S	Janssen Pharmaceuticals
ABW	4606			4606	4	4			17/02/2021	29/12/2023	28/02/2021	Pfizer BioNTech - Comirnaty	Comirnaty	Pfizer BioNTech
ABW	16768		10086	26854	25	16		9	17/02/2021	29/12/2023	28/03/2021	Janssen - Ad26.COV 2-S	Ad26.COV 2-S	Janssen Pharmaceuticals
ABW	16768		10086	26854	25	16		9	17/02/2021	29/12/2023	28/03/2021	Pfizer BioNTech - Comirnaty	Comirnaty	Pfizer BioNTech
ABW	53837		20910	74747	70	50		20	17/02/2021	29/12/2023	25/04/2021	Janssen - Ad26.COV 2-S	Ad26.COV 2-S	Janssen Pharmaceuticals
ABW	53837		20910	74747	70	50		20	17/02/2021	29/12/2023	25/04/2021	Pfizer BioNTech - Comirnaty	Comirnaty	Pfizer BioNTech
ABW	62980		50725	113706	107	59		48	17/02/2021	29/12/2023	30/05/2021	Janssen - Ad26.COV 2-S	Ad26.COV 2-S	Janssen Pharmaceuticals
ABW	62980		50725	113706	107	59		48	17/02/2021	29/12/2023	30/05/2021	Pfizer BioNTech - Comirnaty	Comirnaty	Pfizer BioNTech
ABW	67601		58865	126466	118	63		55	17/02/2021	29/12/2023	27/06/2021	Janssen - Ad26.COV 2-S	Ad26.COV 2-S	Janssen Pharmaceuticals
ABW	67601		58865	126466	118	63		55	17/02/2021	29/12/2023	27/06/2021	Pfizer BioNTech - Comirnaty	Comirnaty	Pfizer BioNTech
ABW	72648		64566	137214	129	68		60	17/02/2021	29/12/2023	25/07/2021	Janssen - Ad26.COV 2-S	Ad26.COV 2-S	Janssen Pharmaceuticals
ABW	72648		64566	137214	129	68		60	17/02/2021	29/12/2023	25/07/2021	Pfizer BioNTech - Comirnaty	Comirnaty	Pfizer BioNTech
ABW	78618		69476	148093	139	74		65	17/02/2021	29/12/2023	29/08/2021	Janssen - Ad26.COV 2-S	Ad26.COV 2-S	Janssen Pharmaceuticals
ABW	78618		69476	148093	139	74		65	17/02/2021	29/12/2023	29/08/2021	Pfizer BioNTech - Comirnaty	Comirnaty	Pfizer BioNTech
ABW	81277		74682	155959	146	76		70	17/02/2021	29/12/2023	26/09/2021	Janssen - Ad26.COV 2-S	Ad26.COV 2-S	Janssen Pharmaceuticals
ABW	81277		74682	155959	146	76		70	17/02/2021	29/12/2023	26/09/2021	Pfizer BioNTech - Comirnaty	Comirnaty	Pfizer BioNTech
ABW	82633		76766	159399	149	77		72	17/02/2021	29/12/2023	31/10/2021	Janssen - Ad26.COV 2-S	Ad26.COV 2-S	Janssen Pharmaceuticals
ABW	82633		76766	159399	149	77		72	17/02/2021	29/12/2023	31/10/2021	Pfizer BioNTech - Comirnaty	Comirnaty	Pfizer BioNTech
ABW	83629		78001	161630	151	78		73	17/02/2021	29/12/2023	28/11/2021	Janssen - Ad26.COV 2-S	Ad26.COV 2-S	Janssen Pharmaceuticals
ABW	83629		78001	161630	151	78		73	17/02/2021	29/12/2023	28/11/2021	Pfizer BioNTech - Comirnaty	Comirnaty	Pfizer BioNTech
ABW	84624		78912	163536	153	79		74	17/02/2021	29/12/2023	26/12/2021	Janssen - Ad26.COV 2-S	Ad26.COV 2-S	Janssen Pharmaceuticals
ABW	84624		78912	163536	153	79		74	17/02/2021	29/12/2023	26/12/2021	Pfizer BioNTech - Comirnaty	Comirnaty	Pfizer BioNTech
ABW	86566		79774	166340	156	81		75	17/02/2021	29/12/2023	30/01/2022	Janssen - Ad26.COV 2-S	Ad26.COV 2-S	Janssen Pharmaceuticals
ABW	86566		79774	166340	156	81		75	17/02/2021	29/12/2023	30/01/2022	Pfizer BioNTech - Comirnaty	Comirnaty	Pfizer BioNTech
ABW	87399		80460	167859	157	82		75	17/02/2021	29/12/2023	27/02/2022	Janssen - Ad26.COV 2-S	Ad26.COV 2-S	Janssen Pharmaceuticals
ABW	87399		80460	167859	157	82		75	17/02/2021	29/12/2023	27/02/2022	Pfizer BioNTech - Comirnaty	Comirnaty	Pfizer BioNTech
ABW	87903		81374	169276	159	82		76	17/02/2021	29/12/2023	27/03/2022	Janssen - Ad26.COV 2-S	Ad26.COV 2-S	Janssen Pharmaceuticals
ABW	87903		81374	169276	159	82		76	17/02/2021	29/12/2023	27/03/2022	Pfizer BioNTech - Comirnaty	Comirnaty	Pfizer BioNTech
ABW	88382		81935	170317	160	83		77	17/02/2021	29/12/2023	24/04/2022	Janssen - Ad26.COV 2-S	Ad26.COV 2-S	Janssen Pharmaceuticals
ABW	88382		81935	170317	160	83		77	17/02/2021	29/12/2023	24/04/2022	Pfizer BioNTech - Comirnaty	Comirnaty	Pfizer BioNTech
ABW	88818		82348	171166	160	83		77	17/02/2021	29/12/2023	29/05/2022	Janssen - Ad26.COV 2-S	Ad26.COV 2-S	Janssen Pharmaceuticals
ABW	88818		82348	171166	160	83		77	17/02/2021	29/12/2023	29/05/2022	Pfizer BioNTech - Comirnaty	Comirnaty	Pfizer BioNTech
ABW	89173		82828	172002	161	84		78	17/02/2021	29/12/2023	26/06/2022	Janssen - Ad26.COV 2-S	Ad26.COV 2-S	Janssen Pharmaceuticals
ABW	89173		82828	172002	161	84		78	17/02/2021	29/12/2023	26/06/2022	Pfizer BioNTech - Comirnaty	Comirnaty	Pfizer BioNTech
ABW	89478		83214	172692	162	84		78	17/02/2021	29/12/2023	31/07/2022	Janssen - Ad26.COV 2-S	Ad26.COV 2-S	Janssen Pharmaceuticals
ABW	89478		83214	172692	162	84		78	17/02/2021	29/12/2023	31/07/2022	Pfizer BioNTech - Comirnaty	Comirnaty	Pfizer BioNTech
ABW	89675		83436	173110	162	84		78	17/02/2021	29/12/2023	28/08/2022	Janssen - Ad26.COV 2-S	Ad26.COV 2-S	Janssen Pharmaceuticals
ABW	89675		83436	173110	162	84		78	17/02/2021	29/12/2023	28/08/2022	Pfizer BioNTech - Comirnaty	Comirnaty	Pfizer BioNTech
ABW	89815		83609	173424	162	84		78	17/02/2021	29/12/2023	25/09/2022	Janssen - Ad26.COV 2-S	Ad26.COV 2-S	Janssen Pharmaceuticals
ABW	89815		83609	173424	162	84		78	17/02/2021	29/12/2023	25/09/2022	Pfizer BioNTech - Comirnaty	Comirnaty	Pfizer BioNTech
ABW	89971		83777	173747	163	84		78	17/02/2021	29/12/2023	30/10/2022	Janssen - Ad26.COV 2-S	Ad26.COV 2-S	Janssen Pharmaceuticals
ABW	89971		83777	173747	163	84		78	17/02/2021	29/12/2023	30/10/2022	Pfizer BioNTech - Comirnaty	Comirnaty	Pfizer BioNTech
ABW	90079		83904	173983	163	84		79	17/02/2021	29/12/2023	27/11/2022	Janssen - Ad26.COV 2-S	Ad26.COV 2-S	Janssen Pharmaceuticals
ABW	90079		83904	173983	163	84		79	17/02/2021	29/12/2023	27/11/2022	Pfizer BioNTech - Comirnaty	Comirnaty	Pfizer BioNTech
ABW	90149		83989	174138	163	84		79	17/02/2021	29/12/2023	25/12/2022	Janssen - Ad26.COV 2-S	Ad26.COV 2-S	Janssen Pharmaceuticals
ABW	90149		83989	174138	163	84		79	17/02/2021	29/12/2023	25/12/2022	Pfizer BioNTech - Comirnaty	Comirnaty	Pfizer BioNTech
ABW	90226		84064	174290	163	85		79	17/02/2021	29/12/2023	29/01/2023	Janssen - Ad26.COV 2-S	Ad26.COV 2-S	Janssen Pharmaceuticals
ABW	90226		84064	174290	163	85		79	17/02/2021	29/12/2023	29/01/2023	Pfizer BioNTech - Comirnaty	Comirnaty	Pfizer BioNTech
ABW	90282	35659	84120	216630	203	85	33	79	17/02/2021	29/12/2023	26/02/2023	Janssen - Ad26.COV 2-S	Ad26.COV 2-S	Janssen Pharmaceuticals
ABW	90282	35659	84120	216630	203	85	33	79	17/02/2021	29/12/2023	26/02/2023	Pfizer BioNTech - Comirnaty	Comirnaty	Pfizer BioNTech
ABW	90357	35659	84196	216781	203	85	33	79	17/02/2021	29/12/2023	26/03/2023	Janssen - Ad26.COV 2-S	Ad26.COV 2-S	Janssen Pharmaceuticals
ABW	90357	35659	84196	216781	203	85	33	79	17/02/2021	29/12/2023	26/03/2023	Pfizer BioNTech - Comirnaty	Comirnaty	Pfizer BioNTech
ABW	90420	35659	84247	216894	203	85	33	79	17/02/2021	29/12/2023	30/04/2023	Janssen - Ad26.COV 2-S	Ad26.COV 2-S	Janssen Pharmaceuticals
ABW	90420	35659	84247	216894	203	85	33	79	17/02/2021	29/12/2023	30/04/2023	Pfizer BioNTech - Comirnaty	Comirnaty	Pfizer BioNTech
ABW	90448	35659	84294	216969	203	85	33	79	17/02/2021	29/12/2023	28/05/2023	Janssen - Ad26.COV 2-S	Ad26.COV 2-S	Janssen Pharmaceuticals
ABW	90448	35659	84294	216969	203	85	33	79	17/02/2021	29/12/2023	28/05/2023	Pfizer BioNTech - Comirnaty	Comirnaty	Pfizer BioNTech
ABW	90456	35659	84317	217001	203	85	33	79	17/02/2021	29/12/2023	25/06/2023	Janssen - Ad26.COV 2-S	Ad26.COV 2-S	Janssen Pharmaceuticals
ABW	90456	35659	84317	217001	203	85	33	79	17/02/2021	29/12/2023	25/06/2023	Pfizer BioNTech - Comirnaty	Comirnaty	Pfizer BioNTech
ABW	90467	35659	84330	217024	203	85	33	79	17/02/2021	29/12/2023	30/07/2023	Janssen - Ad26.COV 2-S	Ad26.COV 2-S	Janssen Pharmaceuticals
ABW	90467	35659	84330	217024	203	85	33	79	17/02/2021	29/12/2023	30/07/2023	Pfizer BioNTech - Comirnaty	Comirnaty	Pfizer BioNTech
ABW	90473	35659	84337	217039	203	85	33	79	17/02/2021	29/12/2023	27/08/2023	Janssen - Ad26.COV 2-S	Ad26.COV 2-S	Janssen Pharmaceuticals
ABW	90473	35659	84337	217039	203	85	33	79	17/02/2021	29/12/2023	27/08/2023	Pfizer BioNTech - Comirnaty	Comirnaty	Pfizer BioNTech
ABW	90477	35659	84341	217045	203	85	33	79	17/02/2021	29/12/2023	24/09/2023	Janssen - Ad26.COV 2-S	Ad26.COV 2-S	Janssen Pharmaceuticals
ABW	90477	35659	84341	217045	203	85	33	79	17/02/2021	29/12/2023	24/09/2023	Pfizer BioNTech - Comirnaty	Comirnaty	Pfizer BioNTech
ABW	90485	35659	84344	217057	203	85	33	79	17/02/2021	29/12/2023	29/10/2023	Janssen - Ad26.COV 2-S	Ad26.COV 2-S	Janssen Pharmaceuticals
ABW	90485	35659	84344	217057	203	85	33	79	17/02/2021	29/12/2023	29/10/2023	Pfizer BioNTech - Comirnaty	Comirnaty	Pfizer BioNTech
ABW	90493	35659	84358	217102	203	85	33	79	17/02/2021	29/12/2023	26/11/2023	Janssen - Ad26.COV 2-S	Ad26.COV 2-S	Janssen Pharmaceuticals
ABW	90493	35659	84358	217102	203	85	33	79	17/02/2021	29/12/2023	26/11/2023	Pfizer BioNTech - Comirnaty	Comirnaty	Pfizer BioNTech
ABW	90493	35659	84363	217124	203	85	33	79	17/02/2021	29/12/2023	31/12/2023	Janssen - Ad26.COV 2-S	Ad26.COV 2-S	Janssen Pharmaceuticals
ABW	90493	35659	84363	217124	203	85	33	79	17/02/2021	29/12/2023	31/12/2023	Pfizer BioNTech - Comirnaty	Comirnaty	Pfizer BioNTech
AFG	12262			12262					22/02/2021	31/12/2023	28/02/2021	AstraZeneca - Vaxzevria	Vaxzevria	AstraZeneca
AFG	12262			12262					22/02/2021	31/12/2023	28/02/2021	Beijing CNBG - BBIBP-CorV	BBIBP-CorV	Beijing Bio-Institute Biological Products (CNBG)
AFG	12262			12262					22/02/2021	31/12/2023	28/02/2021	Bharat - Covaxin	Covaxin	Bharat Biotech
AFG	12262			12262					22/02/2021	31/12/2023	28/02/2021	CanSino - Convidecia	Convidecia	CanSino Biologicals
AFG	12262			12262					22/02/2021	31/12/2023	28/02/2021	Gamaleya - Gam-Covid-Vac	Gam-Covid-Vac	Gamaleya Research Institute
AFG	12262			12262					22/02/2021	31/12/2023	28/02/2021	Gamaleya - Sputnik-Light	Sputnik-Light	Gamaleya Research Institute
AFG	12262			12262					22/02/2021	31/12/2023	28/02/2021	Janssen - Ad26.COV 2-S	Ad26.COV 2-S	Janssen Pharmaceuticals
AFG	12262			12262					22/02/2021	31/12/2023	28/02/2021	Moderna - Spikevax	Spikevax	Moderna
AFG	12262			12262					22/02/2021	31/12/2023	28/02/2021	Pfizer BioNTech - Comirnaty	Comirnaty	Pfizer BioNTech
AFG	12262			12262					22/02/2021	31/12/2023	28/02/2021	SII - Covishield	Covishield	Serum Institute of India
AFG	12262			12262					22/02/2021	31/12/2023	28/02/2021	Sinovac - CoronaVac	Coronavac	Sinovac
AFG	55294			55294					22/02/2021	31/12/2023	28/03/2021	AstraZeneca - Vaxzevria	Vaxzevria	AstraZeneca
AFG	55294			55294					22/02/2021	31/12/2023	28/03/2021	Beijing CNBG - BBIBP-CorV	BBIBP-CorV	Beijing Bio-Institute Biological Products (CNBG)
AFG	55294			55294					22/02/2021	31/12/2023	28/03/2021	Bharat - Covaxin	Covaxin	Bharat Biotech
AFG	55294			55294					22/02/2021	31/12/2023	28/03/2021	CanSino - Convidecia	Convidecia	CanSino Biologicals
AFG	55294			55294					22/02/2021	31/12/2023	28/03/2021	Gamaleya - Gam-Covid-Vac	Gam-Covid-Vac	Gamaleya Research Institute
AFG	55294			55294					22/02/2021	31/12/2023	28/03/2021	Gamaleya - Sputnik-Light	Sputnik-Light	Gamaleya Research Institute
AFG	55294			55294					22/02/2021	31/12/2023	28/03/2021	Janssen - Ad26.COV 2-S	Ad26.COV 2-S	Janssen Pharmaceuticals
AFG	55294			55294					22/02/2021	31/12/2023	28/03/2021	Moderna - Spikevax	Spikevax	Moderna
AFG	55294			55294					22/02/2021	31/12/2023	28/03/2021	Pfizer BioNTech - Comirnaty	Comirnaty	Pfizer BioNTech
AFG	55294			55294					22/02/2021	31/12/2023	28/03/2021	SII - Covishield	Covishield	Serum Institute of India
AFG	55294			55294					22/02/2021	31/12/2023	28/03/2021	Sinovac - CoronaVac	Coronavac	Sinovac
AFG	314585		34500	349085	1	1			22/02/2021	31/12/2023	25/04/2021	AstraZeneca - Vaxzevria	Vaxzevria	AstraZeneca
AFG	314585		34500	349085	1	1			22/02/2021	31/12/2023	25/04/2021	Beijing CNBG - BBIBP-CorV	BBIBP-CorV	Beijing Bio-Institute Biological Products (CNBG)
AFG	314585		34500	349085	1	1			22/02/2021	31/12/2023	25/04/2021	Bharat - Covaxin	Covaxin	Bharat Biotech
AFG	314585		34500	349085	1	1			22/02/2021	31/12/2023	25/04/2021	CanSino - Convidecia	Convidecia	CanSino Biologicals
AFG	314585		34500	349085	1	1			22/02/2021	31/12/2023	25/04/2021	Gamaleya - Gam-Covid-Vac	Gam-Covid-Vac	Gamaleya Research Institute
AFG	314585		34500	349085	1	1			22/02/2021	31/12/2023	25/04/2021	Gamaleya - Sputnik-Light	Sputnik-Light	Gamaleya Research Institute
AFG	314585		34500	349085	1	1			22/02/2021	31/12/2023	25/04/2021	Janssen - Ad26.COV 2-S	Ad26.COV 2-S	Janssen Pharmaceuticals
AFG	314585		34500	349085	1	1			22/02/2021	31/12/2023	25/04/2021	Moderna - Spikevax	Spikevax	Moderna
AFG	314585		34500	349085	1	1			22/02/2021	31/12/2023	25/04/2021	Pfizer BioNTech - Comirnaty	Comirnaty	Pfizer BioNTech
AFG	314585		34500	349085	1	1			22/02/2021	31/12/2023	25/04/2021	SII - Covishield	Covishield	Serum Institute of India
AFG	314585		34500	349085	1	1			22/02/2021	31/12/2023	25/04/2021	Sinovac - CoronaVac	Coronavac	Sinovac
AFG	480714		128151	608865	2	1			22/02/2021	31/12/2023	30/05/2021	AstraZeneca - Vaxzevria	Vaxzevria	AstraZeneca
AFG	480714		128151	608865	2	1			22/02/2021	31/12/2023	30/05/2021	Beijing CNBG - BBIBP-CorV	BBIBP-CorV	Beijing Bio-Institute Biological Products (CNBG)
AFG	480714		128151	608865	2	1			22/02/2021	31/12/2023	30/05/2021	Bharat - Covaxin	Covaxin	Bharat Biotech
AFG	480714		128151	608865	2	1			22/02/2021	31/12/2023	30/05/2021	CanSino - Convidecia	Convidecia	CanSino Biologicals
AFG	480714		128151	608865	2	1			22/02/2021	31/12/2023	30/05/2021	Gamaleya - Gam-Covid-Vac	Gam-Covid-Vac	Gamaleya Research Institute
AFG	480714		128151	608865	2	1			22/02/2021	31/12/2023	30/05/2021	Gamaleya - Sputnik-Light	Sputnik-Light	Gamaleya Research Institute
AFG	480714		128151	608865	2	1			22/02/2021	31/12/2023	30/05/2021	Janssen - Ad26.COV 2-S	Ad26.COV 2-S	Janssen Pharmaceuticals
AFG	480714		128151	608865	2	1			22/02/2021	31/12/2023	30/05/2021	Moderna - Spikevax	Spikevax	Moderna
AFG	480714		128151	608865	2	1			22/02/2021	31/12/2023	30/05/2021	Pfizer BioNTech - Comirnaty	Comirnaty	Pfizer BioNTech
AFG	480714		128151	608865	2	1			22/02/2021	31/12/2023	30/05/2021	SII - Covishield	Covishield	Serum Institute of India
AFG	480714		128151	608865	2	1			22/02/2021	31/12/2023	30/05/2021	Sinovac - CoronaVac	Coronavac	Sinovac
AFG	699200		187654	886854	2	2			22/02/2021	31/12/2023	27/06/2021	AstraZeneca - Vaxzevria	Vaxzevria	AstraZeneca
AFG	699200		187654	886854	2	2			22/02/2021	31/12/2023	27/06/2021	Beijing CNBG - BBIBP-CorV	BBIBP-CorV	Beijing Bio-Institute Biological Products (CNBG)
AFG	699200		187654	886854	2	2			22/02/2021	31/12/2023	27/06/2021	Bharat - Covaxin	Covaxin	Bharat Biotech
AFG	699200		187654	886854	2	2			22/02/2021	31/12/2023	27/06/2021	CanSino - Convidecia	Convidecia	CanSino Biologicals
AFG	699200		187654	886854	2	2			22/02/2021	31/12/2023	27/06/2021	Gamaleya - Gam-Covid-Vac	Gam-Covid-Vac	Gamaleya Research Institute
AFG	699200		187654	886854	2	2			22/02/2021	31/12/2023	27/06/2021	Gamaleya - Sputnik-Light	Sputnik-Light	Gamaleya Research Institute
AFG	699200		187654	886854	2	2			22/02/2021	31/12/2023	27/06/2021	Janssen - Ad26.COV 2-S	Ad26.COV 2-S	Janssen Pharmaceuticals
AFG	699200		187654	886854	2	2			22/02/2021	31/12/2023	27/06/2021	Moderna - Spikevax	Spikevax	Moderna
AFG	699200		187654	886854	2	2			22/02/2021	31/12/2023	27/06/2021	Pfizer BioNTech - Comirnaty	Comirnaty	Pfizer BioNTech
AFG	699200		187654	886854	2	2			22/02/2021	31/12/2023	27/06/2021	SII - Covishield	Covishield	Serum Institute of India
AFG	699200		187654	886854	2	2			22/02/2021	31/12/2023	27/06/2021	Sinovac - CoronaVac	Coronavac	Sinovac
AFG	1013928		658341	1421972	4	3		2	22/02/2021	31/12/2023	25/07/2021	AstraZeneca - Vaxzevria	Vaxzevria	AstraZeneca
AFG	1013928		658341	1421972	4	3		2	22/02/2021	31/12/2023	25/07/2021	Beijing CNBG - BBIBP-CorV	BBIBP-CorV	Beijing Bio-Institute Biological Products (CNBG)
AFG	1013928		658341	1421972	4	3		2	22/02/2021	31/12/2023	25/07/2021	Bharat - Covaxin	Covaxin	Bharat Biotech
AFG	1013928		658341	1421972	4	3		2	22/02/2021	31/12/2023	25/07/2021	CanSino - Convidecia	Convidecia	CanSino Biologicals
AFG	1013928		658341	1421972	4	3		2	22/02/2021	31/12/2023	25/07/2021	Gamaleya - Gam-Covid-Vac	Gam-Covid-Vac	Gamaleya Research Institute
AFG	1013928		658341	1421972	4	3		2	22/02/2021	31/12/2023	25/07/2021	Gamaleya - Sputnik-Light	Sputnik-Light	Gamaleya Research Institute
AFG	1013928		658341	1421972	4	3		2	22/02/2021	31/12/2023	25/07/2021	Janssen - Ad26.COV 2-S	Ad26.COV 2-S	Janssen Pharmaceuticals
AFG	1013928		658341	1421972	4	3		2	22/02/2021	31/12/2023	25/07/2021	Moderna - Spikevax	Spikevax	Moderna
AFG	1013928		658341	1421972	4	3		2	22/02/2021	31/12/2023	25/07/2021	Pfizer BioNTech - Comirnaty	Comirnaty	Pfizer BioNTech
AFG	1013928		658341	1421972	4	3		2	22/02/2021	31/12/2023	25/07/2021	SII - Covishield	Covishield	Serum Institute of India
AFG	1013928		658341	1421972	4	3		2	22/02/2021	31/12/2023	25/07/2021	Sinovac - CoronaVac	Coronavac	Sinovac
AFG	1569652		1206650	1979652	5	4		3	22/02/2021	31/12/2023	29/08/2021	AstraZeneca - Vaxzevria	Vaxzevria	AstraZeneca
AFG	1569652		1206650	1979652	5	4		3	22/02/2021	31/12/2023	29/08/2021	Beijing CNBG - BBIBP-CorV	BBIBP-CorV	Beijing Bio-Institute Biological Products (CNBG)
AFG	1569652		1206650	1979652	5	4		3	22/02/2021	31/12/2023	29/08/2021	Bharat - Covaxin	Covaxin	Bharat Biotech
AFG	1569652		1206650	1979652	5	4		3	22/02/2021	31/12/2023	29/08/2021	CanSino - Convidecia	Convidecia	CanSino Biologicals
AFG	1569652		1206650	1979652	5	4		3	22/02/2021	31/12/2023	29/08/2021	Gamaleya - Gam-Covid-Vac	Gam-Covid-Vac	Gamaleya Research Institute
AFG	1569652		1206650	1979652	5	4		3	22/02/2021	31/12/2023	29/08/2021	Gamaleya - Sputnik-Light	Sputnik-Light	Gamaleya Research Institute
AFG	1569652		1206650	1979652	5	4		3	22/02/2021	31/12/2023	29/08/2021	Janssen - Ad26.COV 2-S	Ad26.COV 2-S	Janssen Pharmaceuticals
AFG	1569652		1206650	1979652	5	4		3	22/02/2021	31/12/2023	29/08/2021	Moderna - Spikevax	Spikevax	Moderna
AFG	1569652		1206650	1979652	5	4		3	22/02/2021	31/12/2023	29/08/2021	Pfizer BioNTech - Comirnaty	Comirnaty	Pfizer BioNTech
AFG	1569652		1206650	1979652	5	4		3	22/02/2021	31/12/2023	29/08/2021	SII - Covishield	Covishield	Serum Institute of India
AFG	1569652		1206650	1979652	5	4		3	22/02/2021	31/12/2023	29/08/2021	Sinovac - CoronaVac	Coronavac	Sinovac
AFG	1959625		1577760	2369625	6	5		4	22/02/2021	31/12/2023	26/09/2021	AstraZeneca - Vaxzevria	Vaxzevria	AstraZeneca
AFG	1959625		1577760	2369625	6	5		4	22/02/2021	31/12/2023	26/09/2021	Beijing CNBG - BBIBP-CorV	BBIBP-CorV	Beijing Bio-Institute Biological Products (CNBG)
AFG	1959625		1577760	2369625	6	5		4	22/02/2021	31/12/2023	26/09/2021	Bharat - Covaxin	Covaxin	Bharat Biotech
AFG	1959625		1577760	2369625	6	5		4	22/02/2021	31/12/2023	26/09/2021	CanSino - Convidecia	Convidecia	CanSino Biologicals
AFG	1959625		1577760	2369625	6	5		4	22/02/2021	31/12/2023	26/09/2021	Gamaleya - Gam-Covid-Vac	Gam-Covid-Vac	Gamaleya Research Institute
AFG	1959625		1577760	2369625	6	5		4	22/02/2021	31/12/2023	26/09/2021	Gamaleya - Sputnik-Light	Sputnik-Light	Gamaleya Research Institute
AFG	1959625		1577760	2369625	6	5		4	22/02/2021	31/12/2023	26/09/2021	Janssen - Ad26.COV 2-S	Ad26.COV 2-S	Janssen Pharmaceuticals
AFG	1959625		1577760	2369625	6	5		4	22/02/2021	31/12/2023	26/09/2021	Moderna - Spikevax	Spikevax	Moderna
AFG	1959625		1577760	2369625	6	5		4	22/02/2021	31/12/2023	26/09/2021	Pfizer BioNTech - Comirnaty	Comirnaty	Pfizer BioNTech
AFG	1959625		1577760	2369625	6	5		4	22/02/2021	31/12/2023	26/09/2021	SII - Covishield	Covishield	Serum Institute of India
AFG	1959625		1577760	2369625	6	5		4	22/02/2021	31/12/2023	26/09/2021	Sinovac - CoronaVac	Coronavac	Sinovac
AFG	2919190		2577222	3398410	9	7		7	22/02/2021	31/12/2023	31/10/2021	AstraZeneca - Vaxzevria	Vaxzevria	AstraZeneca
AFG	2919190		2577222	3398410	9	7		7	22/02/2021	31/12/2023	31/10/2021	Beijing CNBG - BBIBP-CorV	BBIBP-CorV	Beijing Bio-Institute Biological Products (CNBG)
AFG	2919190		2577222	3398410	9	7		7	22/02/2021	31/12/2023	31/10/2021	Bharat - Covaxin	Covaxin	Bharat Biotech
AFG	2919190		2577222	3398410	9	7		7	22/02/2021	31/12/2023	31/10/2021	CanSino - Convidecia	Convidecia	CanSino Biologicals
AFG	2919190		2577222	3398410	9	7		7	22/02/2021	31/12/2023	31/10/2021	Gamaleya - Gam-Covid-Vac	Gam-Covid-Vac	Gamaleya Research Institute
AFG	2919190		2577222	3398410	9	7		7	22/02/2021	31/12/2023	31/10/2021	Gamaleya - Sputnik-Light	Sputnik-Light	Gamaleya Research Institute
AFG	2919190		2577222	3398410	9	7		7	22/02/2021	31/12/2023	31/10/2021	Janssen - Ad26.COV 2-S	Ad26.COV 2-S	Janssen Pharmaceuticals
AFG	2919190		2577222	3398410	9	7		7	22/02/2021	31/12/2023	31/10/2021	Moderna - Spikevax	Spikevax	Moderna
AFG	2919190		2577222	3398410	9	7		7	22/02/2021	31/12/2023	31/10/2021	Pfizer BioNTech - Comirnaty	Comirnaty	Pfizer BioNTech
AFG	2919190		2577222	3398410	9	7		7	22/02/2021	31/12/2023	31/10/2021	SII - Covishield	Covishield	Serum Institute of India
AFG	2919190		2577222	3398410	9	7		7	22/02/2021	31/12/2023	31/10/2021	Sinovac - CoronaVac	Coronavac	Sinovac
AFG	3903647		3572048	4403343	11	10		9	22/02/2021	31/12/2023	28/11/2021	AstraZeneca - Vaxzevria	Vaxzevria	AstraZeneca
AFG	3903647		3572048	4403343	11	10		9	22/02/2021	31/12/2023	28/11/2021	Beijing CNBG - BBIBP-CorV	BBIBP-CorV	Beijing Bio-Institute Biological Products (CNBG)
AFG	3903647		3572048	4403343	11	10		9	22/02/2021	31/12/2023	28/11/2021	Bharat - Covaxin	Covaxin	Bharat Biotech
AFG	3903647		3572048	4403343	11	10		9	22/02/2021	31/12/2023	28/11/2021	CanSino - Convidecia	Convidecia	CanSino Biologicals
AFG	3903647		3572048	4403343	11	10		9	22/02/2021	31/12/2023	28/11/2021	Gamaleya - Gam-Covid-Vac	Gam-Covid-Vac	Gamaleya Research Institute
AFG	3903647		3572048	4403343	11	10		9	22/02/2021	31/12/2023	28/11/2021	Gamaleya - Sputnik-Light	Sputnik-Light	Gamaleya Research Institute
AFG	3903647		3572048	4403343	11	10		9	22/02/2021	31/12/2023	28/11/2021	Janssen - Ad26.COV 2-S	Ad26.COV 2-S	Janssen Pharmaceuticals
AFG	3903647		3572048	4403343	11	10		9	22/02/2021	31/12/2023	28/11/2021	Moderna - Spikevax	Spikevax	Moderna
AFG	3903647		3572048	4403343	11	10		9	22/02/2021	31/12/2023	28/11/2021	Pfizer BioNTech - Comirnaty	Comirnaty	Pfizer BioNTech
AFG	3903647		3572048	4403343	11	10		9	22/02/2021	31/12/2023	28/11/2021	SII - Covishield	Covishield	Serum Institute of India
AFG	3903647		3572048	4403343	11	10		9	22/02/2021	31/12/2023	28/11/2021	Sinovac - CoronaVac	Coronavac	Sinovac
AFG	4240816		3773096	4778036	12	11		10	22/02/2021	31/12/2023	26/12/2021	AstraZeneca - Vaxzevria	Vaxzevria	AstraZeneca
AFG	4240816		3773096	4778036	12	11		10	22/02/2021	31/12/2023	26/12/2021	Beijing CNBG - BBIBP-CorV	BBIBP-CorV	Beijing Bio-Institute Biological Products (CNBG)
AFG	4240816		3773096	4778036	12	11		10	22/02/2021	31/12/2023	26/12/2021	Bharat - Covaxin	Covaxin	Bharat Biotech
AFG	4240816		3773096	4778036	12	11		10	22/02/2021	31/12/2023	26/12/2021	CanSino - Convidecia	Convidecia	CanSino Biologicals
AFG	4240816		3773096	4778036	12	11		10	22/02/2021	31/12/2023	26/12/2021	Gamaleya - Gam-Covid-Vac	Gam-Covid-Vac	Gamaleya Research Institute
AFG	4240816		3773096	4778036	12	11		10	22/02/2021	31/12/2023	26/12/2021	Gamaleya - Sputnik-Light	Sputnik-Light	Gamaleya Research Institute
AFG	4240816		3773096	4778036	12	11		10	22/02/2021	31/12/2023	26/12/2021	Janssen - Ad26.COV 2-S	Ad26.COV 2-S	Janssen Pharmaceuticals
AFG	4240816		3773096	4778036	12	11		10	22/02/2021	31/12/2023	26/12/2021	Moderna - Spikevax	Spikevax	Moderna
AFG	4240816		3773096	4778036	12	11		10	22/02/2021	31/12/2023	26/12/2021	Pfizer BioNTech - Comirnaty	Comirnaty	Pfizer BioNTech
AFG	4240816		3773096	4778036	12	11		10	22/02/2021	31/12/2023	26/12/2021	SII - Covishield	Covishield	Serum Institute of India
AFG	4240816		3773096	4778036	12	11		10	22/02/2021	31/12/2023	26/12/2021	Sinovac - CoronaVac	Coronavac	Sinovac
AFG	4554648		3892831	5125146	13	12		10	22/02/2021	31/12/2023	30/01/2022	AstraZeneca - Vaxzevria	Vaxzevria	AstraZeneca
AFG	4554648		3892831	5125146	13	12		10	22/02/2021	31/12/2023	30/01/2022	Beijing CNBG - BBIBP-CorV	BBIBP-CorV	Beijing Bio-Institute Biological Products (CNBG)
AFG	4554648		3892831	5125146	13	12		10	22/02/2021	31/12/2023	30/01/2022	Bharat - Covaxin	Covaxin	Bharat Biotech
AFG	4554648		3892831	5125146	13	12		10	22/02/2021	31/12/2023	30/01/2022	CanSino - Convidecia	Convidecia	CanSino Biologicals
AFG	4554648		3892831	5125146	13	12		10	22/02/2021	31/12/2023	30/01/2022	Gamaleya - Gam-Covid-Vac	Gam-Covid-Vac	Gamaleya Research Institute
AFG	4554648		3892831	5125146	13	12		10	22/02/2021	31/12/2023	30/01/2022	Gamaleya - Sputnik-Light	Sputnik-Light	Gamaleya Research Institute
AFG	4554648		3892831	5125146	13	12		10	22/02/2021	31/12/2023	30/01/2022	Janssen - Ad26.COV 2-S	Ad26.COV 2-S	Janssen Pharmaceuticals
AFG	4554648		3892831	5125146	13	12		10	22/02/2021	31/12/2023	30/01/2022	Moderna - Spikevax	Spikevax	Moderna
AFG	4554648		3892831	5125146	13	12		10	22/02/2021	31/12/2023	30/01/2022	Pfizer BioNTech - Comirnaty	Comirnaty	Pfizer BioNTech
AFG	4554648		3892831	5125146	13	12		10	22/02/2021	31/12/2023	30/01/2022	SII - Covishield	Covishield	Serum Institute of India
AFG	4554648		3892831	5125146	13	12		10	22/02/2021	31/12/2023	30/01/2022	Sinovac - CoronaVac	Coronavac	Sinovac
AFG	4907147		4232640	5535999	14	13		11	22/02/2021	31/12/2023	27/02/2022	AstraZeneca - Vaxzevria	Vaxzevria	AstraZeneca
AFG	4907147		4232640	5535999	14	13		11	22/02/2021	31/12/2023	27/02/2022	Beijing CNBG - BBIBP-CorV	BBIBP-CorV	Beijing Bio-Institute Biological Products (CNBG)
AFG	4907147		4232640	5535999	14	13		11	22/02/2021	31/12/2023	27/02/2022	Bharat - Covaxin	Covaxin	Bharat Biotech
AFG	4907147		4232640	5535999	14	13		11	22/02/2021	31/12/2023	27/02/2022	CanSino - Convidecia	Convidecia	CanSino Biologicals
AFG	4907147		4232640	5535999	14	13		11	22/02/2021	31/12/2023	27/02/2022	Gamaleya - Gam-Covid-Vac	Gam-Covid-Vac	Gamaleya Research Institute
AFG	4907147		4232640	5535999	14	13		11	22/02/2021	31/12/2023	27/02/2022	Gamaleya - Sputnik-Light	Sputnik-Light	Gamaleya Research Institute
AFG	4907147		4232640	5535999	14	13		11	22/02/2021	31/12/2023	27/02/2022	Janssen - Ad26.COV 2-S	Ad26.COV 2-S	Janssen Pharmaceuticals
AFG	4907147		4232640	5535999	14	13		11	22/02/2021	31/12/2023	27/02/2022	Moderna - Spikevax	Spikevax	Moderna
AFG	4907147		4232640	5535999	14	13		11	22/02/2021	31/12/2023	27/02/2022	Pfizer BioNTech - Comirnaty	Comirnaty	Pfizer BioNTech
AFG	4907147		4232640	5535999	14	13		11	22/02/2021	31/12/2023	27/02/2022	SII - Covishield	Covishield	Serum Institute of India
AFG	4907147		4232640	5535999	14	13		11	22/02/2021	31/12/2023	27/02/2022	Sinovac - CoronaVac	Coronavac	Sinovac
AFG	5173091		4517202	5855583	15	13		12	22/02/2021	31/12/2023	27/03/2022	AstraZeneca - Vaxzevria	Vaxzevria	AstraZeneca
AFG	5173091		4517202	5855583	15	13		12	22/02/2021	31/12/2023	27/03/2022	Beijing CNBG - BBIBP-CorV	BBIBP-CorV	Beijing Bio-Institute Biological Products (CNBG)
AFG	5173091		4517202	5855583	15	13		12	22/02/2021	31/12/2023	27/03/2022	Bharat - Covaxin	Covaxin	Bharat Biotech
AFG	5173091		4517202	5855583	15	13		12	22/02/2021	31/12/2023	27/03/2022	CanSino - Convidecia	Convidecia	CanSino Biologicals
AFG	5173091		4517202	5855583	15	13		12	22/02/2021	31/12/2023	27/03/2022	Gamaleya - Gam-Covid-Vac	Gam-Covid-Vac	Gamaleya Research Institute
AFG	5173091		4517202	5855583	15	13		12	22/02/2021	31/12/2023	27/03/2022	Gamaleya - Sputnik-Light	Sputnik-Light	Gamaleya Research Institute
AFG	5173091		4517202	5855583	15	13		12	22/02/2021	31/12/2023	27/03/2022	Janssen - Ad26.COV 2-S	Ad26.COV 2-S	Janssen Pharmaceuticals
AFG	5173091		4517202	5855583	15	13		12	22/02/2021	31/12/2023	27/03/2022	Moderna - Spikevax	Spikevax	Moderna
AFG	5173091		4517202	5855583	15	13		12	22/02/2021	31/12/2023	27/03/2022	Pfizer BioNTech - Comirnaty	Comirnaty	Pfizer BioNTech
AFG	5173091		4517202	5855583	15	13		12	22/02/2021	31/12/2023	27/03/2022	SII - Covishield	Covishield	Serum Institute of India
AFG	5173091		4517202	5855583	15	13		12	22/02/2021	31/12/2023	27/03/2022	Sinovac - CoronaVac	Coronavac	Sinovac
AFG	5299506		4649565	6000182	15	14		12	22/02/2021	31/12/2023	24/04/2022	AstraZeneca - Vaxzevria	Vaxzevria	AstraZeneca
AFG	5299506		4649565	6000182	15	14		12	22/02/2021	31/12/2023	24/04/2022	Beijing CNBG - BBIBP-CorV	BBIBP-CorV	Beijing Bio-Institute Biological Products (CNBG)
AFG	5299506		4649565	6000182	15	14		12	22/02/2021	31/12/2023	24/04/2022	Bharat - Covaxin	Covaxin	Bharat Biotech
AFG	5299506		4649565	6000182	15	14		12	22/02/2021	31/12/2023	24/04/2022	CanSino - Convidecia	Convidecia	CanSino Biologicals
AFG	5299506		4649565	6000182	15	14		12	22/02/2021	31/12/2023	24/04/2022	Gamaleya - Gam-Covid-Vac	Gam-Covid-Vac	Gamaleya Research Institute
AFG	5299506		4649565	6000182	15	14		12	22/02/2021	31/12/2023	24/04/2022	Gamaleya - Sputnik-Light	Sputnik-Light	Gamaleya Research Institute
AFG	5299506		4649565	6000182	15	14		12	22/02/2021	31/12/2023	24/04/2022	Janssen - Ad26.COV 2-S	Ad26.COV 2-S	Janssen Pharmaceuticals
AFG	5299506		4649565	6000182	15	14		12	22/02/2021	31/12/2023	24/04/2022	Moderna - Spikevax	Spikevax	Moderna
AFG	5299506		4649565	6000182	15	14		12	22/02/2021	31/12/2023	24/04/2022	Pfizer BioNTech - Comirnaty	Comirnaty	Pfizer BioNTech
AFG	5299506		4649565	6000182	15	14		12	22/02/2021	31/12/2023	24/04/2022	SII - Covishield	Covishield	Serum Institute of India
AFG	5299506		4649565	6000182	15	14		12	22/02/2021	31/12/2023	24/04/2022	Sinovac - CoronaVac	Coronavac	Sinovac
AFG	5455336		4806339	6170059	16	14		12	22/02/2021	31/12/2023	29/05/2022	AstraZeneca - Vaxzevria	Vaxzevria	AstraZeneca
AFG	5455336		4806339	6170059	16	14		12	22/02/2021	31/12/2023	29/05/2022	Beijing CNBG - BBIBP-CorV	BBIBP-CorV	Beijing Bio-Institute Biological Products (CNBG)
AFG	5455336		4806339	6170059	16	14		12	22/02/2021	31/12/2023	29/05/2022	Bharat - Covaxin	Covaxin	Bharat Biotech
AFG	5455336		4806339	6170059	16	14		12	22/02/2021	31/12/2023	29/05/2022	CanSino - Convidecia	Convidecia	CanSino Biologicals
AFG	5455336		4806339	6170059	16	14		12	22/02/2021	31/12/2023	29/05/2022	Gamaleya - Gam-Covid-Vac	Gam-Covid-Vac	Gamaleya Research Institute
AFG	5455336		4806339	6170059	16	14		12	22/02/2021	31/12/2023	29/05/2022	Gamaleya - Sputnik-Light	Sputnik-Light	Gamaleya Research Institute
AFG	5455336		4806339	6170059	16	14		12	22/02/2021	31/12/2023	29/05/2022	Janssen - Ad26.COV 2-S	Ad26.COV 2-S	Janssen Pharmaceuticals
AFG	5455336		4806339	6170059	16	14		12	22/02/2021	31/12/2023	29/05/2022	Moderna - Spikevax	Spikevax	Moderna
AFG	5455336		4806339	6170059	16	14		12	22/02/2021	31/12/2023	29/05/2022	Pfizer BioNTech - Comirnaty	Comirnaty	Pfizer BioNTech
AFG	5455336		4806339	6170059	16	14		12	22/02/2021	31/12/2023	29/05/2022	SII - Covishield	Covishield	Serum Institute of India
AFG	5455336		4806339	6170059	16	14		12	22/02/2021	31/12/2023	29/05/2022	Sinovac - CoronaVac	Coronavac	Sinovac
AFG	5713284		5064430	6445359	17	15		13	22/02/2021	31/12/2023	26/06/2022	AstraZeneca - Vaxzevria	Vaxzevria	AstraZeneca
AFG	5713284		5064430	6445359	17	15		13	22/02/2021	31/12/2023	26/06/2022	Beijing CNBG - BBIBP-CorV	BBIBP-CorV	Beijing Bio-Institute Biological Products (CNBG)
AFG	5713284		5064430	6445359	17	15		13	22/02/2021	31/12/2023	26/06/2022	Bharat - Covaxin	Covaxin	Bharat Biotech
AFG	5713284		5064430	6445359	17	15		13	22/02/2021	31/12/2023	26/06/2022	CanSino - Convidecia	Convidecia	CanSino Biologicals
AFG	5713284		5064430	6445359	17	15		13	22/02/2021	31/12/2023	26/06/2022	Gamaleya - Gam-Covid-Vac	Gam-Covid-Vac	Gamaleya Research Institute
AFG	5713284		5064430	6445359	17	15		13	22/02/2021	31/12/2023	26/06/2022	Gamaleya - Sputnik-Light	Sputnik-Light	Gamaleya Research Institute
AFG	5713284		5064430	6445359	17	15		13	22/02/2021	31/12/2023	26/06/2022	Janssen - Ad26.COV 2-S	Ad26.COV 2-S	Janssen Pharmaceuticals
AFG	5713284		5064430	6445359	17	15		13	22/02/2021	31/12/2023	26/06/2022	Moderna - Spikevax	Spikevax	Moderna
AFG	5713284		5064430	6445359	17	15		13	22/02/2021	31/12/2023	26/06/2022	Pfizer BioNTech - Comirnaty	Comirnaty	Pfizer BioNTech
AFG	5713284		5064430	6445359	17	15		13	22/02/2021	31/12/2023	26/06/2022	SII - Covishield	Covishield	Serum Institute of India
AFG	5713284		5064430	6445359	17	15		13	22/02/2021	31/12/2023	26/06/2022	Sinovac - CoronaVac	Coronavac	Sinovac
AFG	8036859		7281848	8786943	23	21		19	22/02/2021	31/12/2023	31/07/2022	AstraZeneca - Vaxzevria	Vaxzevria	AstraZeneca
AFG	8036859		7281848	8786943	23	21		19	22/02/2021	31/12/2023	31/07/2022	Beijing CNBG - BBIBP-CorV	BBIBP-CorV	Beijing Bio-Institute Biological Products (CNBG)
AFG	8036859		7281848	8786943	23	21		19	22/02/2021	31/12/2023	31/07/2022	Bharat - Covaxin	Covaxin	Bharat Biotech
AFG	8036859		7281848	8786943	23	21		19	22/02/2021	31/12/2023	31/07/2022	CanSino - Convidecia	Convidecia	CanSino Biologicals
AFG	8036859		7281848	8786943	23	21		19	22/02/2021	31/12/2023	31/07/2022	Gamaleya - Gam-Covid-Vac	Gam-Covid-Vac	Gamaleya Research Institute
AFG	8036859		7281848	8786943	23	21		19	22/02/2021	31/12/2023	31/07/2022	Gamaleya - Sputnik-Light	Sputnik-Light	Gamaleya Research Institute
AFG	8036859		7281848	8786943	23	21		19	22/02/2021	31/12/2023	31/07/2022	Janssen - Ad26.COV 2-S	Ad26.COV 2-S	Janssen Pharmaceuticals
AFG	8036859		7281848	8786943	23	21		19	22/02/2021	31/12/2023	31/07/2022	Moderna - Spikevax	Spikevax	Moderna
AFG	8036859		7281848	8786943	23	21		19	22/02/2021	31/12/2023	31/07/2022	Pfizer BioNTech - Comirnaty	Comirnaty	Pfizer BioNTech
AFG	8036859		7281848	8786943	23	21		19	22/02/2021	31/12/2023	31/07/2022	SII - Covishield	Covishield	Serum Institute of India
AFG	8036859		7281848	8786943	23	21		19	22/02/2021	31/12/2023	31/07/2022	Sinovac - CoronaVac	Coronavac	Sinovac
AFG	10730669		9939590	11562525	30	28		26	22/02/2021	31/12/2023	28/08/2022	AstraZeneca - Vaxzevria	Vaxzevria	AstraZeneca
AFG	10730669		9939590	11562525	30	28		26	22/02/2021	31/12/2023	28/08/2022	Beijing CNBG - BBIBP-CorV	BBIBP-CorV	Beijing Bio-Institute Biological Products (CNBG)
AFG	10730669		9939590	11562525	30	28		26	22/02/2021	31/12/2023	28/08/2022	Bharat - Covaxin	Covaxin	Bharat Biotech
AFG	10730669		9939590	11562525	30	28		26	22/02/2021	31/12/2023	28/08/2022	CanSino - Convidecia	Convidecia	CanSino Biologicals
AFG	10730669		9939590	11562525	30	28		26	22/02/2021	31/12/2023	28/08/2022	Gamaleya - Gam-Covid-Vac	Gam-Covid-Vac	Gamaleya Research Institute
AFG	10730669		9939590	11562525	30	28		26	22/02/2021	31/12/2023	28/08/2022	Gamaleya - Sputnik-Light	Sputnik-Light	Gamaleya Research Institute
AFG	10730669		9939590	11562525	30	28		26	22/02/2021	31/12/2023	28/08/2022	Janssen - Ad26.COV 2-S	Ad26.COV 2-S	Janssen Pharmaceuticals
AFG	10730669		9939590	11562525	30	28		26	22/02/2021	31/12/2023	28/08/2022	Moderna - Spikevax	Spikevax	Moderna
AFG	10730669		9939590	11562525	30	28		26	22/02/2021	31/12/2023	28/08/2022	Pfizer BioNTech - Comirnaty	Comirnaty	Pfizer BioNTech
AFG	10730669		9939590	11562525	30	28		26	22/02/2021	31/12/2023	28/08/2022	SII - Covishield	Covishield	Serum Institute of India
AFG	10730669		9939590	11562525	30	28		26	22/02/2021	31/12/2023	28/08/2022	Sinovac - CoronaVac	Coronavac	Sinovac
AFG	10949460		10258598	11902389	31	28		26	22/02/2021	31/12/2023	25/09/2022	AstraZeneca - Vaxzevria	Vaxzevria	AstraZeneca
AFG	10949460		10258598	11902389	31	28		26	22/02/2021	31/12/2023	25/09/2022	Beijing CNBG - BBIBP-CorV	BBIBP-CorV	Beijing Bio-Institute Biological Products (CNBG)
AFG	10949460		10258598	11902389	31	28		26	22/02/2021	31/12/2023	25/09/2022	Bharat - Covaxin	Covaxin	Bharat Biotech
AFG	10949460		10258598	11902389	31	28		26	22/02/2021	31/12/2023	25/09/2022	CanSino - Convidecia	Convidecia	CanSino Biologicals
AFG	10949460		10258598	11902389	31	28		26	22/02/2021	31/12/2023	25/09/2022	Gamaleya - Gam-Covid-Vac	Gam-Covid-Vac	Gamaleya Research Institute
AFG	10949460		10258598	11902389	31	28		26	22/02/2021	31/12/2023	25/09/2022	Gamaleya - Sputnik-Light	Sputnik-Light	Gamaleya Research Institute
AFG	10949460		10258598	11902389	31	28		26	22/02/2021	31/12/2023	25/09/2022	Janssen - Ad26.COV 2-S	Ad26.COV 2-S	Janssen Pharmaceuticals
AFG	10949460		10258598	11902389	31	28		26	22/02/2021	31/12/2023	25/09/2022	Moderna - Spikevax	Spikevax	Moderna
AFG	10949460		10258598	11902389	31	28		26	22/02/2021	31/12/2023	25/09/2022	Pfizer BioNTech - Comirnaty	Comirnaty	Pfizer BioNTech
AFG	10949460		10258598	11902389	31	28		26	22/02/2021	31/12/2023	25/09/2022	SII - Covishield	Covishield	Serum Institute of India
AFG	10949460		10258598	11902389	31	28		26	22/02/2021	31/12/2023	25/09/2022	Sinovac - CoronaVac	Coronavac	Sinovac
AFG	11128623		10425250	12101673	31	29		27	22/02/2021	31/12/2023	30/10/2022	AstraZeneca - Vaxzevria	Vaxzevria	AstraZeneca
AFG	11128623		10425250	12101673	31	29		27	22/02/2021	31/12/2023	30/10/2022	Beijing CNBG - BBIBP-CorV	BBIBP-CorV	Beijing Bio-Institute Biological Products (CNBG)
AFG	11128623		10425250	12101673	31	29		27	22/02/2021	31/12/2023	30/10/2022	Bharat - Covaxin	Covaxin	Bharat Biotech
AFG	11128623		10425250	12101673	31	29		27	22/02/2021	31/12/2023	30/10/2022	CanSino - Convidecia	Convidecia	CanSino Biologicals
AFG	11128623		10425250	12101673	31	29		27	22/02/2021	31/12/2023	30/10/2022	Gamaleya - Gam-Covid-Vac	Gam-Covid-Vac	Gamaleya Research Institute
AFG	11128623		10425250	12101673	31	29		27	22/02/2021	31/12/2023	30/10/2022	Gamaleya - Sputnik-Light	Sputnik-Light	Gamaleya Research Institute
AFG	11128623		10425250	12101673	31	29		27	22/02/2021	31/12/2023	30/10/2022	Janssen - Ad26.COV 2-S	Ad26.COV 2-S	Janssen Pharmaceuticals
AFG	11128623		10425250	12101673	31	29		27	22/02/2021	31/12/2023	30/10/2022	Moderna - Spikevax	Spikevax	Moderna
AFG	11128623		10425250	12101673	31	29		27	22/02/2021	31/12/2023	30/10/2022	Pfizer BioNTech - Comirnaty	Comirnaty	Pfizer BioNTech
AFG	11128623		10425250	12101673	31	29		27	22/02/2021	31/12/2023	30/10/2022	SII - Covishield	Covishield	Serum Institute of India
AFG	11128623		10425250	12101673	31	29		27	22/02/2021	31/12/2023	30/10/2022	Sinovac - CoronaVac	Coronavac	Sinovac
AFG	11303351		10597783	12286782	32	29		27	22/02/2021	31/12/2023	27/11/2022	AstraZeneca - Vaxzevria	Vaxzevria	AstraZeneca
AFG	11303351		10597783	12286782	32	29		27	22/02/2021	31/12/2023	27/11/2022	Beijing CNBG - BBIBP-CorV	BBIBP-CorV	Beijing Bio-Institute Biological Products (CNBG)
AFG	11303351		10597783	12286782	32	29		27	22/02/2021	31/12/2023	27/11/2022	Bharat - Covaxin	Covaxin	Bharat Biotech
AFG	11303351		10597783	12286782	32	29		27	22/02/2021	31/12/2023	27/11/2022	CanSino - Convidecia	Convidecia	CanSino Biologicals
AFG	11303351		10597783	12286782	32	29		27	22/02/2021	31/12/2023	27/11/2022	Gamaleya - Gam-Covid-Vac	Gam-Covid-Vac	Gamaleya Research Institute
AFG	11303351		10597783	12286782	32	29		27	22/02/2021	31/12/2023	27/11/2022	Gamaleya - Sputnik-Light	Sputnik-Light	Gamaleya Research Institute
AFG	11303351		10597783	12286782	32	29		27	22/02/2021	31/12/2023	27/11/2022	Janssen - Ad26.COV 2-S	Ad26.COV 2-S	Janssen Pharmaceuticals
AFG	11303351		10597783	12286782	32	29		27	22/02/2021	31/12/2023	27/11/2022	Moderna - Spikevax	Spikevax	Moderna
AFG	11303351		10597783	12286782	32	29		27	22/02/2021	31/12/2023	27/11/2022	Pfizer BioNTech - Comirnaty	Comirnaty	Pfizer BioNTech
AFG	11303351		10597783	12286782	32	29		27	22/02/2021	31/12/2023	27/11/2022	SII - Covishield	Covishield	Serum Institute of India
AFG	11303351		10597783	12286782	32	29		27	22/02/2021	31/12/2023	27/11/2022	Sinovac - CoronaVac	Coronavac	Sinovac
AFG	11502479		10796858	12494754	32	30		28	22/02/2021	31/12/2023	25/12/2022	AstraZeneca - Vaxzevria	Vaxzevria	AstraZeneca
AFG	11502479		10796858	12494754	32	30		28	22/02/2021	31/12/2023	25/12/2022	Beijing CNBG - BBIBP-CorV	BBIBP-CorV	Beijing Bio-Institute Biological Products (CNBG)
AFG	11502479		10796858	12494754	32	30		28	22/02/2021	31/12/2023	25/12/2022	Bharat - Covaxin	Covaxin	Bharat Biotech
AFG	11502479		10796858	12494754	32	30		28	22/02/2021	31/12/2023	25/12/2022	CanSino - Convidecia	Convidecia	CanSino Biologicals
AFG	11502479		10796858	12494754	32	30		28	22/02/2021	31/12/2023	25/12/2022	Gamaleya - Gam-Covid-Vac	Gam-Covid-Vac	Gamaleya Research Institute
AFG	11502479		10796858	12494754	32	30		28	22/02/2021	31/12/2023	25/12/2022	Gamaleya - Sputnik-Light	Sputnik-Light	Gamaleya Research Institute
AFG	11502479		10796858	12494754	32	30		28	22/02/2021	31/12/2023	25/12/2022	Janssen - Ad26.COV 2-S	Ad26.COV 2-S	Janssen Pharmaceuticals
AFG	11502479		10796858	12494754	32	30		28	22/02/2021	31/12/2023	25/12/2022	Moderna - Spikevax	Spikevax	Moderna
AFG	11502479		10796858	12494754	32	30		28	22/02/2021	31/12/2023	25/12/2022	Pfizer BioNTech - Comirnaty	Comirnaty	Pfizer BioNTech
AFG	11502479		10796858	12494754	32	30		28	22/02/2021	31/12/2023	25/12/2022	SII - Covishield	Covishield	Serum Institute of India
AFG	11502479		10796858	12494754	32	30		28	22/02/2021	31/12/2023	25/12/2022	Sinovac - CoronaVac	Coronavac	Sinovac
AFG	11708261		10988243	12709857	33	30		28	22/02/2021	31/12/2023	29/01/2023	AstraZeneca - Vaxzevria	Vaxzevria	AstraZeneca
AFG	11708261		10988243	12709857	33	30		28	22/02/2021	31/12/2023	29/01/2023	Beijing CNBG - BBIBP-CorV	BBIBP-CorV	Beijing Bio-Institute Biological Products (CNBG)
AFG	11708261		10988243	12709857	33	30		28	22/02/2021	31/12/2023	29/01/2023	Bharat - Covaxin	Covaxin	Bharat Biotech
AFG	11708261		10988243	12709857	33	30		28	22/02/2021	31/12/2023	29/01/2023	CanSino - Convidecia	Convidecia	CanSino Biologicals
AFG	11708261		10988243	12709857	33	30		28	22/02/2021	31/12/2023	29/01/2023	Gamaleya - Gam-Covid-Vac	Gam-Covid-Vac	Gamaleya Research Institute
AFG	11708261		10988243	12709857	33	30		28	22/02/2021	31/12/2023	29/01/2023	Gamaleya - Sputnik-Light	Sputnik-Light	Gamaleya Research Institute
AFG	11708261		10988243	12709857	33	30		28	22/02/2021	31/12/2023	29/01/2023	Janssen - Ad26.COV 2-S	Ad26.COV 2-S	Janssen Pharmaceuticals
AFG	11708261		10988243	12709857	33	30		28	22/02/2021	31/12/2023	29/01/2023	Moderna - Spikevax	Spikevax	Moderna
AFG	11708261		10988243	12709857	33	30		28	22/02/2021	31/12/2023	29/01/2023	Pfizer BioNTech - Comirnaty	Comirnaty	Pfizer BioNTech
AFG	11708261		10988243	12709857	33	30		28	22/02/2021	31/12/2023	29/01/2023	SII - Covishield	Covishield	Serum Institute of India
AFG	11708261		10988243	12709857	33	30		28	22/02/2021	31/12/2023	29/01/2023	Sinovac - CoronaVac	Coronavac	Sinovac
AFG	13441995	639602	12723156	15093798	39	35	2	33	22/02/2021	31/12/2023	26/02/2023	AstraZeneca - Vaxzevria	Vaxzevria	AstraZeneca
AFG	13441995	639602	12723156	15093798	39	35	2	33	22/02/2021	31/12/2023	26/02/2023	Beijing CNBG - BBIBP-CorV	BBIBP-CorV	Beijing Bio-Institute Biological Products (CNBG)
AFG	13441995	639602	12723156	15093798	39	35	2	33	22/02/2021	31/12/2023	26/02/2023	Bharat - Covaxin	Covaxin	Bharat Biotech
AFG	13441995	639602	12723156	15093798	39	35	2	33	22/02/2021	31/12/2023	26/02/2023	CanSino - Convidecia	Convidecia	CanSino Biologicals
AFG	13441995	639602	12723156	15093798	39	35	2	33	22/02/2021	31/12/2023	26/02/2023	Gamaleya - Gam-Covid-Vac	Gam-Covid-Vac	Gamaleya Research Institute
AFG	13441995	639602	12723156	15093798	39	35	2	33	22/02/2021	31/12/2023	26/02/2023	Gamaleya - Sputnik-Light	Sputnik-Light	Gamaleya Research Institute
AFG	13441995	639602	12723156	15093798	39	35	2	33	22/02/2021	31/12/2023	26/02/2023	Janssen - Ad26.COV 2-S	Ad26.COV 2-S	Janssen Pharmaceuticals
AFG	13441995	639602	12723156	15093798	39	35	2	33	22/02/2021	31/12/2023	26/02/2023	Moderna - Spikevax	Spikevax	Moderna
AFG	13441995	639602	12723156	15093798	39	35	2	33	22/02/2021	31/12/2023	26/02/2023	Pfizer BioNTech - Comirnaty	Comirnaty	Pfizer BioNTech
AFG	13441995	639602	12723156	15093798	39	35	2	33	22/02/2021	31/12/2023	26/02/2023	SII - Covishield	Covishield	Serum Institute of India
AFG	13441995	639602	12723156	15093798	39	35	2	33	22/02/2021	31/12/2023	26/02/2023	Sinovac - CoronaVac	Coronavac	Sinovac
AFG	14498963	1025067	13786355	16551612	43	37	3	35	22/02/2021	31/12/2023	26/03/2023	AstraZeneca - Vaxzevria	Vaxzevria	AstraZeneca
AFG	14498963	1025067	13786355	16551612	43	37	3	35	22/02/2021	31/12/2023	26/03/2023	Beijing CNBG - BBIBP-CorV	BBIBP-CorV	Beijing Bio-Institute Biological Products (CNBG)
AFG	14498963	1025067	13786355	16551612	43	37	3	35	22/02/2021	31/12/2023	26/03/2023	Bharat - Covaxin	Covaxin	Bharat Biotech
AFG	14498963	1025067	13786355	16551612	43	37	3	35	22/02/2021	31/12/2023	26/03/2023	CanSino - Convidecia	Convidecia	CanSino Biologicals
AFG	14498963	1025067	13786355	16551612	43	37	3	35	22/02/2021	31/12/2023	26/03/2023	Gamaleya - Gam-Covid-Vac	Gam-Covid-Vac	Gamaleya Research Institute
AFG	14498963	1025067	13786355	16551612	43	37	3	35	22/02/2021	31/12/2023	26/03/2023	Gamaleya - Sputnik-Light	Sputnik-Light	Gamaleya Research Institute
AFG	14498963	1025067	13786355	16551612	43	37	3	35	22/02/2021	31/12/2023	26/03/2023	Janssen - Ad26.COV 2-S	Ad26.COV 2-S	Janssen Pharmaceuticals
AFG	14498963	1025067	13786355	16551612	43	37	3	35	22/02/2021	31/12/2023	26/03/2023	Moderna - Spikevax	Spikevax	Moderna
AFG	14498963	1025067	13786355	16551612	43	37	3	35	22/02/2021	31/12/2023	26/03/2023	Pfizer BioNTech - Comirnaty	Comirnaty	Pfizer BioNTech
AFG	14498963	1025067	13786355	16551612	43	37	3	35	22/02/2021	31/12/2023	26/03/2023	SII - Covishield	Covishield	Serum Institute of India
AFG	14498963	1025067	13786355	16551612	43	37	3	35	22/02/2021	31/12/2023	26/03/2023	Sinovac - CoronaVac	Coronavac	Sinovac
AFG	14778598	1088148	14064253	16902291	43	38	3	36	22/02/2021	31/12/2023	30/04/2023	AstraZeneca - Vaxzevria	Vaxzevria	AstraZeneca
AFG	14778598	1088148	14064253	16902291	43	38	3	36	22/02/2021	31/12/2023	30/04/2023	Beijing CNBG - BBIBP-CorV	BBIBP-CorV	Beijing Bio-Institute Biological Products (CNBG)
AFG	14778598	1088148	14064253	16902291	43	38	3	36	22/02/2021	31/12/2023	30/04/2023	Bharat - Covaxin	Covaxin	Bharat Biotech
AFG	14778598	1088148	14064253	16902291	43	38	3	36	22/02/2021	31/12/2023	30/04/2023	CanSino - Convidecia	Convidecia	CanSino Biologicals
AFG	14778598	1088148	14064253	16902291	43	38	3	36	22/02/2021	31/12/2023	30/04/2023	Gamaleya - Gam-Covid-Vac	Gam-Covid-Vac	Gamaleya Research Institute
AFG	14778598	1088148	14064253	16902291	43	38	3	36	22/02/2021	31/12/2023	30/04/2023	Gamaleya - Sputnik-Light	Sputnik-Light	Gamaleya Research Institute
AFG	14778598	1088148	14064253	16902291	43	38	3	36	22/02/2021	31/12/2023	30/04/2023	Janssen - Ad26.COV 2-S	Ad26.COV 2-S	Janssen Pharmaceuticals
AFG	14778598	1088148	14064253	16902291	43	38	3	36	22/02/2021	31/12/2023	30/04/2023	Moderna - Spikevax	Spikevax	Moderna
AFG	14778598	1088148	14064253	16902291	43	38	3	36	22/02/2021	31/12/2023	30/04/2023	Pfizer BioNTech - Comirnaty	Comirnaty	Pfizer BioNTech
AFG	14778598	1088148	14064253	16902291	43	38	3	36	22/02/2021	31/12/2023	30/04/2023	SII - Covishield	Covishield	Serum Institute of India
AFG	14778598	1088148	14064253	16902291	43	38	3	36	22/02/2021	31/12/2023	30/04/2023	Sinovac - CoronaVac	Coronavac	Sinovac
AFG	16099123	1607257	15392745	18754242	48	41	4	40	22/02/2021	31/12/2023	28/05/2023	AstraZeneca - Vaxzevria	Vaxzevria	AstraZeneca
AFG	16099123	1607257	15392745	18754242	48	41	4	40	22/02/2021	31/12/2023	28/05/2023	Beijing CNBG - BBIBP-CorV	BBIBP-CorV	Beijing Bio-Institute Biological Products (CNBG)
AFG	16099123	1607257	15392745	18754242	48	41	4	40	22/02/2021	31/12/2023	28/05/2023	Bharat - Covaxin	Covaxin	Bharat Biotech
AFG	16099123	1607257	15392745	18754242	48	41	4	40	22/02/2021	31/12/2023	28/05/2023	CanSino - Convidecia	Convidecia	CanSino Biologicals
AFG	16099123	1607257	15392745	18754242	48	41	4	40	22/02/2021	31/12/2023	28/05/2023	Gamaleya - Gam-Covid-Vac	Gam-Covid-Vac	Gamaleya Research Institute
AFG	16099123	1607257	15392745	18754242	48	41	4	40	22/02/2021	31/12/2023	28/05/2023	Gamaleya - Sputnik-Light	Sputnik-Light	Gamaleya Research Institute
AFG	16099123	1607257	15392745	18754242	48	41	4	40	22/02/2021	31/12/2023	28/05/2023	Janssen - Ad26.COV 2-S	Ad26.COV 2-S	Janssen Pharmaceuticals
AFG	16099123	1607257	15392745	18754242	48	41	4	40	22/02/2021	31/12/2023	28/05/2023	Moderna - Spikevax	Spikevax	Moderna
AFG	16099123	1607257	15392745	18754242	48	41	4	40	22/02/2021	31/12/2023	28/05/2023	Pfizer BioNTech - Comirnaty	Comirnaty	Pfizer BioNTech
AFG	16099123	1607257	15392745	18754242	48	41	4	40	22/02/2021	31/12/2023	28/05/2023	SII - Covishield	Covishield	Serum Institute of India
AFG	16099123	1607257	15392745	18754242	48	41	4	40	22/02/2021	31/12/2023	28/05/2023	Sinovac - CoronaVac	Coronavac	Sinovac
AFG	17307761	2067182	16578402	20423483	52	44	5	43	22/02/2021	31/12/2023	25/06/2023	AstraZeneca - Vaxzevria	Vaxzevria	AstraZeneca
AFG	17307761	2067182	16578402	20423483	52	44	5	43	22/02/2021	31/12/2023	25/06/2023	Beijing CNBG - BBIBP-CorV	BBIBP-CorV	Beijing Bio-Institute Biological Products (CNBG)
AFG	17307761	2067182	16578402	20423483	52	44	5	43	22/02/2021	31/12/2023	25/06/2023	Bharat - Covaxin	Covaxin	Bharat Biotech
AFG	17307761	2067182	16578402	20423483	52	44	5	43	22/02/2021	31/12/2023	25/06/2023	CanSino - Convidecia	Convidecia	CanSino Biologicals
AFG	17307761	2067182	16578402	20423483	52	44	5	43	22/02/2021	31/12/2023	25/06/2023	Gamaleya - Gam-Covid-Vac	Gam-Covid-Vac	Gamaleya Research Institute
AFG	17307761	2067182	16578402	20423483	52	44	5	43	22/02/2021	31/12/2023	25/06/2023	Gamaleya - Sputnik-Light	Sputnik-Light	Gamaleya Research Institute
AFG	17307761	2067182	16578402	20423483	52	44	5	43	22/02/2021	31/12/2023	25/06/2023	Janssen - Ad26.COV 2-S	Ad26.COV 2-S	Janssen Pharmaceuticals
AFG	17307761	2067182	16578402	20423483	52	44	5	43	22/02/2021	31/12/2023	25/06/2023	Moderna - Spikevax	Spikevax	Moderna
AFG	17307761	2067182	16578402	20423483	52	44	5	43	22/02/2021	31/12/2023	25/06/2023	Pfizer BioNTech - Comirnaty	Comirnaty	Pfizer BioNTech
AFG	17307761	2067182	16578402	20423483	52	44	5	43	22/02/2021	31/12/2023	25/06/2023	SII - Covishield	Covishield	Serum Institute of India
AFG	17307761	2067182	16578402	20423483	52	44	5	43	22/02/2021	31/12/2023	25/06/2023	Sinovac - CoronaVac	Coronavac	Sinovac
AFG	17557056	2145036	16810376	20760028	53	45	6	43	22/02/2021	31/12/2023	30/07/2023	AstraZeneca - Vaxzevria	Vaxzevria	AstraZeneca
AFG	17557056	2145036	16810376	20760028	53	45	6	43	22/02/2021	31/12/2023	30/07/2023	Beijing CNBG - BBIBP-CorV	BBIBP-CorV	Beijing Bio-Institute Biological Products (CNBG)
AFG	17557056	2145036	16810376	20760028	53	45	6	43	22/02/2021	31/12/2023	30/07/2023	Bharat - Covaxin	Covaxin	Bharat Biotech
AFG	17557056	2145036	16810376	20760028	53	45	6	43	22/02/2021	31/12/2023	30/07/2023	CanSino - Convidecia	Convidecia	CanSino Biologicals
AFG	17557056	2145036	16810376	20760028	53	45	6	43	22/02/2021	31/12/2023	30/07/2023	Gamaleya - Gam-Covid-Vac	Gam-Covid-Vac	Gamaleya Research Institute
AFG	17557056	2145036	16810376	20760028	53	45	6	43	22/02/2021	31/12/2023	30/07/2023	Gamaleya - Sputnik-Light	Sputnik-Light	Gamaleya Research Institute
AFG	17557056	2145036	16810376	20760028	53	45	6	43	22/02/2021	31/12/2023	30/07/2023	Janssen - Ad26.COV 2-S	Ad26.COV 2-S	Janssen Pharmaceuticals
AFG	17557056	2145036	16810376	20760028	53	45	6	43	22/02/2021	31/12/2023	30/07/2023	Moderna - Spikevax	Spikevax	Moderna
AFG	17557056	2145036	16810376	20760028	53	45	6	43	22/02/2021	31/12/2023	30/07/2023	Pfizer BioNTech - Comirnaty	Comirnaty	Pfizer BioNTech
AFG	17557056	2145036	16810376	20760028	53	45	6	43	22/02/2021	31/12/2023	30/07/2023	SII - Covishield	Covishield	Serum Institute of India
AFG	17557056	2145036	16810376	20760028	53	45	6	43	22/02/2021	31/12/2023	30/07/2023	Sinovac - CoronaVac	Coronavac	Sinovac
AFG	17901120	2258443	17128415	21230712	55	46	6	44	22/02/2021	31/12/2023	27/08/2023	AstraZeneca - Vaxzevria	Vaxzevria	AstraZeneca
AFG	17901120	2258443	17128415	21230712	55	46	6	44	22/02/2021	31/12/2023	27/08/2023	Beijing CNBG - BBIBP-CorV	BBIBP-CorV	Beijing Bio-Institute Biological Products (CNBG)
AFG	17901120	2258443	17128415	21230712	55	46	6	44	22/02/2021	31/12/2023	27/08/2023	Bharat - Covaxin	Covaxin	Bharat Biotech
AFG	17901120	2258443	17128415	21230712	55	46	6	44	22/02/2021	31/12/2023	27/08/2023	CanSino - Convidecia	Convidecia	CanSino Biologicals
AFG	17901120	2258443	17128415	21230712	55	46	6	44	22/02/2021	31/12/2023	27/08/2023	Gamaleya - Gam-Covid-Vac	Gam-Covid-Vac	Gamaleya Research Institute
AFG	17901120	2258443	17128415	21230712	55	46	6	44	22/02/2021	31/12/2023	27/08/2023	Gamaleya - Sputnik-Light	Sputnik-Light	Gamaleya Research Institute
AFG	17901120	2258443	17128415	21230712	55	46	6	44	22/02/2021	31/12/2023	27/08/2023	Janssen - Ad26.COV 2-S	Ad26.COV 2-S	Janssen Pharmaceuticals
AFG	17901120	2258443	17128415	21230712	55	46	6	44	22/02/2021	31/12/2023	27/08/2023	Moderna - Spikevax	Spikevax	Moderna
AFG	17901120	2258443	17128415	21230712	55	46	6	44	22/02/2021	31/12/2023	27/08/2023	Pfizer BioNTech - Comirnaty	Comirnaty	Pfizer BioNTech
AFG	17901120	2258443	17128415	21230712	55	46	6	44	22/02/2021	31/12/2023	27/08/2023	SII - Covishield	Covishield	Serum Institute of India
AFG	17901120	2258443	17128415	21230712	55	46	6	44	22/02/2021	31/12/2023	27/08/2023	Sinovac - CoronaVac	Coronavac	Sinovac
AFG	18269553	2384225	17491603	21731857	56	47	6	45	22/02/2021	31/12/2023	24/09/2023	AstraZeneca - Vaxzevria	Vaxzevria	AstraZeneca
AFG	18269553	2384225	17491603	21731857	56	47	6	45	22/02/2021	31/12/2023	24/09/2023	Beijing CNBG - BBIBP-CorV	BBIBP-CorV	Beijing Bio-Institute Biological Products (CNBG)
AFG	18269553	2384225	17491603	21731857	56	47	6	45	22/02/2021	31/12/2023	24/09/2023	Bharat - Covaxin	Covaxin	Bharat Biotech
AFG	18269553	2384225	17491603	21731857	56	47	6	45	22/02/2021	31/12/2023	24/09/2023	CanSino - Convidecia	Convidecia	CanSino Biologicals
AFG	18269553	2384225	17491603	21731857	56	47	6	45	22/02/2021	31/12/2023	24/09/2023	Gamaleya - Gam-Covid-Vac	Gam-Covid-Vac	Gamaleya Research Institute
AFG	18269553	2384225	17491603	21731857	56	47	6	45	22/02/2021	31/12/2023	24/09/2023	Gamaleya - Sputnik-Light	Sputnik-Light	Gamaleya Research Institute
AFG	18269553	2384225	17491603	21731857	56	47	6	45	22/02/2021	31/12/2023	24/09/2023	Janssen - Ad26.COV 2-S	Ad26.COV 2-S	Janssen Pharmaceuticals
AFG	18269553	2384225	17491603	21731857	56	47	6	45	22/02/2021	31/12/2023	24/09/2023	Moderna - Spikevax	Spikevax	Moderna
AFG	18269553	2384225	17491603	21731857	56	47	6	45	22/02/2021	31/12/2023	24/09/2023	Pfizer BioNTech - Comirnaty	Comirnaty	Pfizer BioNTech
AFG	18269553	2384225	17491603	21731857	56	47	6	45	22/02/2021	31/12/2023	24/09/2023	SII - Covishield	Covishield	Serum Institute of India
AFG	18269553	2384225	17491603	21731857	56	47	6	45	22/02/2021	31/12/2023	24/09/2023	Sinovac - CoronaVac	Coronavac	Sinovac
AFG	18533184	2479032	17751940	22094985	57	48	6	46	22/02/2021	31/12/2023	29/10/2023	AstraZeneca - Vaxzevria	Vaxzevria	AstraZeneca
AFG	18533184	2479032	17751940	22094985	57	48	6	46	22/02/2021	31/12/2023	29/10/2023	Beijing CNBG - BBIBP-CorV	BBIBP-CorV	Beijing Bio-Institute Biological Products (CNBG)
AFG	18533184	2479032	17751940	22094985	57	48	6	46	22/02/2021	31/12/2023	29/10/2023	Bharat - Covaxin	Covaxin	Bharat Biotech
AFG	18533184	2479032	17751940	22094985	57	48	6	46	22/02/2021	31/12/2023	29/10/2023	CanSino - Convidecia	Convidecia	CanSino Biologicals
AFG	18533184	2479032	17751940	22094985	57	48	6	46	22/02/2021	31/12/2023	29/10/2023	Gamaleya - Gam-Covid-Vac	Gam-Covid-Vac	Gamaleya Research Institute
AFG	18533184	2479032	17751940	22094985	57	48	6	46	22/02/2021	31/12/2023	29/10/2023	Gamaleya - Sputnik-Light	Sputnik-Light	Gamaleya Research Institute
AFG	18533184	2479032	17751940	22094985	57	48	6	46	22/02/2021	31/12/2023	29/10/2023	Janssen - Ad26.COV 2-S	Ad26.COV 2-S	Janssen Pharmaceuticals
AFG	18533184	2479032	17751940	22094985	57	48	6	46	22/02/2021	31/12/2023	29/10/2023	Moderna - Spikevax	Spikevax	Moderna
AFG	18533184	2479032	17751940	22094985	57	48	6	46	22/02/2021	31/12/2023	29/10/2023	Pfizer BioNTech - Comirnaty	Comirnaty	Pfizer BioNTech
AFG	18533184	2479032	17751940	22094985	57	48	6	46	22/02/2021	31/12/2023	29/10/2023	SII - Covishield	Covishield	Serum Institute of India
AFG	18533184	2479032	17751940	22094985	57	48	6	46	22/02/2021	31/12/2023	29/10/2023	Sinovac - CoronaVac	Coronavac	Sinovac
AFG	18926070	2638472	18144950	22647825	58	49	7	47	22/02/2021	31/12/2023	26/11/2023	AstraZeneca - Vaxzevria	Vaxzevria	AstraZeneca
AFG	18926070	2638472	18144950	22647825	58	49	7	47	22/02/2021	31/12/2023	26/11/2023	Beijing CNBG - BBIBP-CorV	BBIBP-CorV	Beijing Bio-Institute Biological Products (CNBG)
AFG	18926070	2638472	18144950	22647825	58	49	7	47	22/02/2021	31/12/2023	26/11/2023	Bharat - Covaxin	Covaxin	Bharat Biotech
AFG	18926070	2638472	18144950	22647825	58	49	7	47	22/02/2021	31/12/2023	26/11/2023	CanSino - Convidecia	Convidecia	CanSino Biologicals
AFG	18926070	2638472	18144950	22647825	58	49	7	47	22/02/2021	31/12/2023	26/11/2023	Gamaleya - Gam-Covid-Vac	Gam-Covid-Vac	Gamaleya Research Institute
AFG	18926070	2638472	18144950	22647825	58	49	7	47	22/02/2021	31/12/2023	26/11/2023	Gamaleya - Sputnik-Light	Sputnik-Light	Gamaleya Research Institute
AFG	18926070	2638472	18144950	22647825	58	49	7	47	22/02/2021	31/12/2023	26/11/2023	Janssen - Ad26.COV 2-S	Ad26.COV 2-S	Janssen Pharmaceuticals
AFG	18926070	2638472	18144950	22647825	58	49	7	47	22/02/2021	31/12/2023	26/11/2023	Moderna - Spikevax	Spikevax	Moderna
AFG	18926070	2638472	18144950	22647825	58	49	7	47	22/02/2021	31/12/2023	26/11/2023	Pfizer BioNTech - Comirnaty	Comirnaty	Pfizer BioNTech
AFG	18926070	2638472	18144950	22647825	58	49	7	47	22/02/2021	31/12/2023	26/11/2023	SII - Covishield	Covishield	Serum Institute of India
AFG	18926070	2638472	18144950	22647825	58	49	7	47	22/02/2021	31/12/2023	26/11/2023	Sinovac - CoronaVac	Coronavac	Sinovac
AFG	19151369	2729940	18370386	22964750	59	49	7	47	22/02/2021	31/12/2023	31/12/2023	AstraZeneca - Vaxzevria	Vaxzevria	AstraZeneca
AFG	19151369	2729940	18370386	22964750	59	49	7	47	22/02/2021	31/12/2023	31/12/2023	Beijing CNBG - BBIBP-CorV	BBIBP-CorV	Beijing Bio-Institute Biological Products (CNBG)
AFG	19151369	2729940	18370386	22964750	59	49	7	47	22/02/2021	31/12/2023	31/12/2023	Bharat - Covaxin	Covaxin	Bharat Biotech
AFG	19151369	2729940	18370386	22964750	59	49	7	47	22/02/2021	31/12/2023	31/12/2023	CanSino - Convidecia	Convidecia	CanSino Biologicals
AFG	19151369	2729940	18370386	22964750	59	49	7	47	22/02/2021	31/12/2023	31/12/2023	Gamaleya - Gam-Covid-Vac	Gam-Covid-Vac	Gamaleya Research Institute
AFG	19151369	2729940	18370386	22964750	59	49	7	47	22/02/2021	31/12/2023	31/12/2023	Gamaleya - Sputnik-Light	Sputnik-Light	Gamaleya Research Institute
AFG	19151369	2729940	18370386	22964750	59	49	7	47	22/02/2021	31/12/2023	31/12/2023	Janssen - Ad26.COV 2-S	Ad26.COV 2-S	Janssen Pharmaceuticals
AFG	19151369	2729940	18370386	22964750	59	49	7	47	22/02/2021	31/12/2023	31/12/2023	Moderna - Spikevax	Spikevax	Moderna
AFG	19151369	2729940	18370386	22964750	59	49	7	47	22/02/2021	31/12/2023	31/12/2023	Pfizer BioNTech - Comirnaty	Comirnaty	Pfizer BioNTech
AFG	19151369	2729940	18370386	22964750	59	49	7	47	22/02/2021	31/12/2023	31/12/2023	SII - Covishield	Covishield	Serum Institute of India
AFG	19151369	2729940	18370386	22964750	59	49	7	47	22/02/2021	31/12/2023	31/12/2023	Sinovac - CoronaVac	Coronavac	Sinovac
AGO				138550					10/03/2021	31/12/2023	28/03/2021	SII - Covishield	Covishield	Serum Institute of India	03/10/2021
AGO	471525			471525	1	1			10/03/2021	31/12/2023	25/04/2021	SII - Covishield	Covishield	Serum Institute of India	03/10/2021
AGO	679034		230181	909215	3	2		1	10/03/2021	31/12/2023	30/05/2021	SII - Covishield	Covishield	Serum Institute of India	03/10/2021
AGO	945721		549762	1495483	5	3		2	10/03/2021	31/12/2023	27/06/2021	SII - Covishield	Covishield	Serum Institute of India	03/10/2021
AGO	965606		681632	1647238	5	3		2	10/03/2021	31/12/2023	25/07/2021	SII - Covishield	Covishield	Serum Institute of India	03/10/2021
AGO	1150139		912142	2062281	6	3		3	10/03/2021	31/12/2023	29/08/2021	SII - Covishield	Covishield	Serum Institute of India	03/10/2021
AGO	2316366		1057192	3373558	10	7		3	10/03/2021	31/12/2023	26/09/2021	SII - Covishield	Covishield	Serum Institute of India	03/10/2021
AGO	4746716		1763007	6509723	20	14		5	10/03/2021	31/12/2023	31/10/2021	SII - Covishield	Covishield	Serum Institute of India	03/10/2021
AGO	6571016		3100291	9671307	29	20		9	10/03/2021	31/12/2023	28/11/2021	SII - Covishield	Covishield	Serum Institute of India	03/10/2021
AGO	7759725		4029885	11482915	35	24		12	10/03/2021	31/12/2023	26/12/2021	SII - Covishield	Covishield	Serum Institute of India	03/10/2021
AGO	9885198	153143	4820767	14859108	45	30		15	10/03/2021	31/12/2023	30/01/2022	SII - Covishield	Covishield	Serum Institute of India	03/10/2021
AGO	10733511	237382	5568884	16539777	50	33	1	17	10/03/2021	31/12/2023	27/02/2022	SII - Covishield	Covishield	Serum Institute of India	03/10/2021
AGO	11719154	329420	6108088	17593986	54	36	1	19	10/03/2021	31/12/2023	27/03/2022	SII - Covishield	Covishield	Serum Institute of India	03/10/2021
AGO	12059919	369899	6327907	17886863	54	37	1	19	10/03/2021	31/12/2023	24/04/2022	SII - Covishield	Covishield	Serum Institute of India	03/10/2021
AGO	12476692	464316	6655890	18961411	58	38	1	20	10/03/2021	31/12/2023	29/05/2022	SII - Covishield	Covishield	Serum Institute of India	03/10/2021
AGO	13222868	778208	7487082	20571286	63	40	2	23	10/03/2021	31/12/2023	26/06/2022	SII - Covishield	Covishield	Serum Institute of India	03/10/2021
AGO	13274748	991283	7756970	21623361	66	40	3	24	10/03/2021	31/12/2023	31/07/2022	SII - Covishield	Covishield	Serum Institute of India	03/10/2021
AGO	14206520	1120681	7803640	22256779	68	43	3	24	10/03/2021	31/12/2023	28/08/2022	SII - Covishield	Covishield	Serum Institute of India	03/10/2021
AGO	14220830	1127156	7814121	22601069	69	43	3	24	10/03/2021	31/12/2023	25/09/2022	SII - Covishield	Covishield	Serum Institute of India	03/10/2021
AGO	14220830	1127156	7814121	23003821	70	43	3	24	10/03/2021	31/12/2023	30/10/2022	SII - Covishield	Covishield	Serum Institute of India	03/10/2021
AGO	14506694	1230574	7976916	23392416	71	44	4	24	10/03/2021	31/12/2023	27/11/2022	SII - Covishield	Covishield	Serum Institute of India	03/10/2021
AGO	15079129	1526098	8306664	23893345	73	46	5	25	10/03/2021	31/12/2023	25/12/2022	SII - Covishield	Covishield	Serum Institute of India	03/10/2021
AGO	15152096	1584117	8365526	24065364	73	46	5	25	10/03/2021	31/12/2023	29/01/2023	SII - Covishield	Covishield	Serum Institute of India	03/10/2021
AGO	15349780	1736921	8504173	24528274	75	47	5	26	10/03/2021	31/12/2023	26/02/2023	SII - Covishield	Covishield	Serum Institute of India	03/10/2021
AGO	15540299	1883649	8647988	24929882	76	47	6	26	10/03/2021	31/12/2023	26/03/2023	SII - Covishield	Covishield	Serum Institute of India	03/10/2021
AGO	15708883	2003851	8787086	25316586	77	48	6	27	10/03/2021	31/12/2023	30/04/2023	SII - Covishield	Covishield	Serum Institute of India	03/10/2021
AGO	15866056	2106807	8917823	25666711	78	48	6	27	10/03/2021	31/12/2023	28/05/2023	SII - Covishield	Covishield	Serum Institute of India	03/10/2021
AGO	16064015	2292659	9084231	26168737	80	49	7	28	10/03/2021	31/12/2023	25/06/2023	SII - Covishield	Covishield	Serum Institute of India	03/10/2021
AGO	16216527	2499051	9261891	26660895	81	49	8	28	10/03/2021	31/12/2023	30/07/2023	SII - Covishield	Covishield	Serum Institute of India	03/10/2021
AGO	16344825	2694943	9405476	27083990	82	50	8	29	10/03/2021	31/12/2023	27/08/2023	SII - Covishield	Covishield	Serum Institute of India	03/10/2021
AGO	16451788	2913716	9522740	27492156	84	50	9	29	10/03/2021	31/12/2023	24/09/2023	SII - Covishield	Covishield	Serum Institute of India	03/10/2021
AGO	16503960	2993086	9583736	27673512	84	50	9	29	10/03/2021	31/12/2023	29/10/2023	SII - Covishield	Covishield	Serum Institute of India	03/10/2021
AGO	16530102	3020684	9593185	27742609	84	50	9	29	10/03/2021	31/12/2023	26/11/2023	SII - Covishield	Covishield	Serum Institute of India	03/10/2021
AGO	16550642	3067091	9609080	27819132	85	50	9	29	10/03/2021	31/12/2023	31/12/2023	SII - Covishield	Covishield	Serum Institute of India	03/10/2021
AIA	3734			3734	25	25			05/02/2021	29/12/2023	28/02/2021	AstraZeneca - Vaxzevria	Vaxzevria	AstraZeneca	02/05/2021
AIA	3734			3734	25	25			05/02/2021	29/12/2023	28/02/2021	Pfizer BioNTech - Comirnaty	Comirnaty	Pfizer BioNTech	09/06/2021
AIA	5607		14	5622	37	37			05/02/2021	29/12/2023	28/03/2021	AstraZeneca - Vaxzevria	Vaxzevria	AstraZeneca	02/05/2021
AIA	5607		14	5622	37	37			05/02/2021	29/12/2023	28/03/2021	Pfizer BioNTech - Comirnaty	Comirnaty	Pfizer BioNTech	09/06/2021
AIA	6742		2183	8925	59	45		15	05/02/2021	29/12/2023	25/04/2021	AstraZeneca - Vaxzevria	Vaxzevria	AstraZeneca	02/05/2021
AIA	6742		2183	8925	59	45		15	05/02/2021	29/12/2023	25/04/2021	Pfizer BioNTech - Comirnaty	Comirnaty	Pfizer BioNTech	09/06/2021
AIA	9021		5471	14492	97	60		36	05/02/2021	29/12/2023	30/05/2021	AstraZeneca - Vaxzevria	Vaxzevria	AstraZeneca	02/05/2021
AIA	9021		5471	14492	97	60		36	05/02/2021	29/12/2023	30/05/2021	Pfizer BioNTech - Comirnaty	Comirnaty	Pfizer BioNTech	09/06/2021
AIA	9290		6979	16268	108	62		47	05/02/2021	29/12/2023	27/06/2021	AstraZeneca - Vaxzevria	Vaxzevria	AstraZeneca	02/05/2021
AIA	9290		6979	16268	108	62		47	05/02/2021	29/12/2023	27/06/2021	Pfizer BioNTech - Comirnaty	Comirnaty	Pfizer BioNTech	09/06/2021
AIA	9437		8794	18231	122	63		59	05/02/2021	29/12/2023	25/07/2021	AstraZeneca - Vaxzevria	Vaxzevria	AstraZeneca	02/05/2021
AIA	9437		8794	18231	122	63		59	05/02/2021	29/12/2023	25/07/2021	Pfizer BioNTech - Comirnaty	Comirnaty	Pfizer BioNTech	09/06/2021
AIA	9493		8972	18465	123	63		60	05/02/2021	29/12/2023	29/08/2021	AstraZeneca - Vaxzevria	Vaxzevria	AstraZeneca	02/05/2021
AIA	9493		8972	18465	123	63		60	05/02/2021	29/12/2023	29/08/2021	Pfizer BioNTech - Comirnaty	Comirnaty	Pfizer BioNTech	09/06/2021
AIA	9541		9146	18687	125	64		61	05/02/2021	29/12/2023	26/09/2021	AstraZeneca - Vaxzevria	Vaxzevria	AstraZeneca	02/05/2021
AIA	9541		9146	18687	125	64		61	05/02/2021	29/12/2023	26/09/2021	Pfizer BioNTech - Comirnaty	Comirnaty	Pfizer BioNTech	09/06/2021
AIA	9548		9157	18705	125	64		61	05/02/2021	29/12/2023	31/10/2021	AstraZeneca - Vaxzevria	Vaxzevria	AstraZeneca	02/05/2021
AIA	9548		9157	18705	125	64		61	05/02/2021	29/12/2023	31/10/2021	Pfizer BioNTech - Comirnaty	Comirnaty	Pfizer BioNTech	09/06/2021
AIA	9943	663	9202	19776	132	66	4	61	05/02/2021	29/12/2023	28/11/2021	AstraZeneca - Vaxzevria	Vaxzevria	AstraZeneca	02/05/2021
AIA	9943	663	9202	19776	132	66	4	61	05/02/2021	29/12/2023	28/11/2021	Pfizer BioNTech - Comirnaty	Comirnaty	Pfizer BioNTech	09/06/2021
AIA	10079	982	9223	20284	135	67	7	61	05/02/2021	29/12/2023	26/12/2021	AstraZeneca - Vaxzevria	Vaxzevria	AstraZeneca	02/05/2021
AIA	10079	982	9223	20284	135	67	7	61	05/02/2021	29/12/2023	26/12/2021	Pfizer BioNTech - Comirnaty	Comirnaty	Pfizer BioNTech	09/06/2021
AIA	10201	1976	9342	21519	143	68	13	62	05/02/2021	29/12/2023	30/01/2022	AstraZeneca - Vaxzevria	Vaxzevria	AstraZeneca	02/05/2021
AIA	10201	1976	9342	21519	143	68	13	62	05/02/2021	29/12/2023	30/01/2022	Pfizer BioNTech - Comirnaty	Comirnaty	Pfizer BioNTech	09/06/2021
AIA	10400	2318	9539	22256	148	69	15	64	05/02/2021	29/12/2023	27/02/2022	AstraZeneca - Vaxzevria	Vaxzevria	AstraZeneca	02/05/2021
AIA	10400	2318	9539	22256	148	69	15	64	05/02/2021	29/12/2023	27/02/2022	Pfizer BioNTech - Comirnaty	Comirnaty	Pfizer BioNTech	09/06/2021
AIA	10572	2518	9624	22714	151	70	17	64	05/02/2021	29/12/2023	27/03/2022	AstraZeneca - Vaxzevria	Vaxzevria	AstraZeneca	02/05/2021
AIA	10572	2518	9624	22714	151	70	17	64	05/02/2021	29/12/2023	27/03/2022	Pfizer BioNTech - Comirnaty	Comirnaty	Pfizer BioNTech	09/06/2021
AIA	10630	2647	9886	23162	154	71	18	66	05/02/2021	29/12/2023	24/04/2022	AstraZeneca - Vaxzevria	Vaxzevria	AstraZeneca	02/05/2021
AIA	10630	2647	9886	23162	154	71	18	66	05/02/2021	29/12/2023	24/04/2022	Pfizer BioNTech - Comirnaty	Comirnaty	Pfizer BioNTech	09/06/2021
AIA	10746	2801	10054	23601	157	72	19	67	05/02/2021	29/12/2023	29/05/2022	AstraZeneca - Vaxzevria	Vaxzevria	AstraZeneca	02/05/2021
AIA	10746	2801	10054	23601	157	72	19	67	05/02/2021	29/12/2023	29/05/2022	Pfizer BioNTech - Comirnaty	Comirnaty	Pfizer BioNTech	09/06/2021
AIA	10816	2883	10192	23886	159	72	19	68	05/02/2021	29/12/2023	26/06/2022	AstraZeneca - Vaxzevria	Vaxzevria	AstraZeneca	02/05/2021
AIA	10816	2883	10192	23886	159	72	19	68	05/02/2021	29/12/2023	26/06/2022	Pfizer BioNTech - Comirnaty	Comirnaty	Pfizer BioNTech	09/06/2021
AIA	10837	2950	10273	24060	160	72	20	68	05/02/2021	29/12/2023	31/07/2022	AstraZeneca - Vaxzevria	Vaxzevria	AstraZeneca	02/05/2021
AIA	10837	2950	10273	24060	160	72	20	68	05/02/2021	29/12/2023	31/07/2022	Pfizer BioNTech - Comirnaty	Comirnaty	Pfizer BioNTech	09/06/2021
AIA	10846	2951	10314	24102	161	72	20	69	05/02/2021	29/12/2023	28/08/2022	AstraZeneca - Vaxzevria	Vaxzevria	AstraZeneca	02/05/2021
AIA	10846	2951	10314	24102	161	72	20	69	05/02/2021	29/12/2023	28/08/2022	Pfizer BioNTech - Comirnaty	Comirnaty	Pfizer BioNTech	09/06/2021
AIA	10850	2998	10342	24408	163	72	20	69	05/02/2021	29/12/2023	25/09/2022	AstraZeneca - Vaxzevria	Vaxzevria	AstraZeneca	02/05/2021
AIA	10850	2998	10342	24408	163	72	20	69	05/02/2021	29/12/2023	25/09/2022	Pfizer BioNTech - Comirnaty	Comirnaty	Pfizer BioNTech	09/06/2021
AIA	10852	2998	10369	24437	163	72	20	69	05/02/2021	29/12/2023	30/10/2022	AstraZeneca - Vaxzevria	Vaxzevria	AstraZeneca	02/05/2021
AIA	10852	2998	10369	24437	163	72	20	69	05/02/2021	29/12/2023	30/10/2022	Pfizer BioNTech - Comirnaty	Comirnaty	Pfizer BioNTech	09/06/2021
AIA	10852	2998	10373	24441	163	72	20	69	05/02/2021	29/12/2023	27/11/2022	AstraZeneca - Vaxzevria	Vaxzevria	AstraZeneca	02/05/2021
AIA	10852	2998	10373	24441	163	72	20	69	05/02/2021	29/12/2023	27/11/2022	Pfizer BioNTech - Comirnaty	Comirnaty	Pfizer BioNTech	09/06/2021
AIA	10853	3003	10377	24474	163	72	20	69	05/02/2021	29/12/2023	25/12/2022	AstraZeneca - Vaxzevria	Vaxzevria	AstraZeneca	02/05/2021
AIA	10853	3003	10377	24474	163	72	20	69	05/02/2021	29/12/2023	25/12/2022	Pfizer BioNTech - Comirnaty	Comirnaty	Pfizer BioNTech	09/06/2021
AIA	10853	3003	10377	24474	163	72	20	69	05/02/2021	29/12/2023	29/01/2023	AstraZeneca - Vaxzevria	Vaxzevria	AstraZeneca	02/05/2021
AIA	10853	3003	10377	24474	163	72	20	69	05/02/2021	29/12/2023	29/01/2023	Pfizer BioNTech - Comirnaty	Comirnaty	Pfizer BioNTech	09/06/2021
AIA	10854	3028	10380	24555	164	72	20	69	05/02/2021	29/12/2023	26/02/2023	AstraZeneca - Vaxzevria	Vaxzevria	AstraZeneca	02/05/2021
AIA	10854	3028	10380	24555	164	72	20	69	05/02/2021	29/12/2023	26/02/2023	Pfizer BioNTech - Comirnaty	Comirnaty	Pfizer BioNTech	09/06/2021
AIA	10854	3046	10380	24604	164	72	20	69	05/02/2021	29/12/2023	26/03/2023	AstraZeneca - Vaxzevria	Vaxzevria	AstraZeneca	02/05/2021
AIA	10854	3046	10380	24604	164	72	20	69	05/02/2021	29/12/2023	26/03/2023	Pfizer BioNTech - Comirnaty	Comirnaty	Pfizer BioNTech	09/06/2021
AIA	10854	3046	10380	24604	164	72	20	69	05/02/2021	29/12/2023	30/04/2023	AstraZeneca - Vaxzevria	Vaxzevria	AstraZeneca	02/05/2021
AIA	10854	3046	10380	24604	164	72	20	69	05/02/2021	29/12/2023	30/04/2023	Pfizer BioNTech - Comirnaty	Comirnaty	Pfizer BioNTech	09/06/2021
AIA	10854	3046	10380	24611	164	72	20	69	05/02/2021	29/12/2023	28/05/2023	AstraZeneca - Vaxzevria	Vaxzevria	AstraZeneca	02/05/2021
AIA	10854	3046	10380	24611	164	72	20	69	05/02/2021	29/12/2023	28/05/2023	Pfizer BioNTech - Comirnaty	Comirnaty	Pfizer BioNTech	09/06/2021
AIA	10855	3083	10380	24662	164	72	21	69	05/02/2021	29/12/2023	25/06/2023	AstraZeneca - Vaxzevria	Vaxzevria	AstraZeneca	02/05/2021
AIA	10855	3083	10380	24662	164	72	21	69	05/02/2021	29/12/2023	25/06/2023	Pfizer BioNTech - Comirnaty	Comirnaty	Pfizer BioNTech	09/06/2021
AIA	10856	3124	10381	24718	165	72	21	69	05/02/2021	29/12/2023	30/07/2023	AstraZeneca - Vaxzevria	Vaxzevria	AstraZeneca	02/05/2021
AIA	10856	3124	10381	24718	165	72	21	69	05/02/2021	29/12/2023	30/07/2023	Pfizer BioNTech - Comirnaty	Comirnaty	Pfizer BioNTech	09/06/2021
AIA	10857	3165	10381	24774	165	72	21	69	05/02/2021	29/12/2023	27/08/2023	AstraZeneca - Vaxzevria	Vaxzevria	AstraZeneca	02/05/2021
AIA	10857	3165	10381	24774	165	72	21	69	05/02/2021	29/12/2023	27/08/2023	Pfizer BioNTech - Comirnaty	Comirnaty	Pfizer BioNTech	09/06/2021
AIA	10857	3205	10382	24828	165	72	21	69	05/02/2021	29/12/2023	24/09/2023	AstraZeneca - Vaxzevria	Vaxzevria	AstraZeneca	02/05/2021
AIA	10857	3205	10382	24828	165	72	21	69	05/02/2021	29/12/2023	24/09/2023	Pfizer BioNTech - Comirnaty	Comirnaty	Pfizer BioNTech	09/06/2021
AIA	10858	3231	10382	24864	166	72	22	69	05/02/2021	29/12/2023	29/10/2023	AstraZeneca - Vaxzevria	Vaxzevria	AstraZeneca	02/05/2021
AIA	10858	3231	10382	24864	166	72	22	69	05/02/2021	29/12/2023	29/10/2023	Pfizer BioNTech - Comirnaty	Comirnaty	Pfizer BioNTech	09/06/2021
AIA	10858	3231	10382	24864	166	72	22	69	05/02/2021	29/12/2023	26/11/2023	AstraZeneca - Vaxzevria	Vaxzevria	AstraZeneca	02/05/2021
AIA	10858	3231	10382	24864	166	72	22	69	05/02/2021	29/12/2023	26/11/2023	Pfizer BioNTech - Comirnaty	Comirnaty	Pfizer BioNTech	09/06/2021
AIA	10858	3231	10382	24864	166	72	22	69	05/02/2021	29/12/2023	31/12/2023	AstraZeneca - Vaxzevria	Vaxzevria	AstraZeneca	02/05/2021
AIA	10858	3231	10382	24864	166	72	22	69	05/02/2021	29/12/2023	31/12/2023	Pfizer BioNTech - Comirnaty	Comirnaty	Pfizer BioNTech	09/06/2021
ALB	2720			3094					13/01/2021	23/12/2023	31/01/2021	AstraZeneca - Vaxzevria	Vaxzevria	AstraZeneca	03/10/2021
ALB	2720			3094					13/01/2021	23/12/2023	31/01/2021	Gamaleya - Gam-Covid-Vac	Gam-Covid-Vac	Gamaleya Research Institute
ALB	2720			3094					13/01/2021	23/12/2023	31/01/2021	Pfizer BioNTech - Comirnaty	Comirnaty	Pfizer BioNTech
ALB	2720			3094					13/01/2021	23/12/2023	31/01/2021	Pfizer BioNTech - Comirnaty Bivalent Original/Omicron BA.4/BA.5	Comirnaty Bivalent Original/Omicron BA.4/BA.5	nan
ALB	2720			3094					13/01/2021	23/12/2023	31/01/2021	SII - Covishield	Covishield	Serum Institute of India
ALB	2720			3094					13/01/2021	23/12/2023	31/01/2021	Sinovac - CoronaVac	Coronavac	Sinovac
ALB	14196			16666	1				13/01/2021	10/09/2023	28/02/2021	AstraZeneca - Vaxzevria	Vaxzevria	AstraZeneca	03/10/2021
ALB	14196			16666	1				13/01/2021	10/09/2023	28/02/2021	Gamaleya - Gam-Covid-Vac	Gam-Covid-Vac	Gamaleya Research Institute
ALB	14196			16666	1				13/01/2021	10/09/2023	28/02/2021	Pfizer BioNTech - Comirnaty	Comirnaty	Pfizer BioNTech
ALB	14196			16666	1				13/01/2021	10/09/2023	28/02/2021	Pfizer BioNTech - Comirnaty Bivalent Original/Omicron BA.4/BA.5	Comirnaty Bivalent Original/Omicron BA.4/BA.5	nan
ALB	14196			16666	1				13/01/2021	10/09/2023	28/02/2021	SII - Covishield	Covishield	Serum Institute of India
ALB	14196			16666	1				13/01/2021	10/09/2023	28/02/2021	Sinovac - CoronaVac	Coronavac	Sinovac
ALB	115557			120132	4	4			13/01/2021	23/12/2023	28/03/2021	AstraZeneca - Vaxzevria	Vaxzevria	AstraZeneca	03/10/2021
ALB	115557			120132	4	4			13/01/2021	23/12/2023	28/03/2021	Gamaleya - Gam-Covid-Vac	Gam-Covid-Vac	Gamaleya Research Institute
ALB	115557			120132	4	4			13/01/2021	23/12/2023	28/03/2021	Pfizer BioNTech - Comirnaty	Comirnaty	Pfizer BioNTech
ALB	115557			120132	4	4			13/01/2021	23/12/2023	28/03/2021	Pfizer BioNTech - Comirnaty Bivalent Original/Omicron BA.4/BA.5	Comirnaty Bivalent Original/Omicron BA.4/BA.5	nan
ALB	115557			120132	4	4			13/01/2021	23/12/2023	28/03/2021	SII - Covishield	Covishield	Serum Institute of India
ALB	115557			120132	4	4			13/01/2021	23/12/2023	28/03/2021	Sinovac - CoronaVac	Coronavac	Sinovac
ALB	389013			449686	16	14			13/01/2021	23/12/2023	25/04/2021	AstraZeneca - Vaxzevria	Vaxzevria	AstraZeneca	03/10/2021
ALB	389013			449686	16	14			13/01/2021	23/12/2023	25/04/2021	Gamaleya - Gam-Covid-Vac	Gam-Covid-Vac	Gamaleya Research Institute
ALB	389013			449686	16	14			13/01/2021	23/12/2023	25/04/2021	Pfizer BioNTech - Comirnaty	Comirnaty	Pfizer BioNTech
ALB	389013			449686	16	14			13/01/2021	23/12/2023	25/04/2021	Pfizer BioNTech - Comirnaty Bivalent Original/Omicron BA.4/BA.5	Comirnaty Bivalent Original/Omicron BA.4/BA.5	nan
ALB	389013			449686	16	14			13/01/2021	23/12/2023	25/04/2021	SII - Covishield	Covishield	Serum Institute of India
ALB	389013			449686	16	14			13/01/2021	23/12/2023	25/04/2021	Sinovac - CoronaVac	Coronavac	Sinovac
ALB	479054		293256	772310	27	17		10	13/01/2021	23/12/2023	30/05/2021	AstraZeneca - Vaxzevria	Vaxzevria	AstraZeneca	03/10/2021
ALB	479054		293256	772310	27	17		10	13/01/2021	23/12/2023	30/05/2021	Gamaleya - Gam-Covid-Vac	Gam-Covid-Vac	Gamaleya Research Institute
ALB	479054		293256	772310	27	17		10	13/01/2021	23/12/2023	30/05/2021	Pfizer BioNTech - Comirnaty	Comirnaty	Pfizer BioNTech
ALB	479054		293256	772310	27	17		10	13/01/2021	23/12/2023	30/05/2021	Pfizer BioNTech - Comirnaty Bivalent Original/Omicron BA.4/BA.5	Comirnaty Bivalent Original/Omicron BA.4/BA.5	nan
ALB	479054		293256	772310	27	17		10	13/01/2021	23/12/2023	30/05/2021	SII - Covishield	Covishield	Serum Institute of India
ALB	479054		293256	772310	27	17		10	13/01/2021	23/12/2023	30/05/2021	Sinovac - CoronaVac	Coronavac	Sinovac
ALB	550086		399061	949147	33	19		14	13/01/2021	23/12/2023	27/06/2021	AstraZeneca - Vaxzevria	Vaxzevria	AstraZeneca	03/10/2021
ALB	550086		399061	949147	33	19		14	13/01/2021	23/12/2023	27/06/2021	Gamaleya - Gam-Covid-Vac	Gam-Covid-Vac	Gamaleya Research Institute
ALB	550086		399061	949147	33	19		14	13/01/2021	23/12/2023	27/06/2021	Pfizer BioNTech - Comirnaty	Comirnaty	Pfizer BioNTech
ALB	550086		399061	949147	33	19		14	13/01/2021	23/12/2023	27/06/2021	Pfizer BioNTech - Comirnaty Bivalent Original/Omicron BA.4/BA.5	Comirnaty Bivalent Original/Omicron BA.4/BA.5	nan
ALB	550086		399061	949147	33	19		14	13/01/2021	23/12/2023	27/06/2021	SII - Covishield	Covishield	Serum Institute of India
ALB	550086		399061	949147	33	19		14	13/01/2021	23/12/2023	27/06/2021	Sinovac - CoronaVac	Coronavac	Sinovac
ALB	662267		523196	1185464	41	23		18	13/01/2021	23/12/2023	25/07/2021	AstraZeneca - Vaxzevria	Vaxzevria	AstraZeneca	03/10/2021
ALB	662267		523196	1185464	41	23		18	13/01/2021	23/12/2023	25/07/2021	Gamaleya - Gam-Covid-Vac	Gam-Covid-Vac	Gamaleya Research Institute
ALB	662267		523196	1185464	41	23		18	13/01/2021	23/12/2023	25/07/2021	Pfizer BioNTech - Comirnaty	Comirnaty	Pfizer BioNTech
ALB	662267		523196	1185464	41	23		18	13/01/2021	23/12/2023	25/07/2021	Pfizer BioNTech - Comirnaty Bivalent Original/Omicron BA.4/BA.5	Comirnaty Bivalent Original/Omicron BA.4/BA.5	nan
ALB	662267		523196	1185464	41	23		18	13/01/2021	23/12/2023	25/07/2021	SII - Covishield	Covishield	Serum Institute of India
ALB	662267		523196	1185464	41	23		18	13/01/2021	23/12/2023	25/07/2021	Sinovac - CoronaVac	Coronavac	Sinovac
ALB	830092		640709	1470801	51	29		22	13/01/2021	23/12/2023	29/08/2021	AstraZeneca - Vaxzevria	Vaxzevria	AstraZeneca	03/10/2021
ALB	830092		640709	1470801	51	29		22	13/01/2021	23/12/2023	29/08/2021	Gamaleya - Gam-Covid-Vac	Gam-Covid-Vac	Gamaleya Research Institute
ALB	830092		640709	1470801	51	29		22	13/01/2021	23/12/2023	29/08/2021	Pfizer BioNTech - Comirnaty	Comirnaty	Pfizer BioNTech
ALB	830092		640709	1470801	51	29		22	13/01/2021	23/12/2023	29/08/2021	Pfizer BioNTech - Comirnaty Bivalent Original/Omicron BA.4/BA.5	Comirnaty Bivalent Original/Omicron BA.4/BA.5	nan
ALB	830092		640709	1470801	51	29		22	13/01/2021	23/12/2023	29/08/2021	SII - Covishield	Covishield	Serum Institute of India
ALB	830092		640709	1470801	51	29		22	13/01/2021	23/12/2023	29/08/2021	Sinovac - CoronaVac	Coronavac	Sinovac
ALB	940761		791697	1732458	60	33		28	13/01/2021	23/12/2023	26/09/2021	AstraZeneca - Vaxzevria	Vaxzevria	AstraZeneca	03/10/2021
ALB	940761		791697	1732458	60	33		28	13/01/2021	23/12/2023	26/09/2021	Gamaleya - Gam-Covid-Vac	Gam-Covid-Vac	Gamaleya Research Institute
ALB	940761		791697	1732458	60	33		28	13/01/2021	23/12/2023	26/09/2021	Pfizer BioNTech - Comirnaty	Comirnaty	Pfizer BioNTech
ALB	940761		791697	1732458	60	33		28	13/01/2021	23/12/2023	26/09/2021	Pfizer BioNTech - Comirnaty Bivalent Original/Omicron BA.4/BA.5	Comirnaty Bivalent Original/Omicron BA.4/BA.5	nan
ALB	940761		791697	1732458	60	33		28	13/01/2021	23/12/2023	26/09/2021	SII - Covishield	Covishield	Serum Institute of India
ALB	940761		791697	1732458	60	33		28	13/01/2021	23/12/2023	26/09/2021	Sinovac - CoronaVac	Coronavac	Sinovac
ALB	1023832		893637	1917469	67	36		31	13/01/2021	23/12/2023	31/10/2021	AstraZeneca - Vaxzevria	Vaxzevria	AstraZeneca	03/10/2021
ALB	1023832		893637	1917469	67	36		31	13/01/2021	23/12/2023	31/10/2021	Gamaleya - Gam-Covid-Vac	Gam-Covid-Vac	Gamaleya Research Institute
ALB	1023832		893637	1917469	67	36		31	13/01/2021	23/12/2023	31/10/2021	Pfizer BioNTech - Comirnaty	Comirnaty	Pfizer BioNTech
ALB	1023832		893637	1917469	67	36		31	13/01/2021	23/12/2023	31/10/2021	Pfizer BioNTech - Comirnaty Bivalent Original/Omicron BA.4/BA.5	Comirnaty Bivalent Original/Omicron BA.4/BA.5	nan
ALB	1023832		893637	1917469	67	36		31	13/01/2021	23/12/2023	31/10/2021	SII - Covishield	Covishield	Serum Institute of India
ALB	1023832		893637	1917469	67	36		31	13/01/2021	23/12/2023	31/10/2021	Sinovac - CoronaVac	Coronavac	Sinovac
ALB	1078320		951701	2025118	70	37		33	13/01/2021	23/12/2023	28/11/2021	AstraZeneca - Vaxzevria	Vaxzevria	AstraZeneca	03/10/2021
ALB	1078320		951701	2025118	70	37		33	13/01/2021	23/12/2023	28/11/2021	Gamaleya - Gam-Covid-Vac	Gam-Covid-Vac	Gamaleya Research Institute
ALB	1078320		951701	2025118	70	37		33	13/01/2021	23/12/2023	28/11/2021	Pfizer BioNTech - Comirnaty	Comirnaty	Pfizer BioNTech
ALB	1078320		951701	2025118	70	37		33	13/01/2021	23/12/2023	28/11/2021	Pfizer BioNTech - Comirnaty Bivalent Original/Omicron BA.4/BA.5	Comirnaty Bivalent Original/Omicron BA.4/BA.5	nan
ALB	1078320		951701	2025118	70	37		33	13/01/2021	23/12/2023	28/11/2021	SII - Covishield	Covishield	Serum Institute of India
ALB	1078320		951701	2025118	70	37		33	13/01/2021	23/12/2023	28/11/2021	Sinovac - CoronaVac	Coronavac	Sinovac
ALB	1174333		1054476	2373717	82	41		37	13/01/2021	23/12/2023	26/12/2021	AstraZeneca - Vaxzevria	Vaxzevria	AstraZeneca	03/10/2021
ALB	1174333		1054476	2373717	82	41		37	13/01/2021	23/12/2023	26/12/2021	Gamaleya - Gam-Covid-Vac	Gam-Covid-Vac	Gamaleya Research Institute
ALB	1174333		1054476	2373717	82	41		37	13/01/2021	23/12/2023	26/12/2021	Pfizer BioNTech - Comirnaty	Comirnaty	Pfizer BioNTech
ALB	1174333		1054476	2373717	82	41		37	13/01/2021	23/12/2023	26/12/2021	Pfizer BioNTech - Comirnaty Bivalent Original/Omicron BA.4/BA.5	Comirnaty Bivalent Original/Omicron BA.4/BA.5	nan
ALB	1174333		1054476	2373717	82	41		37	13/01/2021	23/12/2023	26/12/2021	SII - Covishield	Covishield	Serum Institute of India
ALB	1174333		1054476	2373717	82	41		37	13/01/2021	23/12/2023	26/12/2021	Sinovac - CoronaVac	Coronavac	Sinovac
ALB	1262220	30494	1132825	2618628	91	44	1	39	13/01/2021	23/12/2023	30/01/2022	AstraZeneca - Vaxzevria	Vaxzevria	AstraZeneca	03/10/2021
ALB	1262220	30494	1132825	2618628	91	44	1	39	13/01/2021	23/12/2023	30/01/2022	Gamaleya - Gam-Covid-Vac	Gam-Covid-Vac	Gamaleya Research Institute
ALB	1262220	30494	1132825	2618628	91	44	1	39	13/01/2021	23/12/2023	30/01/2022	Pfizer BioNTech - Comirnaty	Comirnaty	Pfizer BioNTech
ALB	1262220	30494	1132825	2618628	91	44	1	39	13/01/2021	23/12/2023	30/01/2022	Pfizer BioNTech - Comirnaty Bivalent Original/Omicron BA.4/BA.5	Comirnaty Bivalent Original/Omicron BA.4/BA.5	nan
ALB	1262220	30494	1132825	2618628	91	44	1	39	13/01/2021	23/12/2023	30/01/2022	SII - Covishield	Covishield	Serum Institute of India
ALB	1262220	30494	1132825	2618628	91	44	1	39	13/01/2021	23/12/2023	30/01/2022	Sinovac - CoronaVac	Coronavac	Sinovac
ALB	1288067	239848	1200664	2728579	95	45	8	42	13/01/2021	23/12/2023	27/02/2022	AstraZeneca - Vaxzevria	Vaxzevria	AstraZeneca	03/10/2021
ALB	1288067	239848	1200664	2728579	95	45	8	42	13/01/2021	23/12/2023	27/02/2022	Gamaleya - Gam-Covid-Vac	Gam-Covid-Vac	Gamaleya Research Institute
ALB	1288067	239848	1200664	2728579	95	45	8	42	13/01/2021	23/12/2023	27/02/2022	Pfizer BioNTech - Comirnaty	Comirnaty	Pfizer BioNTech
ALB	1288067	239848	1200664	2728579	95	45	8	42	13/01/2021	23/12/2023	27/02/2022	Pfizer BioNTech - Comirnaty Bivalent Original/Omicron BA.4/BA.5	Comirnaty Bivalent Original/Omicron BA.4/BA.5	nan
ALB	1288067	239848	1200664	2728579	95	45	8	42	13/01/2021	23/12/2023	27/02/2022	SII - Covishield	Covishield	Serum Institute of India
ALB	1288067	239848	1200664	2728579	95	45	8	42	13/01/2021	23/12/2023	27/02/2022	Sinovac - CoronaVac	Coronavac	Sinovac
ALB	1302488	268510	1225037	2796035	97	45	9	43	13/01/2021	23/12/2023	27/03/2022	AstraZeneca - Vaxzevria	Vaxzevria	AstraZeneca	03/10/2021
ALB	1302488	268510	1225037	2796035	97	45	9	43	13/01/2021	23/12/2023	27/03/2022	Gamaleya - Gam-Covid-Vac	Gam-Covid-Vac	Gamaleya Research Institute
ALB	1302488	268510	1225037	2796035	97	45	9	43	13/01/2021	23/12/2023	27/03/2022	Pfizer BioNTech - Comirnaty	Comirnaty	Pfizer BioNTech
ALB	1302488	268510	1225037	2796035	97	45	9	43	13/01/2021	23/12/2023	27/03/2022	Pfizer BioNTech - Comirnaty Bivalent Original/Omicron BA.4/BA.5	Comirnaty Bivalent Original/Omicron BA.4/BA.5	nan
ALB	1302488	268510	1225037	2796035	97	45	9	43	13/01/2021	23/12/2023	27/03/2022	SII - Covishield	Covishield	Serum Institute of India
ALB	1302488	268510	1225037	2796035	97	45	9	43	13/01/2021	23/12/2023	27/03/2022	Sinovac - CoronaVac	Coronavac	Sinovac
ALB	1312871	294883	1235394	2838375	99	46	10	43	13/01/2021	23/12/2023	24/04/2022	AstraZeneca - Vaxzevria	Vaxzevria	AstraZeneca	03/10/2021
ALB	1312871	294883	1235394	2838375	99	46	10	43	13/01/2021	23/12/2023	24/04/2022	Gamaleya - Gam-Covid-Vac	Gam-Covid-Vac	Gamaleya Research Institute
ALB	1312871	294883	1235394	2838375	99	46	10	43	13/01/2021	23/12/2023	24/04/2022	Pfizer BioNTech - Comirnaty	Comirnaty	Pfizer BioNTech
ALB	1312871	294883	1235394	2838375	99	46	10	43	13/01/2021	23/12/2023	24/04/2022	Pfizer BioNTech - Comirnaty Bivalent Original/Omicron BA.4/BA.5	Comirnaty Bivalent Original/Omicron BA.4/BA.5	nan
ALB	1312871	294883	1235394	2838375	99	46	10	43	13/01/2021	23/12/2023	24/04/2022	SII - Covishield	Covishield	Serum Institute of India
ALB	1312871	294883	1235394	2838375	99	46	10	43	13/01/2021	23/12/2023	24/04/2022	Sinovac - CoronaVac	Coronavac	Sinovac
ALB	1320993	311224	1242475	2876347	100	46	11	43	13/01/2021	23/12/2023	29/05/2022	AstraZeneca - Vaxzevria	Vaxzevria	AstraZeneca	03/10/2021
ALB	1320993	311224	1242475	2876347	100	46	11	43	13/01/2021	23/12/2023	29/05/2022	Gamaleya - Gam-Covid-Vac	Gam-Covid-Vac	Gamaleya Research Institute
ALB	1320993	311224	1242475	2876347	100	46	11	43	13/01/2021	23/12/2023	29/05/2022	Pfizer BioNTech - Comirnaty	Comirnaty	Pfizer BioNTech
ALB	1320993	311224	1242475	2876347	100	46	11	43	13/01/2021	23/12/2023	29/05/2022	Pfizer BioNTech - Comirnaty Bivalent Original/Omicron BA.4/BA.5	Comirnaty Bivalent Original/Omicron BA.4/BA.5	nan
ALB	1320993	311224	1242475	2876347	100	46	11	43	13/01/2021	23/12/2023	29/05/2022	SII - Covishield	Covishield	Serum Institute of India
ALB	1320993	311224	1242475	2876347	100	46	11	43	13/01/2021	23/12/2023	29/05/2022	Sinovac - CoronaVac	Coronavac	Sinovac
ALB	1327103	326422	1249527	2909931	101	46	11	43	13/01/2021	23/12/2023	26/06/2022	AstraZeneca - Vaxzevria	Vaxzevria	AstraZeneca	03/10/2021
ALB	1327103	326422	1249527	2909931	101	46	11	43	13/01/2021	23/12/2023	26/06/2022	Gamaleya - Gam-Covid-Vac	Gam-Covid-Vac	Gamaleya Research Institute
ALB	1327103	326422	1249527	2909931	101	46	11	43	13/01/2021	23/12/2023	26/06/2022	Pfizer BioNTech - Comirnaty	Comirnaty	Pfizer BioNTech
ALB	1327103	326422	1249527	2909931	101	46	11	43	13/01/2021	23/12/2023	26/06/2022	Pfizer BioNTech - Comirnaty Bivalent Original/Omicron BA.4/BA.5	Comirnaty Bivalent Original/Omicron BA.4/BA.5	nan
ALB	1327103	326422	1249527	2909931	101	46	11	43	13/01/2021	23/12/2023	26/06/2022	SII - Covishield	Covishield	Serum Institute of India
ALB	1327103	326422	1249527	2909931	101	46	11	43	13/01/2021	23/12/2023	26/06/2022	Sinovac - CoronaVac	Coronavac	Sinovac
ALB	1331453	341320	1255342	2940709	102	46	12	44	13/01/2021	23/12/2023	31/07/2022	AstraZeneca - Vaxzevria	Vaxzevria	AstraZeneca	03/10/2021
ALB	1331453	341320	1255342	2940709	102	46	12	44	13/01/2021	23/12/2023	31/07/2022	Gamaleya - Gam-Covid-Vac	Gam-Covid-Vac	Gamaleya Research Institute
ALB	1331453	341320	1255342	2940709	102	46	12	44	13/01/2021	23/12/2023	31/07/2022	Pfizer BioNTech - Comirnaty	Comirnaty	Pfizer BioNTech
ALB	1331453	341320	1255342	2940709	102	46	12	44	13/01/2021	23/12/2023	31/07/2022	Pfizer BioNTech - Comirnaty Bivalent Original/Omicron BA.4/BA.5	Comirnaty Bivalent Original/Omicron BA.4/BA.5	nan
ALB	1331453	341320	1255342	2940709	102	46	12	44	13/01/2021	23/12/2023	31/07/2022	SII - Covishield	Covishield	Serum Institute of India
ALB	1331453	341320	1255342	2940709	102	46	12	44	13/01/2021	23/12/2023	31/07/2022	Sinovac - CoronaVac	Coronavac	Sinovac
ALB	1335207	351456	1260543	2963382	103	46	12	44	13/01/2021	23/12/2023	28/08/2022	AstraZeneca - Vaxzevria	Vaxzevria	AstraZeneca	03/10/2021
ALB	1335207	351456	1260543	2963382	103	46	12	44	13/01/2021	23/12/2023	28/08/2022	Gamaleya - Gam-Covid-Vac	Gam-Covid-Vac	Gamaleya Research Institute
ALB	1335207	351456	1260543	2963382	103	46	12	44	13/01/2021	23/12/2023	28/08/2022	Pfizer BioNTech - Comirnaty	Comirnaty	Pfizer BioNTech
ALB	1335207	351456	1260543	2963382	103	46	12	44	13/01/2021	23/12/2023	28/08/2022	Pfizer BioNTech - Comirnaty Bivalent Original/Omicron BA.4/BA.5	Comirnaty Bivalent Original/Omicron BA.4/BA.5	nan
ALB	1335207	351456	1260543	2963382	103	46	12	44	13/01/2021	23/12/2023	28/08/2022	SII - Covishield	Covishield	Serum Institute of India
ALB	1335207	351456	1260543	2963382	103	46	12	44	13/01/2021	23/12/2023	28/08/2022	Sinovac - CoronaVac	Coronavac	Sinovac
ALB	1337928	358720	1264353	2981421	104	46	12	44	13/01/2021	23/12/2023	25/09/2022	AstraZeneca - Vaxzevria	Vaxzevria	AstraZeneca	03/10/2021
ALB	1337928	358720	1264353	2981421	104	46	12	44	13/01/2021	23/12/2023	25/09/2022	Gamaleya - Gam-Covid-Vac	Gam-Covid-Vac	Gamaleya Research Institute
ALB	1337928	358720	1264353	2981421	104	46	12	44	13/01/2021	23/12/2023	25/09/2022	Pfizer BioNTech - Comirnaty	Comirnaty	Pfizer BioNTech
ALB	1337928	358720	1264353	2981421	104	46	12	44	13/01/2021	23/12/2023	25/09/2022	Pfizer BioNTech - Comirnaty Bivalent Original/Omicron BA.4/BA.5	Comirnaty Bivalent Original/Omicron BA.4/BA.5	nan
ALB	1337928	358720	1264353	2981421	104	46	12	44	13/01/2021	23/12/2023	25/09/2022	SII - Covishield	Covishield	Serum Institute of India
ALB	1337928	358720	1264353	2981421	104	46	12	44	13/01/2021	23/12/2023	25/09/2022	Sinovac - CoronaVac	Coronavac	Sinovac
ALB	1339969	367780	1267154	3002141	104	47	13	44	13/01/2021	23/12/2023	30/10/2022	AstraZeneca - Vaxzevria	Vaxzevria	AstraZeneca	03/10/2021
ALB	1339969	367780	1267154	3002141	104	47	13	44	13/01/2021	23/12/2023	30/10/2022	Gamaleya - Gam-Covid-Vac	Gam-Covid-Vac	Gamaleya Research Institute
ALB	1339969	367780	1267154	3002141	104	47	13	44	13/01/2021	23/12/2023	30/10/2022	Pfizer BioNTech - Comirnaty	Comirnaty	Pfizer BioNTech
ALB	1339969	367780	1267154	3002141	104	47	13	44	13/01/2021	23/12/2023	30/10/2022	Pfizer BioNTech - Comirnaty Bivalent Original/Omicron BA.4/BA.5	Comirnaty Bivalent Original/Omicron BA.4/BA.5	nan
ALB	1339969	367780	1267154	3002141	104	47	13	44	13/01/2021	23/12/2023	30/10/2022	SII - Covishield	Covishield	Serum Institute of India
ALB	1339969	367780	1267154	3002141	104	47	13	44	13/01/2021	23/12/2023	30/10/2022	Sinovac - CoronaVac	Coronavac	Sinovac
ALB	1341591	374076	1269306	3019218	105	47	13	44	13/01/2021	23/12/2023	27/11/2022	AstraZeneca - Vaxzevria	Vaxzevria	AstraZeneca	03/10/2021
ALB	1341591	374076	1269306	3019218	105	47	13	44	13/01/2021	23/12/2023	27/11/2022	Gamaleya - Gam-Covid-Vac	Gam-Covid-Vac	Gamaleya Research Institute
ALB	1341591	374076	1269306	3019218	105	47	13	44	13/01/2021	23/12/2023	27/11/2022	Pfizer BioNTech - Comirnaty	Comirnaty	Pfizer BioNTech
ALB	1341591	374076	1269306	3019218	105	47	13	44	13/01/2021	23/12/2023	27/11/2022	Pfizer BioNTech - Comirnaty Bivalent Original/Omicron BA.4/BA.5	Comirnaty Bivalent Original/Omicron BA.4/BA.5	nan
ALB	1341591	374076	1269306	3019218	105	47	13	44	13/01/2021	23/12/2023	27/11/2022	SII - Covishield	Covishield	Serum Institute of India
ALB	1341591	374076	1269306	3019218	105	47	13	44	13/01/2021	23/12/2023	27/11/2022	Sinovac - CoronaVac	Coronavac	Sinovac
ALB	1343546	382003	1271654	3037848	106	47	13	44	13/01/2021	23/12/2023	25/12/2022	AstraZeneca - Vaxzevria	Vaxzevria	AstraZeneca	03/10/2021
ALB	1343546	382003	1271654	3037848	106	47	13	44	13/01/2021	23/12/2023	25/12/2022	Gamaleya - Gam-Covid-Vac	Gam-Covid-Vac	Gamaleya Research Institute
ALB	1343546	382003	1271654	3037848	106	47	13	44	13/01/2021	23/12/2023	25/12/2022	Pfizer BioNTech - Comirnaty	Comirnaty	Pfizer BioNTech
ALB	1343546	382003	1271654	3037848	106	47	13	44	13/01/2021	23/12/2023	25/12/2022	Pfizer BioNTech - Comirnaty Bivalent Original/Omicron BA.4/BA.5	Comirnaty Bivalent Original/Omicron BA.4/BA.5	nan
ALB	1343546	382003	1271654	3037848	106	47	13	44	13/01/2021	23/12/2023	25/12/2022	SII - Covishield	Covishield	Serum Institute of India
ALB	1343546	382003	1271654	3037848	106	47	13	44	13/01/2021	23/12/2023	25/12/2022	Sinovac - CoronaVac	Coronavac	Sinovac
ALB	1345482	388987	1274384	3055540	106	47	14	44	13/01/2021	23/12/2023	29/01/2023	AstraZeneca - Vaxzevria	Vaxzevria	AstraZeneca	03/10/2021
ALB	1345482	388987	1274384	3055540	106	47	14	44	13/01/2021	23/12/2023	29/01/2023	Gamaleya - Gam-Covid-Vac	Gam-Covid-Vac	Gamaleya Research Institute
ALB	1345482	388987	1274384	3055540	106	47	14	44	13/01/2021	23/12/2023	29/01/2023	Pfizer BioNTech - Comirnaty	Comirnaty	Pfizer BioNTech
ALB	1345482	388987	1274384	3055540	106	47	14	44	13/01/2021	23/12/2023	29/01/2023	Pfizer BioNTech - Comirnaty Bivalent Original/Omicron BA.4/BA.5	Comirnaty Bivalent Original/Omicron BA.4/BA.5	nan
ALB	1345482	388987	1274384	3055540	106	47	14	44	13/01/2021	23/12/2023	29/01/2023	SII - Covishield	Covishield	Serum Institute of India
ALB	1345482	388987	1274384	3055540	106	47	14	44	13/01/2021	23/12/2023	29/01/2023	Sinovac - CoronaVac	Coronavac	Sinovac
ALB	1346470	392963	1275657	3064874	107	47	14	44	13/01/2021	23/12/2023	26/02/2023	AstraZeneca - Vaxzevria	Vaxzevria	AstraZeneca	03/10/2021
ALB	1346470	392963	1275657	3064874	107	47	14	44	13/01/2021	23/12/2023	26/02/2023	Gamaleya - Gam-Covid-Vac	Gam-Covid-Vac	Gamaleya Research Institute
ALB	1346470	392963	1275657	3064874	107	47	14	44	13/01/2021	23/12/2023	26/02/2023	Pfizer BioNTech - Comirnaty	Comirnaty	Pfizer BioNTech
ALB	1346470	392963	1275657	3064874	107	47	14	44	13/01/2021	23/12/2023	26/02/2023	Pfizer BioNTech - Comirnaty Bivalent Original/Omicron BA.4/BA.5	Comirnaty Bivalent Original/Omicron BA.4/BA.5	nan
ALB	1346470	392963	1275657	3064874	107	47	14	44	13/01/2021	23/12/2023	26/02/2023	SII - Covishield	Covishield	Serum Institute of India
ALB	1346470	392963	1275657	3064874	107	47	14	44	13/01/2021	23/12/2023	26/02/2023	Sinovac - CoronaVac	Coronavac	Sinovac
ALB	1347457	396518	1276873	3073542	107	47	14	44	13/01/2021	23/12/2023	26/03/2023	AstraZeneca - Vaxzevria	Vaxzevria	AstraZeneca	03/10/2021
ALB	1347457	396518	1276873	3073542	107	47	14	44	13/01/2021	23/12/2023	26/03/2023	Gamaleya - Gam-Covid-Vac	Gam-Covid-Vac	Gamaleya Research Institute
ALB	1347457	396518	1276873	3073542	107	47	14	44	13/01/2021	23/12/2023	26/03/2023	Pfizer BioNTech - Comirnaty	Comirnaty	Pfizer BioNTech
ALB	1347457	396518	1276873	3073542	107	47	14	44	13/01/2021	23/12/2023	26/03/2023	Pfizer BioNTech - Comirnaty Bivalent Original/Omicron BA.4/BA.5	Comirnaty Bivalent Original/Omicron BA.4/BA.5	nan
ALB	1347457	396518	1276873	3073542	107	47	14	44	13/01/2021	23/12/2023	26/03/2023	SII - Covishield	Covishield	Serum Institute of India
ALB	1347457	396518	1276873	3073542	107	47	14	44	13/01/2021	23/12/2023	26/03/2023	Sinovac - CoronaVac	Coronavac	Sinovac
ALB	1348142	398461	1277674	3078747	107	47	14	44	13/01/2021	23/12/2023	30/04/2023	AstraZeneca - Vaxzevria	Vaxzevria	AstraZeneca	03/10/2021
ALB	1348142	398461	1277674	3078747	107	47	14	44	13/01/2021	23/12/2023	30/04/2023	Gamaleya - Gam-Covid-Vac	Gam-Covid-Vac	Gamaleya Research Institute
ALB	1348142	398461	1277674	3078747	107	47	14	44	13/01/2021	23/12/2023	30/04/2023	Pfizer BioNTech - Comirnaty	Comirnaty	Pfizer BioNTech
ALB	1348142	398461	1277674	3078747	107	47	14	44	13/01/2021	23/12/2023	30/04/2023	Pfizer BioNTech - Comirnaty Bivalent Original/Omicron BA.4/BA.5	Comirnaty Bivalent Original/Omicron BA.4/BA.5	nan
ALB	1348142	398461	1277674	3078747	107	47	14	44	13/01/2021	23/12/2023	30/04/2023	SII - Covishield	Covishield	Serum Institute of India
ALB	1348142	398461	1277674	3078747	107	47	14	44	13/01/2021	23/12/2023	30/04/2023	Sinovac - CoronaVac	Coronavac	Sinovac
ALB	1348599	399885	1278323	3082567	107	47	14	44	13/01/2021	23/12/2023	28/05/2023	AstraZeneca - Vaxzevria	Vaxzevria	AstraZeneca	03/10/2021
ALB	1348599	399885	1278323	3082567	107	47	14	44	13/01/2021	23/12/2023	28/05/2023	Gamaleya - Gam-Covid-Vac	Gam-Covid-Vac	Gamaleya Research Institute
ALB	1348599	399885	1278323	3082567	107	47	14	44	13/01/2021	23/12/2023	28/05/2023	Pfizer BioNTech - Comirnaty	Comirnaty	Pfizer BioNTech
ALB	1348599	399885	1278323	3082567	107	47	14	44	13/01/2021	23/12/2023	28/05/2023	Pfizer BioNTech - Comirnaty Bivalent Original/Omicron BA.4/BA.5	Comirnaty Bivalent Original/Omicron BA.4/BA.5	nan
ALB	1348599	399885	1278323	3082567	107	47	14	44	13/01/2021	23/12/2023	28/05/2023	SII - Covishield	Covishield	Serum Institute of India
ALB	1348599	399885	1278323	3082567	107	47	14	44	13/01/2021	23/12/2023	28/05/2023	Sinovac - CoronaVac	Coronavac	Sinovac
ALB	1348959	401113	1278915	3085900	107	47	14	44	13/01/2021	23/12/2023	25/06/2023	AstraZeneca - Vaxzevria	Vaxzevria	AstraZeneca	03/10/2021
ALB	1348959	401113	1278915	3085900	107	47	14	44	13/01/2021	23/12/2023	25/06/2023	Gamaleya - Gam-Covid-Vac	Gam-Covid-Vac	Gamaleya Research Institute
ALB	1348959	401113	1278915	3085900	107	47	14	44	13/01/2021	23/12/2023	25/06/2023	Pfizer BioNTech - Comirnaty	Comirnaty	Pfizer BioNTech
ALB	1348959	401113	1278915	3085900	107	47	14	44	13/01/2021	23/12/2023	25/06/2023	Pfizer BioNTech - Comirnaty Bivalent Original/Omicron BA.4/BA.5	Comirnaty Bivalent Original/Omicron BA.4/BA.5	nan
ALB	1348959	401113	1278915	3085900	107	47	14	44	13/01/2021	23/12/2023	25/06/2023	SII - Covishield	Covishield	Serum Institute of India
ALB	1348959	401113	1278915	3085900	107	47	14	44	13/01/2021	23/12/2023	25/06/2023	Sinovac - CoronaVac	Coronavac	Sinovac
ALB	1349178	401929	1279258	3088022	107	47	14	44	13/01/2021	23/12/2023	30/07/2023	AstraZeneca - Vaxzevria	Vaxzevria	AstraZeneca	03/10/2021
ALB	1349178	401929	1279258	3088022	107	47	14	44	13/01/2021	23/12/2023	30/07/2023	Gamaleya - Gam-Covid-Vac	Gam-Covid-Vac	Gamaleya Research Institute
ALB	1349178	401929	1279258	3088022	107	47	14	44	13/01/2021	23/12/2023	30/07/2023	Pfizer BioNTech - Comirnaty	Comirnaty	Pfizer BioNTech
ALB	1349178	401929	1279258	3088022	107	47	14	44	13/01/2021	23/12/2023	30/07/2023	Pfizer BioNTech - Comirnaty Bivalent Original/Omicron BA.4/BA.5	Comirnaty Bivalent Original/Omicron BA.4/BA.5	nan
ALB	1349178	401929	1279258	3088022	107	47	14	44	13/01/2021	23/12/2023	30/07/2023	SII - Covishield	Covishield	Serum Institute of India
ALB	1349178	401929	1279258	3088022	107	47	14	44	13/01/2021	23/12/2023	30/07/2023	Sinovac - CoronaVac	Coronavac	Sinovac
ALB	1349236	402263	1279315	3088736	107	47	14	44	13/01/2021	23/12/2023	27/08/2023	AstraZeneca - Vaxzevria	Vaxzevria	AstraZeneca	03/10/2021
ALB	1349236	402263	1279315	3088736	107	47	14	44	13/01/2021	23/12/2023	27/08/2023	Gamaleya - Gam-Covid-Vac	Gam-Covid-Vac	Gamaleya Research Institute
ALB	1349236	402263	1279315	3088736	107	47	14	44	13/01/2021	23/12/2023	27/08/2023	Pfizer BioNTech - Comirnaty	Comirnaty	Pfizer BioNTech
ALB	1349236	402263	1279315	3088736	107	47	14	44	13/01/2021	23/12/2023	27/08/2023	Pfizer BioNTech - Comirnaty Bivalent Original/Omicron BA.4/BA.5	Comirnaty Bivalent Original/Omicron BA.4/BA.5	nan
ALB	1349236	402263	1279315	3088736	107	47	14	44	13/01/2021	23/12/2023	27/08/2023	SII - Covishield	Covishield	Serum Institute of India
ALB	1349236	402263	1279315	3088736	107	47	14	44	13/01/2021	23/12/2023	27/08/2023	Sinovac - CoronaVac	Coronavac	Sinovac
ALB	1349255	402371	1279333	3088966	107	47	14	44	13/01/2021	23/12/2023	24/09/2023	AstraZeneca - Vaxzevria	Vaxzevria	AstraZeneca	03/10/2021
ALB	1349255	402371	1279333	3088966	107	47	14	44	13/01/2021	23/12/2023	24/09/2023	Gamaleya - Gam-Covid-Vac	Gam-Covid-Vac	Gamaleya Research Institute
ALB	1349255	402371	1279333	3088966	107	47	14	44	13/01/2021	23/12/2023	24/09/2023	Pfizer BioNTech - Comirnaty	Comirnaty	Pfizer BioNTech
ALB	1349255	402371	1279333	3088966	107	47	14	44	13/01/2021	23/12/2023	24/09/2023	Pfizer BioNTech - Comirnaty Bivalent Original/Omicron BA.4/BA.5	Comirnaty Bivalent Original/Omicron BA.4/BA.5	nan
ALB	1349255	402371	1279333	3088966	107	47	14	44	13/01/2021	23/12/2023	24/09/2023	SII - Covishield	Covishield	Serum Institute of India
ALB	1349255	402371	1279333	3088966	107	47	14	44	13/01/2021	23/12/2023	24/09/2023	Sinovac - CoronaVac	Coronavac	Sinovac
ALB	1349255	402371	1279333	3088966	107	47	14	44	13/01/2021	23/12/2023	29/10/2023	AstraZeneca - Vaxzevria	Vaxzevria	AstraZeneca	03/10/2021
ALB	1349255	402371	1279333	3088966	107	47	14	44	13/01/2021	23/12/2023	29/10/2023	Gamaleya - Gam-Covid-Vac	Gam-Covid-Vac	Gamaleya Research Institute
ALB	1349255	402371	1279333	3088966	107	47	14	44	13/01/2021	23/12/2023	29/10/2023	Pfizer BioNTech - Comirnaty	Comirnaty	Pfizer BioNTech
ALB	1349255	402371	1279333	3088966	107	47	14	44	13/01/2021	23/12/2023	29/10/2023	Pfizer BioNTech - Comirnaty Bivalent Original/Omicron BA.4/BA.5	Comirnaty Bivalent Original/Omicron BA.4/BA.5	nan
ALB	1349255	402371	1279333	3088966	107	47	14	44	13/01/2021	23/12/2023	29/10/2023	SII - Covishield	Covishield	Serum Institute of India
ALB	1349255	402371	1279333	3088966	107	47	14	44	13/01/2021	23/12/2023	29/10/2023	Sinovac - CoronaVac	Coronavac	Sinovac
ALB	1349255	402371	1279333	3088966	107	47	14	44	13/01/2021	23/12/2023	26/11/2023	AstraZeneca - Vaxzevria	Vaxzevria	AstraZeneca	03/10/2021
ALB	1349255	402371	1279333	3088966	107	47	14	44	13/01/2021	23/12/2023	26/11/2023	Gamaleya - Gam-Covid-Vac	Gam-Covid-Vac	Gamaleya Research Institute
ALB	1349255	402371	1279333	3088966	107	47	14	44	13/01/2021	23/12/2023	26/11/2023	Pfizer BioNTech - Comirnaty	Comirnaty	Pfizer BioNTech
ALB	1349255	402371	1279333	3088966	107	47	14	44	13/01/2021	23/12/2023	26/11/2023	Pfizer BioNTech - Comirnaty Bivalent Original/Omicron BA.4/BA.5	Comirnaty Bivalent Original/Omicron BA.4/BA.5	nan
ALB	1349255	402371	1279333	3088966	107	47	14	44	13/01/2021	23/12/2023	26/11/2023	SII - Covishield	Covishield	Serum Institute of India
ALB	1349255	402371	1279333	3088966	107	47	14	44	13/01/2021	23/12/2023	26/11/2023	Sinovac - CoronaVac	Coronavac	Sinovac
ALB	1349255	402371	1279333	3088966	107	47	14	44	13/01/2021	23/12/2023	31/12/2023	AstraZeneca - Vaxzevria	Vaxzevria	AstraZeneca	03/10/2021
ALB	1349255	402371	1279333	3088966	107	47	14	44	13/01/2021	23/12/2023	31/12/2023	Gamaleya - Gam-Covid-Vac	Gam-Covid-Vac	Gamaleya Research Institute
ALB	1349255	402371	1279333	3088966	107	47	14	44	13/01/2021	23/12/2023	31/12/2023	Pfizer BioNTech - Comirnaty	Comirnaty	Pfizer BioNTech
ALB	1349255	402371	1279333	3088966	107	47	14	44	13/01/2021	23/12/2023	31/12/2023	Pfizer BioNTech - Comirnaty Bivalent Original/Omicron BA.4/BA.5	Comirnaty Bivalent Original/Omicron BA.4/BA.5	nan
ALB	1349255	402371	1279333	3088966	107	47	14	44	13/01/2021	23/12/2023	31/12/2023	SII - Covishield	Covishield	Serum Institute of India
ALB	1349255	402371	1279333	3088966	107	47	14	44	13/01/2021	23/12/2023	31/12/2023	Sinovac - CoronaVac	Coronavac	Sinovac
AND				751	1				20/01/2021	23/12/2023	31/01/2021	AstraZeneca - Vaxzevria	Vaxzevria	AstraZeneca	03/03/2021
AND				751	1				20/01/2021	23/12/2023	31/01/2021	Moderna - Spikevax	Spikevax	Moderna
AND				751	1				20/01/2021	23/12/2023	31/01/2021	Pfizer BioNTech - Comirnaty	Comirnaty	Pfizer BioNTech
AND				751	1				20/01/2021	23/12/2023	31/01/2021	Pfizer BioNTech - Comirnaty Bivalent Original/Omicron BA.4/BA.5	Comirnaty Bivalent Original/Omicron BA.4/BA.5	nan
AND				2924	4				20/01/2021	24/09/2023	28/02/2021	AstraZeneca - Vaxzevria	Vaxzevria	AstraZeneca	03/03/2021
AND				2924	4				20/01/2021	24/09/2023	28/02/2021	Moderna - Spikevax	Spikevax	Moderna
AND				2924	4				20/01/2021	24/09/2023	28/02/2021	Pfizer BioNTech - Comirnaty	Comirnaty	Pfizer BioNTech
AND				2924	4				20/01/2021	24/09/2023	28/02/2021	Pfizer BioNTech - Comirnaty Bivalent Original/Omicron BA.4/BA.5	Comirnaty Bivalent Original/Omicron BA.4/BA.5	nan
AND				11652	15				20/01/2021	23/12/2023	28/03/2021	AstraZeneca - Vaxzevria	Vaxzevria	AstraZeneca	03/03/2021
AND				11652	15				20/01/2021	23/12/2023	28/03/2021	Moderna - Spikevax	Spikevax	Moderna
AND				11652	15				20/01/2021	23/12/2023	28/03/2021	Pfizer BioNTech - Comirnaty	Comirnaty	Pfizer BioNTech
AND				11652	15				20/01/2021	23/12/2023	28/03/2021	Pfizer BioNTech - Comirnaty Bivalent Original/Omicron BA.4/BA.5	Comirnaty Bivalent Original/Omicron BA.4/BA.5	nan
AND	23803		3986	28509	37	31		5	20/01/2021	23/12/2023	25/04/2021	AstraZeneca - Vaxzevria	Vaxzevria	AstraZeneca	03/03/2021
AND	23803		3986	28509	37	31		5	20/01/2021	23/12/2023	25/04/2021	Moderna - Spikevax	Spikevax	Moderna
AND	23803		3986	28509	37	31		5	20/01/2021	23/12/2023	25/04/2021	Pfizer BioNTech - Comirnaty	Comirnaty	Pfizer BioNTech
AND	23803		3986	28509	37	31		5	20/01/2021	23/12/2023	25/04/2021	Pfizer BioNTech - Comirnaty Bivalent Original/Omicron BA.4/BA.5	Comirnaty Bivalent Original/Omicron BA.4/BA.5	nan
AND	28031		8688	36720	48	36		11	20/01/2021	23/12/2023	30/05/2021	AstraZeneca - Vaxzevria	Vaxzevria	AstraZeneca	03/03/2021
AND	28031		8688	36720	48	36		11	20/01/2021	23/12/2023	30/05/2021	Moderna - Spikevax	Spikevax	Moderna
AND	28031		8688	36720	48	36		11	20/01/2021	23/12/2023	30/05/2021	Pfizer BioNTech - Comirnaty	Comirnaty	Pfizer BioNTech
AND	28031		8688	36720	48	36		11	20/01/2021	23/12/2023	30/05/2021	Pfizer BioNTech - Comirnaty Bivalent Original/Omicron BA.4/BA.5	Comirnaty Bivalent Original/Omicron BA.4/BA.5	nan
AND	44261		24799	69060	89	57		32	20/01/2021	23/12/2023	27/06/2021	AstraZeneca - Vaxzevria	Vaxzevria	AstraZeneca	03/03/2021
AND	44261		24799	69060	89	57		32	20/01/2021	23/12/2023	27/06/2021	Moderna - Spikevax	Spikevax	Moderna
AND	44261		24799	69060	89	57		32	20/01/2021	23/12/2023	27/06/2021	Pfizer BioNTech - Comirnaty	Comirnaty	Pfizer BioNTech
AND	44261		24799	69060	89	57		32	20/01/2021	23/12/2023	27/06/2021	Pfizer BioNTech - Comirnaty Bivalent Original/Omicron BA.4/BA.5	Comirnaty Bivalent Original/Omicron BA.4/BA.5	nan
AND	50646		35262	85908	111	66		46	20/01/2021	23/12/2023	25/07/2021	AstraZeneca - Vaxzevria	Vaxzevria	AstraZeneca	03/03/2021
AND	50646		35262	85908	111	66		46	20/01/2021	23/12/2023	25/07/2021	Moderna - Spikevax	Spikevax	Moderna
AND	50646		35262	85908	111	66		46	20/01/2021	23/12/2023	25/07/2021	Pfizer BioNTech - Comirnaty	Comirnaty	Pfizer BioNTech
AND	50646		35262	85908	111	66		46	20/01/2021	23/12/2023	25/07/2021	Pfizer BioNTech - Comirnaty Bivalent Original/Omicron BA.4/BA.5	Comirnaty Bivalent Original/Omicron BA.4/BA.5	nan
AND	52994		43311	96305	125	69		56	20/01/2021	23/12/2023	29/08/2021	AstraZeneca - Vaxzevria	Vaxzevria	AstraZeneca	03/03/2021
AND	52994		43311	96305	125	69		56	20/01/2021	23/12/2023	29/08/2021	Moderna - Spikevax	Spikevax	Moderna
AND	52994		43311	96305	125	69		56	20/01/2021	23/12/2023	29/08/2021	Pfizer BioNTech - Comirnaty	Comirnaty	Pfizer BioNTech
AND	52994		43311	96305	125	69		56	20/01/2021	23/12/2023	29/08/2021	Pfizer BioNTech - Comirnaty Bivalent Original/Omicron BA.4/BA.5	Comirnaty Bivalent Original/Omicron BA.4/BA.5	nan
AND	54257		47855	102111	132	70		62	20/01/2021	23/12/2023	26/09/2021	AstraZeneca - Vaxzevria	Vaxzevria	AstraZeneca	03/03/2021
AND	54257		47855	102111	132	70		62	20/01/2021	23/12/2023	26/09/2021	Moderna - Spikevax	Spikevax	Moderna
AND	54257		47855	102111	132	70		62	20/01/2021	23/12/2023	26/09/2021	Pfizer BioNTech - Comirnaty	Comirnaty	Pfizer BioNTech
AND	54257		47855	102111	132	70		62	20/01/2021	23/12/2023	26/09/2021	Pfizer BioNTech - Comirnaty Bivalent Original/Omicron BA.4/BA.5	Comirnaty Bivalent Original/Omicron BA.4/BA.5	nan
AND	54999		49535	104534	135	71		64	20/01/2021	23/12/2023	31/10/2021	AstraZeneca - Vaxzevria	Vaxzevria	AstraZeneca	03/03/2021
AND	54999		49535	104534	135	71		64	20/01/2021	23/12/2023	31/10/2021	Moderna - Spikevax	Spikevax	Moderna
AND	54999		49535	104534	135	71		64	20/01/2021	23/12/2023	31/10/2021	Pfizer BioNTech - Comirnaty	Comirnaty	Pfizer BioNTech
AND	54999		49535	104534	135	71		64	20/01/2021	23/12/2023	31/10/2021	Pfizer BioNTech - Comirnaty Bivalent Original/Omicron BA.4/BA.5	Comirnaty Bivalent Original/Omicron BA.4/BA.5	nan
AND	55938		50219	106157	137	72		65	20/01/2021	23/12/2023	28/11/2021	AstraZeneca - Vaxzevria	Vaxzevria	AstraZeneca	03/03/2021
AND	55938		50219	106157	137	72		65	20/01/2021	23/12/2023	28/11/2021	Moderna - Spikevax	Spikevax	Moderna
AND	55938		50219	106157	137	72		65	20/01/2021	23/12/2023	28/11/2021	Pfizer BioNTech - Comirnaty	Comirnaty	Pfizer BioNTech
AND	55938		50219	106157	137	72		65	20/01/2021	23/12/2023	28/11/2021	Pfizer BioNTech - Comirnaty Bivalent Original/Omicron BA.4/BA.5	Comirnaty Bivalent Original/Omicron BA.4/BA.5	nan
AND	57218	5889	51786	121573	157	74	8	67	20/01/2021	23/12/2023	26/12/2021	AstraZeneca - Vaxzevria	Vaxzevria	AstraZeneca	03/03/2021
AND	57218	5889	51786	121573	157	74	8	67	20/01/2021	23/12/2023	26/12/2021	Moderna - Spikevax	Spikevax	Moderna
AND	57218	5889	51786	121573	157	74	8	67	20/01/2021	23/12/2023	26/12/2021	Pfizer BioNTech - Comirnaty	Comirnaty	Pfizer BioNTech
AND	57218	5889	51786	121573	157	74	8	67	20/01/2021	23/12/2023	26/12/2021	Pfizer BioNTech - Comirnaty Bivalent Original/Omicron BA.4/BA.5	Comirnaty Bivalent Original/Omicron BA.4/BA.5	nan
AND	57756	30285	53163	141204	183	75	39	69	20/01/2021	23/12/2023	30/01/2022	AstraZeneca - Vaxzevria	Vaxzevria	AstraZeneca	03/03/2021
AND	57756	30285	53163	141204	183	75	39	69	20/01/2021	23/12/2023	30/01/2022	Moderna - Spikevax	Spikevax	Moderna
AND	57756	30285	53163	141204	183	75	39	69	20/01/2021	23/12/2023	30/01/2022	Pfizer BioNTech - Comirnaty	Comirnaty	Pfizer BioNTech
AND	57756	30285	53163	141204	183	75	39	69	20/01/2021	23/12/2023	30/01/2022	Pfizer BioNTech - Comirnaty Bivalent Original/Omicron BA.4/BA.5	Comirnaty Bivalent Original/Omicron BA.4/BA.5	nan
AND	57810	40420	53326	151556	196	75	52	69	20/01/2021	23/12/2023	27/02/2022	AstraZeneca - Vaxzevria	Vaxzevria	AstraZeneca	03/03/2021
AND	57810	40420	53326	151556	196	75	52	69	20/01/2021	23/12/2023	27/02/2022	Moderna - Spikevax	Spikevax	Moderna
AND	57810	40420	53326	151556	196	75	52	69	20/01/2021	23/12/2023	27/02/2022	Pfizer BioNTech - Comirnaty	Comirnaty	Pfizer BioNTech
AND	57810	40420	53326	151556	196	75	52	69	20/01/2021	23/12/2023	27/02/2022	Pfizer BioNTech - Comirnaty Bivalent Original/Omicron BA.4/BA.5	Comirnaty Bivalent Original/Omicron BA.4/BA.5	nan
AND	57839	40986	53394	152220	197	75	53	69	20/01/2021	23/12/2023	27/03/2022	AstraZeneca - Vaxzevria	Vaxzevria	AstraZeneca	03/03/2021
AND	57839	40986	53394	152220	197	75	53	69	20/01/2021	23/12/2023	27/03/2022	Moderna - Spikevax	Spikevax	Moderna
AND	57839	40986	53394	152220	197	75	53	69	20/01/2021	23/12/2023	27/03/2022	Pfizer BioNTech - Comirnaty	Comirnaty	Pfizer BioNTech
AND	57839	40986	53394	152220	197	75	53	69	20/01/2021	23/12/2023	27/03/2022	Pfizer BioNTech - Comirnaty Bivalent Original/Omicron BA.4/BA.5	Comirnaty Bivalent Original/Omicron BA.4/BA.5	nan
AND	57873	41363	53425	152661	198	75	54	69	20/01/2021	23/12/2023	24/04/2022	AstraZeneca - Vaxzevria	Vaxzevria	AstraZeneca	03/03/2021
AND	57873	41363	53425	152661	198	75	54	69	20/01/2021	23/12/2023	24/04/2022	Moderna - Spikevax	Spikevax	Moderna
AND	57873	41363	53425	152661	198	75	54	69	20/01/2021	23/12/2023	24/04/2022	Pfizer BioNTech - Comirnaty	Comirnaty	Pfizer BioNTech
AND	57873	41363	53425	152661	198	75	54	69	20/01/2021	23/12/2023	24/04/2022	Pfizer BioNTech - Comirnaty Bivalent Original/Omicron BA.4/BA.5	Comirnaty Bivalent Original/Omicron BA.4/BA.5	nan
AND	57880	41756	53450	153087	198	75	54	69	20/01/2021	23/12/2023	29/05/2022	AstraZeneca - Vaxzevria	Vaxzevria	AstraZeneca	03/03/2021
AND	57880	41756	53450	153087	198	75	54	69	20/01/2021	23/12/2023	29/05/2022	Moderna - Spikevax	Spikevax	Moderna
AND	57880	41756	53450	153087	198	75	54	69	20/01/2021	23/12/2023	29/05/2022	Pfizer BioNTech - Comirnaty	Comirnaty	Pfizer BioNTech
AND	57880	41756	53450	153087	198	75	54	69	20/01/2021	23/12/2023	29/05/2022	Pfizer BioNTech - Comirnaty Bivalent Original/Omicron BA.4/BA.5	Comirnaty Bivalent Original/Omicron BA.4/BA.5	nan
AND	57887	42075	53458	153420	199	75	54	69	20/01/2021	23/12/2023	26/06/2022	AstraZeneca - Vaxzevria	Vaxzevria	AstraZeneca	03/03/2021
AND	57887	42075	53458	153420	199	75	54	69	20/01/2021	23/12/2023	26/06/2022	Moderna - Spikevax	Spikevax	Moderna
AND	57887	42075	53458	153420	199	75	54	69	20/01/2021	23/12/2023	26/06/2022	Pfizer BioNTech - Comirnaty	Comirnaty	Pfizer BioNTech
AND	57887	42075	53458	153420	199	75	54	69	20/01/2021	23/12/2023	26/06/2022	Pfizer BioNTech - Comirnaty Bivalent Original/Omicron BA.4/BA.5	Comirnaty Bivalent Original/Omicron BA.4/BA.5	nan
AND	57890	42447	53467	153804	199	75	55	69	20/01/2021	23/12/2023	31/07/2022	AstraZeneca - Vaxzevria	Vaxzevria	AstraZeneca	03/03/2021
AND	57890	42447	53467	153804	199	75	55	69	20/01/2021	23/12/2023	31/07/2022	Moderna - Spikevax	Spikevax	Moderna
AND	57890	42447	53467	153804	199	75	55	69	20/01/2021	23/12/2023	31/07/2022	Pfizer BioNTech - Comirnaty	Comirnaty	Pfizer BioNTech
AND	57890	42447	53467	153804	199	75	55	69	20/01/2021	23/12/2023	31/07/2022	Pfizer BioNTech - Comirnaty Bivalent Original/Omicron BA.4/BA.5	Comirnaty Bivalent Original/Omicron BA.4/BA.5	nan
AND	57893	42792	53477	154161	200	75	55	69	20/01/2021	23/12/2023	28/08/2022	AstraZeneca - Vaxzevria	Vaxzevria	AstraZeneca	03/03/2021
AND	57893	42792	53477	154161	200	75	55	69	20/01/2021	23/12/2023	28/08/2022	Moderna - Spikevax	Spikevax	Moderna
AND	57893	42792	53477	154161	200	75	55	69	20/01/2021	23/12/2023	28/08/2022	Pfizer BioNTech - Comirnaty	Comirnaty	Pfizer BioNTech
AND	57893	42792	53477	154161	200	75	55	69	20/01/2021	23/12/2023	28/08/2022	Pfizer BioNTech - Comirnaty Bivalent Original/Omicron BA.4/BA.5	Comirnaty Bivalent Original/Omicron BA.4/BA.5	nan
AND	57896	42896	53480	154272	200	75	56	69	20/01/2021	23/12/2023	25/09/2022	AstraZeneca - Vaxzevria	Vaxzevria	AstraZeneca	03/03/2021
AND	57896	42896	53480	154272	200	75	56	69	20/01/2021	23/12/2023	25/09/2022	Moderna - Spikevax	Spikevax	Moderna
AND	57896	42896	53480	154272	200	75	56	69	20/01/2021	23/12/2023	25/09/2022	Pfizer BioNTech - Comirnaty	Comirnaty	Pfizer BioNTech
AND	57896	42896	53480	154272	200	75	56	69	20/01/2021	23/12/2023	25/09/2022	Pfizer BioNTech - Comirnaty Bivalent Original/Omicron BA.4/BA.5	Comirnaty Bivalent Original/Omicron BA.4/BA.5	nan
AND	57900	42962	53484	154345	200	75	56	69	20/01/2021	23/12/2023	30/10/2022	AstraZeneca - Vaxzevria	Vaxzevria	AstraZeneca	03/03/2021
AND	57900	42962	53484	154345	200	75	56	69	20/01/2021	23/12/2023	30/10/2022	Moderna - Spikevax	Spikevax	Moderna
AND	57900	42962	53484	154345	200	75	56	69	20/01/2021	23/12/2023	30/10/2022	Pfizer BioNTech - Comirnaty	Comirnaty	Pfizer BioNTech
AND	57900	42962	53484	154345	200	75	56	69	20/01/2021	23/12/2023	30/10/2022	Pfizer BioNTech - Comirnaty Bivalent Original/Omicron BA.4/BA.5	Comirnaty Bivalent Original/Omicron BA.4/BA.5	nan
AND	57901	43000	53487	155278	201	75	56	69	20/01/2021	23/12/2023	27/11/2022	AstraZeneca - Vaxzevria	Vaxzevria	AstraZeneca	03/03/2021
AND	57901	43000	53487	155278	201	75	56	69	20/01/2021	23/12/2023	27/11/2022	Moderna - Spikevax	Spikevax	Moderna
AND	57901	43000	53487	155278	201	75	56	69	20/01/2021	23/12/2023	27/11/2022	Pfizer BioNTech - Comirnaty	Comirnaty	Pfizer BioNTech
AND	57901	43000	53487	155278	201	75	56	69	20/01/2021	23/12/2023	27/11/2022	Pfizer BioNTech - Comirnaty Bivalent Original/Omicron BA.4/BA.5	Comirnaty Bivalent Original/Omicron BA.4/BA.5	nan
AND	57902	43029	53490	156404	202	75	56	69	20/01/2021	23/12/2023	25/12/2022	AstraZeneca - Vaxzevria	Vaxzevria	AstraZeneca	03/03/2021
AND	57902	43029	53490	156404	202	75	56	69	20/01/2021	23/12/2023	25/12/2022	Moderna - Spikevax	Spikevax	Moderna
AND	57902	43029	53490	156404	202	75	56	69	20/01/2021	23/12/2023	25/12/2022	Pfizer BioNTech - Comirnaty	Comirnaty	Pfizer BioNTech
AND	57902	43029	53490	156404	202	75	56	69	20/01/2021	23/12/2023	25/12/2022	Pfizer BioNTech - Comirnaty Bivalent Original/Omicron BA.4/BA.5	Comirnaty Bivalent Original/Omicron BA.4/BA.5	nan
AND	57903	43050	53492	156780	203	75	56	69	20/01/2021	23/12/2023	29/01/2023	AstraZeneca - Vaxzevria	Vaxzevria	AstraZeneca	03/03/2021
AND	57903	43050	53492	156780	203	75	56	69	20/01/2021	23/12/2023	29/01/2023	Moderna - Spikevax	Spikevax	Moderna
AND	57903	43050	53492	156780	203	75	56	69	20/01/2021	23/12/2023	29/01/2023	Pfizer BioNTech - Comirnaty	Comirnaty	Pfizer BioNTech
AND	57903	43050	53492	156780	203	75	56	69	20/01/2021	23/12/2023	29/01/2023	Pfizer BioNTech - Comirnaty Bivalent Original/Omicron BA.4/BA.5	Comirnaty Bivalent Original/Omicron BA.4/BA.5	nan
AND	57904	43060	53492	156961	203	75	56	69	20/01/2021	23/12/2023	26/02/2023	AstraZeneca - Vaxzevria	Vaxzevria	AstraZeneca	03/03/2021
AND	57904	43060	53492	156961	203	75	56	69	20/01/2021	23/12/2023	26/02/2023	Moderna - Spikevax	Spikevax	Moderna
AND	57904	43060	53492	156961	203	75	56	69	20/01/2021	23/12/2023	26/02/2023	Pfizer BioNTech - Comirnaty	Comirnaty	Pfizer BioNTech
AND	57904	43060	53492	156961	203	75	56	69	20/01/2021	23/12/2023	26/02/2023	Pfizer BioNTech - Comirnaty Bivalent Original/Omicron BA.4/BA.5	Comirnaty Bivalent Original/Omicron BA.4/BA.5	nan
AND	57909	43066	53495	157021	203	75	56	69	20/01/2021	23/12/2023	26/03/2023	AstraZeneca - Vaxzevria	Vaxzevria	AstraZeneca	03/03/2021
AND	57909	43066	53495	157021	203	75	56	69	20/01/2021	23/12/2023	26/03/2023	Moderna - Spikevax	Spikevax	Moderna
AND	57909	43066	53495	157021	203	75	56	69	20/01/2021	23/12/2023	26/03/2023	Pfizer BioNTech - Comirnaty	Comirnaty	Pfizer BioNTech
AND	57909	43066	53495	157021	203	75	56	69	20/01/2021	23/12/2023	26/03/2023	Pfizer BioNTech - Comirnaty Bivalent Original/Omicron BA.4/BA.5	Comirnaty Bivalent Original/Omicron BA.4/BA.5	nan
AND	57911	43068	53498	157048	203	75	56	69	20/01/2021	23/12/2023	30/04/2023	AstraZeneca - Vaxzevria	Vaxzevria	AstraZeneca	03/03/2021
AND	57911	43068	53498	157048	203	75	56	69	20/01/2021	23/12/2023	30/04/2023	Moderna - Spikevax	Spikevax	Moderna
AND	57911	43068	53498	157048	203	75	56	69	20/01/2021	23/12/2023	30/04/2023	Pfizer BioNTech - Comirnaty	Comirnaty	Pfizer BioNTech
AND	57911	43068	53498	157048	203	75	56	69	20/01/2021	23/12/2023	30/04/2023	Pfizer BioNTech - Comirnaty Bivalent Original/Omicron BA.4/BA.5	Comirnaty Bivalent Original/Omicron BA.4/BA.5	nan
AND	57912	43068	53500	157059	203	75	56	69	20/01/2021	23/12/2023	28/05/2023	AstraZeneca - Vaxzevria	Vaxzevria	AstraZeneca	03/03/2021
AND	57912	43068	53500	157059	203	75	56	69	20/01/2021	23/12/2023	28/05/2023	Moderna - Spikevax	Spikevax	Moderna
AND	57912	43068	53500	157059	203	75	56	69	20/01/2021	23/12/2023	28/05/2023	Pfizer BioNTech - Comirnaty	Comirnaty	Pfizer BioNTech
AND	57912	43068	53500	157059	203	75	56	69	20/01/2021	23/12/2023	28/05/2023	Pfizer BioNTech - Comirnaty Bivalent Original/Omicron BA.4/BA.5	Comirnaty Bivalent Original/Omicron BA.4/BA.5	nan
AND	57912	43069	53501	157061	203	75	56	69	20/01/2021	23/12/2023	25/06/2023	AstraZeneca - Vaxzevria	Vaxzevria	AstraZeneca	03/03/2021
AND	57912	43069	53501	157061	203	75	56	69	20/01/2021	23/12/2023	25/06/2023	Moderna - Spikevax	Spikevax	Moderna
AND	57912	43069	53501	157061	203	75	56	69	20/01/2021	23/12/2023	25/06/2023	Pfizer BioNTech - Comirnaty	Comirnaty	Pfizer BioNTech
AND	57912	43069	53501	157061	203	75	56	69	20/01/2021	23/12/2023	25/06/2023	Pfizer BioNTech - Comirnaty Bivalent Original/Omicron BA.4/BA.5	Comirnaty Bivalent Original/Omicron BA.4/BA.5	nan
AND	57912	43070	53501	157062	203	75	56	69	20/01/2021	23/12/2023	30/07/2023	AstraZeneca - Vaxzevria	Vaxzevria	AstraZeneca	03/03/2021
AND	57912	43070	53501	157062	203	75	56	69	20/01/2021	23/12/2023	30/07/2023	Moderna - Spikevax	Spikevax	Moderna
AND	57912	43070	53501	157062	203	75	56	69	20/01/2021	23/12/2023	30/07/2023	Pfizer BioNTech - Comirnaty	Comirnaty	Pfizer BioNTech
AND	57912	43070	53501	157062	203	75	56	69	20/01/2021	23/12/2023	30/07/2023	Pfizer BioNTech - Comirnaty Bivalent Original/Omicron BA.4/BA.5	Comirnaty Bivalent Original/Omicron BA.4/BA.5	nan
AND	57913	43071	53501	157067	203	75	56	69	20/01/2021	23/12/2023	27/08/2023	AstraZeneca - Vaxzevria	Vaxzevria	AstraZeneca	03/03/2021
AND	57913	43071	53501	157067	203	75	56	69	20/01/2021	23/12/2023	27/08/2023	Moderna - Spikevax	Spikevax	Moderna
AND	57913	43071	53501	157067	203	75	56	69	20/01/2021	23/12/2023	27/08/2023	Pfizer BioNTech - Comirnaty	Comirnaty	Pfizer BioNTech
AND	57913	43071	53501	157067	203	75	56	69	20/01/2021	23/12/2023	27/08/2023	Pfizer BioNTech - Comirnaty Bivalent Original/Omicron BA.4/BA.5	Comirnaty Bivalent Original/Omicron BA.4/BA.5	nan
AND	57913	43071	53501	157072	203	75	56	69	20/01/2021	23/12/2023	24/09/2023	AstraZeneca - Vaxzevria	Vaxzevria	AstraZeneca	03/03/2021
AND	57913	43071	53501	157072	203	75	56	69	20/01/2021	23/12/2023	24/09/2023	Moderna - Spikevax	Spikevax	Moderna
AND	57913	43071	53501	157072	203	75	56	69	20/01/2021	23/12/2023	24/09/2023	Pfizer BioNTech - Comirnaty	Comirnaty	Pfizer BioNTech
AND	57913	43071	53501	157072	203	75	56	69	20/01/2021	23/12/2023	24/09/2023	Pfizer BioNTech - Comirnaty Bivalent Original/Omicron BA.4/BA.5	Comirnaty Bivalent Original/Omicron BA.4/BA.5	nan
AND	57913	43071	53501	157072	203	75	56	69	20/01/2021	23/12/2023	29/10/2023	AstraZeneca - Vaxzevria	Vaxzevria	AstraZeneca	03/03/2021
AND	57913	43071	53501	157072	203	75	56	69	20/01/2021	23/12/2023	29/10/2023	Moderna - Spikevax	Spikevax	Moderna
AND	57913	43071	53501	157072	203	75	56	69	20/01/2021	23/12/2023	29/10/2023	Pfizer BioNTech - Comirnaty	Comirnaty	Pfizer BioNTech
AND	57913	43071	53501	157072	203	75	56	69	20/01/2021	23/12/2023	29/10/2023	Pfizer BioNTech - Comirnaty Bivalent Original/Omicron BA.4/BA.5	Comirnaty Bivalent Original/Omicron BA.4/BA.5	nan
AND	57913	43071	53501	157072	203	75	56	69	20/01/2021	23/12/2023	26/11/2023	AstraZeneca - Vaxzevria	Vaxzevria	AstraZeneca	03/03/2021
AND	57913	43071	53501	157072	203	75	56	69	20/01/2021	23/12/2023	26/11/2023	Moderna - Spikevax	Spikevax	Moderna
AND	57913	43071	53501	157072	203	75	56	69	20/01/2021	23/12/2023	26/11/2023	Pfizer BioNTech - Comirnaty	Comirnaty	Pfizer BioNTech
AND	57913	43071	53501	157072	203	75	56	69	20/01/2021	23/12/2023	26/11/2023	Pfizer BioNTech - Comirnaty Bivalent Original/Omicron BA.4/BA.5	Comirnaty Bivalent Original/Omicron BA.4/BA.5	nan
AND	57913	43071	53501	157072	203	75	56	69	20/01/2021	23/12/2023	31/12/2023	AstraZeneca - Vaxzevria	Vaxzevria	AstraZeneca	03/03/2021
AND	57913	43071	53501	157072	203	75	56	69	20/01/2021	23/12/2023	31/12/2023	Moderna - Spikevax	Spikevax	Moderna
AND	57913	43071	53501	157072	203	75	56	69	20/01/2021	23/12/2023	31/12/2023	Pfizer BioNTech - Comirnaty	Comirnaty	Pfizer BioNTech
AND	57913	43071	53501	157072	203	75	56	69	20/01/2021	23/12/2023	31/12/2023	Pfizer BioNTech - Comirnaty Bivalent Original/Omicron BA.4/BA.5	Comirnaty Bivalent Original/Omicron BA.4/BA.5	nan
ARE				3843204	39					06/07/2022	31/01/2021	AstraZeneca - Vaxzevria	Vaxzevria	AstraZeneca
ARE				3843204	39					06/07/2022	31/01/2021	Beijing CNBG - BBIBP-CorV	BBIBP-CorV	Beijing Bio-Institute Biological Products (CNBG)
ARE				3843204	39					06/07/2022	31/01/2021	Bharat - Covaxin	Covaxin	Bharat Biotech
ARE				3843204	39					06/07/2022	31/01/2021	CanSino - Convidecia	Convidecia	CanSino Biologicals
ARE				3843204	39					06/07/2022	31/01/2021	Gamaleya - Gam-Covid-Vac	Gam-Covid-Vac	Gamaleya Research Institute
ARE				3843204	39					06/07/2022	31/01/2021	Gamaleya - Sputnik-Light	Sputnik-Light	Gamaleya Research Institute
ARE				3843204	39					06/07/2022	31/01/2021	Janssen - Ad26.COV 2-S	Ad26.COV 2-S	Janssen Pharmaceuticals
ARE				3843204	39					06/07/2022	31/01/2021	Moderna - Spikevax	Spikevax	Moderna
ARE				3843204	39					06/07/2022	31/01/2021	Pfizer BioNTech - Comirnaty	Comirnaty	Pfizer BioNTech
ARE				3843204	39					06/07/2022	31/01/2021	SII - Covishield	Covishield	Serum Institute of India
ARE				3843204	39					06/07/2022	31/01/2021	Sinovac - CoronaVac	Coronavac	Sinovac
ARE				6015089	61					06/07/2022	28/02/2021	AstraZeneca - Vaxzevria	Vaxzevria	AstraZeneca
ARE				6015089	61					06/07/2022	28/02/2021	Beijing CNBG - BBIBP-CorV	BBIBP-CorV	Beijing Bio-Institute Biological Products (CNBG)
ARE				6015089	61					06/07/2022	28/02/2021	Bharat - Covaxin	Covaxin	Bharat Biotech
ARE				6015089	61					06/07/2022	28/02/2021	CanSino - Convidecia	Convidecia	CanSino Biologicals
ARE				6015089	61					06/07/2022	28/02/2021	Gamaleya - Gam-Covid-Vac	Gam-Covid-Vac	Gamaleya Research Institute
ARE				6015089	61					06/07/2022	28/02/2021	Gamaleya - Sputnik-Light	Sputnik-Light	Gamaleya Research Institute
ARE				6015089	61					06/07/2022	28/02/2021	Janssen - Ad26.COV 2-S	Ad26.COV 2-S	Janssen Pharmaceuticals
ARE				6015089	61					06/07/2022	28/02/2021	Moderna - Spikevax	Spikevax	Moderna
ARE				6015089	61					06/07/2022	28/02/2021	Pfizer BioNTech - Comirnaty	Comirnaty	Pfizer BioNTech
ARE				6015089	61					06/07/2022	28/02/2021	SII - Covishield	Covishield	Serum Institute of India
ARE				6015089	61					06/07/2022	28/02/2021	Sinovac - CoronaVac	Coronavac	Sinovac
ARE				8220783	83					06/07/2022	28/03/2021	AstraZeneca - Vaxzevria	Vaxzevria	AstraZeneca
ARE				8220783	83					06/07/2022	28/03/2021	Beijing CNBG - BBIBP-CorV	BBIBP-CorV	Beijing Bio-Institute Biological Products (CNBG)
ARE				8220783	83					06/07/2022	28/03/2021	Bharat - Covaxin	Covaxin	Bharat Biotech
ARE				8220783	83					06/07/2022	28/03/2021	CanSino - Convidecia	Convidecia	CanSino Biologicals
ARE				8220783	83					06/07/2022	28/03/2021	Gamaleya - Gam-Covid-Vac	Gam-Covid-Vac	Gamaleya Research Institute
ARE				8220783	83					06/07/2022	28/03/2021	Gamaleya - Sputnik-Light	Sputnik-Light	Gamaleya Research Institute
ARE				8220783	83					06/07/2022	28/03/2021	Janssen - Ad26.COV 2-S	Ad26.COV 2-S	Janssen Pharmaceuticals
ARE				8220783	83					06/07/2022	28/03/2021	Moderna - Spikevax	Spikevax	Moderna
ARE				8220783	83					06/07/2022	28/03/2021	Pfizer BioNTech - Comirnaty	Comirnaty	Pfizer BioNTech
ARE				8220783	83					06/07/2022	28/03/2021	SII - Covishield	Covishield	Serum Institute of India
ARE				8220783	83					06/07/2022	28/03/2021	Sinovac - CoronaVac	Coronavac	Sinovac
ARE				10455606	106					06/07/2022	25/04/2021	AstraZeneca - Vaxzevria	Vaxzevria	AstraZeneca
ARE				10455606	106					06/07/2022	25/04/2021	Beijing CNBG - BBIBP-CorV	BBIBP-CorV	Beijing Bio-Institute Biological Products (CNBG)
ARE				10455606	106					06/07/2022	25/04/2021	Bharat - Covaxin	Covaxin	Bharat Biotech
ARE				10455606	106					06/07/2022	25/04/2021	CanSino - Convidecia	Convidecia	CanSino Biologicals
ARE				10455606	106					06/07/2022	25/04/2021	Gamaleya - Gam-Covid-Vac	Gam-Covid-Vac	Gamaleya Research Institute
ARE				10455606	106					06/07/2022	25/04/2021	Gamaleya - Sputnik-Light	Sputnik-Light	Gamaleya Research Institute
ARE				10455606	106					06/07/2022	25/04/2021	Janssen - Ad26.COV 2-S	Ad26.COV 2-S	Janssen Pharmaceuticals
ARE				10455606	106					06/07/2022	25/04/2021	Moderna - Spikevax	Spikevax	Moderna
ARE				10455606	106					06/07/2022	25/04/2021	Pfizer BioNTech - Comirnaty	Comirnaty	Pfizer BioNTech
ARE				10455606	106					06/07/2022	25/04/2021	SII - Covishield	Covishield	Serum Institute of India
ARE				10455606	106					06/07/2022	25/04/2021	Sinovac - CoronaVac	Coronavac	Sinovac
ARE				12811422	130					06/07/2022	30/05/2021	AstraZeneca - Vaxzevria	Vaxzevria	AstraZeneca
ARE				12811422	130					06/07/2022	30/05/2021	Beijing CNBG - BBIBP-CorV	BBIBP-CorV	Beijing Bio-Institute Biological Products (CNBG)
ARE				12811422	130					06/07/2022	30/05/2021	Bharat - Covaxin	Covaxin	Bharat Biotech
ARE				12811422	130					06/07/2022	30/05/2021	CanSino - Convidecia	Convidecia	CanSino Biologicals
ARE				12811422	130					06/07/2022	30/05/2021	Gamaleya - Gam-Covid-Vac	Gam-Covid-Vac	Gamaleya Research Institute
ARE				12811422	130					06/07/2022	30/05/2021	Gamaleya - Sputnik-Light	Sputnik-Light	Gamaleya Research Institute
ARE				12811422	130					06/07/2022	30/05/2021	Janssen - Ad26.COV 2-S	Ad26.COV 2-S	Janssen Pharmaceuticals
ARE				12811422	130					06/07/2022	30/05/2021	Moderna - Spikevax	Spikevax	Moderna
ARE				12811422	130					06/07/2022	30/05/2021	Pfizer BioNTech - Comirnaty	Comirnaty	Pfizer BioNTech
ARE				12811422	130					06/07/2022	30/05/2021	SII - Covishield	Covishield	Serum Institute of India
ARE				12811422	130					06/07/2022	30/05/2021	Sinovac - CoronaVac	Coronavac	Sinovac
ARE				15198661	154					06/07/2022	27/06/2021	AstraZeneca - Vaxzevria	Vaxzevria	AstraZeneca
ARE				15198661	154					06/07/2022	27/06/2021	Beijing CNBG - BBIBP-CorV	BBIBP-CorV	Beijing Bio-Institute Biological Products (CNBG)
ARE				15198661	154					06/07/2022	27/06/2021	Bharat - Covaxin	Covaxin	Bharat Biotech
ARE				15198661	154					06/07/2022	27/06/2021	CanSino - Convidecia	Convidecia	CanSino Biologicals
ARE				15198661	154					06/07/2022	27/06/2021	Gamaleya - Gam-Covid-Vac	Gam-Covid-Vac	Gamaleya Research Institute
ARE				15198661	154					06/07/2022	27/06/2021	Gamaleya - Sputnik-Light	Sputnik-Light	Gamaleya Research Institute
ARE				15198661	154					06/07/2022	27/06/2021	Janssen - Ad26.COV 2-S	Ad26.COV 2-S	Janssen Pharmaceuticals
ARE				15198661	154					06/07/2022	27/06/2021	Moderna - Spikevax	Spikevax	Moderna
ARE				15198661	154					06/07/2022	27/06/2021	Pfizer BioNTech - Comirnaty	Comirnaty	Pfizer BioNTech
ARE				15198661	154					06/07/2022	27/06/2021	SII - Covishield	Covishield	Serum Institute of India
ARE				15198661	154					06/07/2022	27/06/2021	Sinovac - CoronaVac	Coronavac	Sinovac
ARE				16755733	169					06/07/2022	25/07/2021	AstraZeneca - Vaxzevria	Vaxzevria	AstraZeneca
ARE				16755733	169					06/07/2022	25/07/2021	Beijing CNBG - BBIBP-CorV	BBIBP-CorV	Beijing Bio-Institute Biological Products (CNBG)
ARE				16755733	169					06/07/2022	25/07/2021	Bharat - Covaxin	Covaxin	Bharat Biotech
ARE				16755733	169					06/07/2022	25/07/2021	CanSino - Convidecia	Convidecia	CanSino Biologicals
ARE				16755733	169					06/07/2022	25/07/2021	Gamaleya - Gam-Covid-Vac	Gam-Covid-Vac	Gamaleya Research Institute
ARE				16755733	169					06/07/2022	25/07/2021	Gamaleya - Sputnik-Light	Sputnik-Light	Gamaleya Research Institute
ARE				16755733	169					06/07/2022	25/07/2021	Janssen - Ad26.COV 2-S	Ad26.COV 2-S	Janssen Pharmaceuticals
ARE				16755733	169					06/07/2022	25/07/2021	Moderna - Spikevax	Spikevax	Moderna
ARE				16755733	169					06/07/2022	25/07/2021	Pfizer BioNTech - Comirnaty	Comirnaty	Pfizer BioNTech
ARE				16755733	169					06/07/2022	25/07/2021	SII - Covishield	Covishield	Serum Institute of India
ARE				16755733	169					06/07/2022	25/07/2021	Sinovac - CoronaVac	Coronavac	Sinovac
ARE				18158991	184					06/07/2022	29/08/2021	AstraZeneca - Vaxzevria	Vaxzevria	AstraZeneca
ARE				18158991	184					06/07/2022	29/08/2021	Beijing CNBG - BBIBP-CorV	BBIBP-CorV	Beijing Bio-Institute Biological Products (CNBG)
ARE				18158991	184					06/07/2022	29/08/2021	Bharat - Covaxin	Covaxin	Bharat Biotech
ARE				18158991	184					06/07/2022	29/08/2021	CanSino - Convidecia	Convidecia	CanSino Biologicals
ARE				18158991	184					06/07/2022	29/08/2021	Gamaleya - Gam-Covid-Vac	Gam-Covid-Vac	Gamaleya Research Institute
ARE				18158991	184					06/07/2022	29/08/2021	Gamaleya - Sputnik-Light	Sputnik-Light	Gamaleya Research Institute
ARE				18158991	184					06/07/2022	29/08/2021	Janssen - Ad26.COV 2-S	Ad26.COV 2-S	Janssen Pharmaceuticals
ARE				18158991	184					06/07/2022	29/08/2021	Moderna - Spikevax	Spikevax	Moderna
ARE				18158991	184					06/07/2022	29/08/2021	Pfizer BioNTech - Comirnaty	Comirnaty	Pfizer BioNTech
ARE				18158991	184					06/07/2022	29/08/2021	SII - Covishield	Covishield	Serum Institute of India
ARE				18158991	184					06/07/2022	29/08/2021	Sinovac - CoronaVac	Coronavac	Sinovac
ARE				20052399	203					06/07/2022	26/09/2021	AstraZeneca - Vaxzevria	Vaxzevria	AstraZeneca
ARE				20052399	203					06/07/2022	26/09/2021	Beijing CNBG - BBIBP-CorV	BBIBP-CorV	Beijing Bio-Institute Biological Products (CNBG)
ARE				20052399	203					06/07/2022	26/09/2021	Bharat - Covaxin	Covaxin	Bharat Biotech
ARE				20052399	203					06/07/2022	26/09/2021	CanSino - Convidecia	Convidecia	CanSino Biologicals
ARE				20052399	203					06/07/2022	26/09/2021	Gamaleya - Gam-Covid-Vac	Gam-Covid-Vac	Gamaleya Research Institute
ARE				20052399	203					06/07/2022	26/09/2021	Gamaleya - Sputnik-Light	Sputnik-Light	Gamaleya Research Institute
ARE				20052399	203					06/07/2022	26/09/2021	Janssen - Ad26.COV 2-S	Ad26.COV 2-S	Janssen Pharmaceuticals
ARE				20052399	203					06/07/2022	26/09/2021	Moderna - Spikevax	Spikevax	Moderna
ARE				20052399	203					06/07/2022	26/09/2021	Pfizer BioNTech - Comirnaty	Comirnaty	Pfizer BioNTech
ARE				20052399	203					06/07/2022	26/09/2021	SII - Covishield	Covishield	Serum Institute of India
ARE				20052399	203					06/07/2022	26/09/2021	Sinovac - CoronaVac	Coronavac	Sinovac
ARE				21150096	214					06/07/2022	31/10/2021	AstraZeneca - Vaxzevria	Vaxzevria	AstraZeneca
ARE				21150096	214					06/07/2022	31/10/2021	Beijing CNBG - BBIBP-CorV	BBIBP-CorV	Beijing Bio-Institute Biological Products (CNBG)
ARE				21150096	214					06/07/2022	31/10/2021	Bharat - Covaxin	Covaxin	Bharat Biotech
ARE				21150096	214					06/07/2022	31/10/2021	CanSino - Convidecia	Convidecia	CanSino Biologicals
ARE				21150096	214					06/07/2022	31/10/2021	Gamaleya - Gam-Covid-Vac	Gam-Covid-Vac	Gamaleya Research Institute
ARE				21150096	214					06/07/2022	31/10/2021	Gamaleya - Sputnik-Light	Sputnik-Light	Gamaleya Research Institute
ARE				21150096	214					06/07/2022	31/10/2021	Janssen - Ad26.COV 2-S	Ad26.COV 2-S	Janssen Pharmaceuticals
ARE				21150096	214					06/07/2022	31/10/2021	Moderna - Spikevax	Spikevax	Moderna
ARE				21150096	214					06/07/2022	31/10/2021	Pfizer BioNTech - Comirnaty	Comirnaty	Pfizer BioNTech
ARE				21150096	214					06/07/2022	31/10/2021	SII - Covishield	Covishield	Serum Institute of India
ARE				21150096	214					06/07/2022	31/10/2021	Sinovac - CoronaVac	Coronavac	Sinovac
ARE				21871201	221					06/07/2022	28/11/2021	AstraZeneca - Vaxzevria	Vaxzevria	AstraZeneca
ARE				21871201	221					06/07/2022	28/11/2021	Beijing CNBG - BBIBP-CorV	BBIBP-CorV	Beijing Bio-Institute Biological Products (CNBG)
ARE				21871201	221					06/07/2022	28/11/2021	Bharat - Covaxin	Covaxin	Bharat Biotech
ARE				21871201	221					06/07/2022	28/11/2021	CanSino - Convidecia	Convidecia	CanSino Biologicals
ARE				21871201	221					06/07/2022	28/11/2021	Gamaleya - Gam-Covid-Vac	Gam-Covid-Vac	Gamaleya Research Institute
ARE				21871201	221					06/07/2022	28/11/2021	Gamaleya - Sputnik-Light	Sputnik-Light	Gamaleya Research Institute
ARE				21871201	221					06/07/2022	28/11/2021	Janssen - Ad26.COV 2-S	Ad26.COV 2-S	Janssen Pharmaceuticals
ARE				21871201	221					06/07/2022	28/11/2021	Moderna - Spikevax	Spikevax	Moderna
ARE				21871201	221					06/07/2022	28/11/2021	Pfizer BioNTech - Comirnaty	Comirnaty	Pfizer BioNTech
ARE				21871201	221					06/07/2022	28/11/2021	SII - Covishield	Covishield	Serum Institute of India
ARE				21871201	221					06/07/2022	28/11/2021	Sinovac - CoronaVac	Coronavac	Sinovac
ARE				22629173	229					06/07/2022	26/12/2021	AstraZeneca - Vaxzevria	Vaxzevria	AstraZeneca
ARE				22629173	229					06/07/2022	26/12/2021	Beijing CNBG - BBIBP-CorV	BBIBP-CorV	Beijing Bio-Institute Biological Products (CNBG)
ARE				22629173	229					06/07/2022	26/12/2021	Bharat - Covaxin	Covaxin	Bharat Biotech
ARE				22629173	229					06/07/2022	26/12/2021	CanSino - Convidecia	Convidecia	CanSino Biologicals
ARE				22629173	229					06/07/2022	26/12/2021	Gamaleya - Gam-Covid-Vac	Gam-Covid-Vac	Gamaleya Research Institute
ARE				22629173	229					06/07/2022	26/12/2021	Gamaleya - Sputnik-Light	Sputnik-Light	Gamaleya Research Institute
ARE				22629173	229					06/07/2022	26/12/2021	Janssen - Ad26.COV 2-S	Ad26.COV 2-S	Janssen Pharmaceuticals
ARE				22629173	229					06/07/2022	26/12/2021	Moderna - Spikevax	Spikevax	Moderna
ARE				22629173	229					06/07/2022	26/12/2021	Pfizer BioNTech - Comirnaty	Comirnaty	Pfizer BioNTech
ARE				22629173	229					06/07/2022	26/12/2021	SII - Covishield	Covishield	Serum Institute of India
ARE				22629173	229					06/07/2022	26/12/2021	Sinovac - CoronaVac	Coronavac	Sinovac
ARE				23527778	238					06/07/2022	30/01/2022	AstraZeneca - Vaxzevria	Vaxzevria	AstraZeneca
ARE				23527778	238					06/07/2022	30/01/2022	Beijing CNBG - BBIBP-CorV	BBIBP-CorV	Beijing Bio-Institute Biological Products (CNBG)
ARE				23527778	238					06/07/2022	30/01/2022	Bharat - Covaxin	Covaxin	Bharat Biotech
ARE				23527778	238					06/07/2022	30/01/2022	CanSino - Convidecia	Convidecia	CanSino Biologicals
ARE				23527778	238					06/07/2022	30/01/2022	Gamaleya - Gam-Covid-Vac	Gam-Covid-Vac	Gamaleya Research Institute
ARE				23527778	238					06/07/2022	30/01/2022	Gamaleya - Sputnik-Light	Sputnik-Light	Gamaleya Research Institute
ARE				23527778	238					06/07/2022	30/01/2022	Janssen - Ad26.COV 2-S	Ad26.COV 2-S	Janssen Pharmaceuticals
ARE				23527778	238					06/07/2022	30/01/2022	Moderna - Spikevax	Spikevax	Moderna
ARE				23527778	238					06/07/2022	30/01/2022	Pfizer BioNTech - Comirnaty	Comirnaty	Pfizer BioNTech
ARE				23527778	238					06/07/2022	30/01/2022	SII - Covishield	Covishield	Serum Institute of India
ARE				23527778	238					06/07/2022	30/01/2022	Sinovac - CoronaVac	Coronavac	Sinovac
ARE	9991089	4563798	9566468	24108350	244	100	46	97		06/07/2022	27/02/2022	AstraZeneca - Vaxzevria	Vaxzevria	AstraZeneca
ARE	9991089	4563798	9566468	24108350	244	100	46	97		06/07/2022	27/02/2022	Beijing CNBG - BBIBP-CorV	BBIBP-CorV	Beijing Bio-Institute Biological Products (CNBG)
ARE	9991089	4563798	9566468	24108350	244	100	46	97		06/07/2022	27/02/2022	Bharat - Covaxin	Covaxin	Bharat Biotech
ARE	9991089	4563798	9566468	24108350	244	100	46	97		06/07/2022	27/02/2022	CanSino - Convidecia	Convidecia	CanSino Biologicals
ARE	9991089	4563798	9566468	24108350	244	100	46	97		06/07/2022	27/02/2022	Gamaleya - Gam-Covid-Vac	Gam-Covid-Vac	Gamaleya Research Institute
ARE	9991089	4563798	9566468	24108350	244	100	46	97		06/07/2022	27/02/2022	Gamaleya - Sputnik-Light	Sputnik-Light	Gamaleya Research Institute
ARE	9991089	4563798	9566468	24108350	244	100	46	97		06/07/2022	27/02/2022	Janssen - Ad26.COV 2-S	Ad26.COV 2-S	Janssen Pharmaceuticals
ARE	9991089	4563798	9566468	24108350	244	100	46	97		06/07/2022	27/02/2022	Moderna - Spikevax	Spikevax	Moderna
ARE	9991089	4563798	9566468	24108350	244	100	46	97		06/07/2022	27/02/2022	Pfizer BioNTech - Comirnaty	Comirnaty	Pfizer BioNTech
ARE	9991089	4563798	9566468	24108350	244	100	46	97		06/07/2022	27/02/2022	SII - Covishield	Covishield	Serum Institute of India
ARE	9991089	4563798	9566468	24108350	244	100	46	97		06/07/2022	27/02/2022	Sinovac - CoronaVac	Coronavac	Sinovac
ARE	9991089	4821728	9707342	24520159	248	100	49	98		06/07/2022	27/03/2022	AstraZeneca - Vaxzevria	Vaxzevria	AstraZeneca
ARE	9991089	4821728	9707342	24520159	248	100	49	98		06/07/2022	27/03/2022	Beijing CNBG - BBIBP-CorV	BBIBP-CorV	Beijing Bio-Institute Biological Products (CNBG)
ARE	9991089	4821728	9707342	24520159	248	100	49	98		06/07/2022	27/03/2022	Bharat - Covaxin	Covaxin	Bharat Biotech
ARE	9991089	4821728	9707342	24520159	248	100	49	98		06/07/2022	27/03/2022	CanSino - Convidecia	Convidecia	CanSino Biologicals
ARE	9991089	4821728	9707342	24520159	248	100	49	98		06/07/2022	27/03/2022	Gamaleya - Gam-Covid-Vac	Gam-Covid-Vac	Gamaleya Research Institute
ARE	9991089	4821728	9707342	24520159	248	100	49	98		06/07/2022	27/03/2022	Gamaleya - Sputnik-Light	Sputnik-Light	Gamaleya Research Institute
ARE	9991089	4821728	9707342	24520159	248	100	49	98		06/07/2022	27/03/2022	Janssen - Ad26.COV 2-S	Ad26.COV 2-S	Janssen Pharmaceuticals
ARE	9991089	4821728	9707342	24520159	248	100	49	98		06/07/2022	27/03/2022	Moderna - Spikevax	Spikevax	Moderna
ARE	9991089	4821728	9707342	24520159	248	100	49	98		06/07/2022	27/03/2022	Pfizer BioNTech - Comirnaty	Comirnaty	Pfizer BioNTech
ARE	9991089	4821728	9707342	24520159	248	100	49	98		06/07/2022	27/03/2022	SII - Covishield	Covishield	Serum Institute of India
ARE	9991089	4821728	9707342	24520159	248	100	49	98		06/07/2022	27/03/2022	Sinovac - CoronaVac	Coronavac	Sinovac
ARE	9991089	4972826	9759296	24628316	249	100	50	99		06/07/2022	24/04/2022	AstraZeneca - Vaxzevria	Vaxzevria	AstraZeneca
ARE	9991089	4972826	9759296	24628316	249	100	50	99		06/07/2022	24/04/2022	Beijing CNBG - BBIBP-CorV	BBIBP-CorV	Beijing Bio-Institute Biological Products (CNBG)
ARE	9991089	4972826	9759296	24628316	249	100	50	99		06/07/2022	24/04/2022	Bharat - Covaxin	Covaxin	Bharat Biotech
ARE	9991089	4972826	9759296	24628316	249	100	50	99		06/07/2022	24/04/2022	CanSino - Convidecia	Convidecia	CanSino Biologicals
ARE	9991089	4972826	9759296	24628316	249	100	50	99		06/07/2022	24/04/2022	Gamaleya - Gam-Covid-Vac	Gam-Covid-Vac	Gamaleya Research Institute
ARE	9991089	4972826	9759296	24628316	249	100	50	99		06/07/2022	24/04/2022	Gamaleya - Sputnik-Light	Sputnik-Light	Gamaleya Research Institute
ARE	9991089	4972826	9759296	24628316	249	100	50	99		06/07/2022	24/04/2022	Janssen - Ad26.COV 2-S	Ad26.COV 2-S	Janssen Pharmaceuticals
ARE	9991089	4972826	9759296	24628316	249	100	50	99		06/07/2022	24/04/2022	Moderna - Spikevax	Spikevax	Moderna
ARE	9991089	4972826	9759296	24628316	249	100	50	99		06/07/2022	24/04/2022	Pfizer BioNTech - Comirnaty	Comirnaty	Pfizer BioNTech
ARE	9991089	4972826	9759296	24628316	249	100	50	99		06/07/2022	24/04/2022	SII - Covishield	Covishield	Serum Institute of India
ARE	9991089	4972826	9759296	24628316	249	100	50	99		06/07/2022	24/04/2022	Sinovac - CoronaVac	Coronavac	Sinovac
ARE	9991089	5125972	9792266	24909327	252	100	52	99		06/07/2022	29/05/2022	AstraZeneca - Vaxzevria	Vaxzevria	AstraZeneca
ARE	9991089	5125972	9792266	24909327	252	100	52	99		06/07/2022	29/05/2022	Beijing CNBG - BBIBP-CorV	BBIBP-CorV	Beijing Bio-Institute Biological Products (CNBG)
ARE	9991089	5125972	9792266	24909327	252	100	52	99		06/07/2022	29/05/2022	Bharat - Covaxin	Covaxin	Bharat Biotech
ARE	9991089	5125972	9792266	24909327	252	100	52	99		06/07/2022	29/05/2022	CanSino - Convidecia	Convidecia	CanSino Biologicals
ARE	9991089	5125972	9792266	24909327	252	100	52	99		06/07/2022	29/05/2022	Gamaleya - Gam-Covid-Vac	Gam-Covid-Vac	Gamaleya Research Institute
ARE	9991089	5125972	9792266	24909327	252	100	52	99		06/07/2022	29/05/2022	Gamaleya - Sputnik-Light	Sputnik-Light	Gamaleya Research Institute
ARE	9991089	5125972	9792266	24909327	252	100	52	99		06/07/2022	29/05/2022	Janssen - Ad26.COV 2-S	Ad26.COV 2-S	Janssen Pharmaceuticals
ARE	9991089	5125972	9792266	24909327	252	100	52	99		06/07/2022	29/05/2022	Moderna - Spikevax	Spikevax	Moderna
ARE	9991089	5125972	9792266	24909327	252	100	52	99		06/07/2022	29/05/2022	Pfizer BioNTech - Comirnaty	Comirnaty	Pfizer BioNTech
ARE	9991089	5125972	9792266	24909327	252	100	52	99		06/07/2022	29/05/2022	SII - Covishield	Covishield	Serum Institute of India
ARE	9991089	5125972	9792266	24909327	252	100	52	99		06/07/2022	29/05/2022	Sinovac - CoronaVac	Coronavac	Sinovac
ARE	9991089	5138699	9792266	24922054	252	100	52	99		06/07/2022	26/06/2022	AstraZeneca - Vaxzevria	Vaxzevria	AstraZeneca
ARE	9991089	5138699	9792266	24922054	252	100	52	99		06/07/2022	26/06/2022	Beijing CNBG - BBIBP-CorV	BBIBP-CorV	Beijing Bio-Institute Biological Products (CNBG)
ARE	9991089	5138699	9792266	24922054	252	100	52	99		06/07/2022	26/06/2022	Bharat - Covaxin	Covaxin	Bharat Biotech
ARE	9991089	5138699	9792266	24922054	252	100	52	99		06/07/2022	26/06/2022	CanSino - Convidecia	Convidecia	CanSino Biologicals
ARE	9991089	5138699	9792266	24922054	252	100	52	99		06/07/2022	26/06/2022	Gamaleya - Gam-Covid-Vac	Gam-Covid-Vac	Gamaleya Research Institute
ARE	9991089	5138699	9792266	24922054	252	100	52	99		06/07/2022	26/06/2022	Gamaleya - Sputnik-Light	Sputnik-Light	Gamaleya Research Institute
ARE	9991089	5138699	9792266	24922054	252	100	52	99		06/07/2022	26/06/2022	Janssen - Ad26.COV 2-S	Ad26.COV 2-S	Janssen Pharmaceuticals
ARE	9991089	5138699	9792266	24922054	252	100	52	99		06/07/2022	26/06/2022	Moderna - Spikevax	Spikevax	Moderna
ARE	9991089	5138699	9792266	24922054	252	100	52	99		06/07/2022	26/06/2022	Pfizer BioNTech - Comirnaty	Comirnaty	Pfizer BioNTech
ARE	9991089	5138699	9792266	24922054	252	100	52	99		06/07/2022	26/06/2022	SII - Covishield	Covishield	Serum Institute of India
ARE	9991089	5138699	9792266	24922054	252	100	52	99		06/07/2022	26/06/2022	Sinovac - CoronaVac	Coronavac	Sinovac
ARE	9991089	5138699	9792266	24922054	252	100	52	99		06/07/2022	31/07/2022	AstraZeneca - Vaxzevria	Vaxzevria	AstraZeneca
ARE	9991089	5138699	9792266	24922054	252	100	52	99		06/07/2022	31/07/2022	Beijing CNBG - BBIBP-CorV	BBIBP-CorV	Beijing Bio-Institute Biological Products (CNBG)
ARE	9991089	5138699	9792266	24922054	252	100	52	99		06/07/2022	31/07/2022	Bharat - Covaxin	Covaxin	Bharat Biotech
ARE	9991089	5138699	9792266	24922054	252	100	52	99		06/07/2022	31/07/2022	CanSino - Convidecia	Convidecia	CanSino Biologicals
ARE	9991089	5138699	9792266	24922054	252	100	52	99		06/07/2022	31/07/2022	Gamaleya - Gam-Covid-Vac	Gam-Covid-Vac	Gamaleya Research Institute
ARE	9991089	5138699	9792266	24922054	252	100	52	99		06/07/2022	31/07/2022	Gamaleya - Sputnik-Light	Sputnik-Light	Gamaleya Research Institute
ARE	9991089	5138699	9792266	24922054	252	100	52	99		06/07/2022	31/07/2022	Janssen - Ad26.COV 2-S	Ad26.COV 2-S	Janssen Pharmaceuticals
ARE	9991089	5138699	9792266	24922054	252	100	52	99		06/07/2022	31/07/2022	Moderna - Spikevax	Spikevax	Moderna
ARE	9991089	5138699	9792266	24922054	252	100	52	99		06/07/2022	31/07/2022	Pfizer BioNTech - Comirnaty	Comirnaty	Pfizer BioNTech
ARE	9991089	5138699	9792266	24922054	252	100	52	99		06/07/2022	31/07/2022	SII - Covishield	Covishield	Serum Institute of India
ARE	9991089	5138699	9792266	24922054	252	100	52	99		06/07/2022	31/07/2022	Sinovac - CoronaVac	Coronavac	Sinovac
ARE	9991089	5138699	9792266	24922054	252	100	52	99		06/07/2022	28/08/2022	AstraZeneca - Vaxzevria	Vaxzevria	AstraZeneca
ARE	9991089	5138699	9792266	24922054	252	100	52	99		06/07/2022	28/08/2022	Beijing CNBG - BBIBP-CorV	BBIBP-CorV	Beijing Bio-Institute Biological Products (CNBG)
ARE	9991089	5138699	9792266	24922054	252	100	52	99		06/07/2022	28/08/2022	Bharat - Covaxin	Covaxin	Bharat Biotech
ARE	9991089	5138699	9792266	24922054	252	100	52	99		06/07/2022	28/08/2022	CanSino - Convidecia	Convidecia	CanSino Biologicals
ARE	9991089	5138699	9792266	24922054	252	100	52	99		06/07/2022	28/08/2022	Gamaleya - Gam-Covid-Vac	Gam-Covid-Vac	Gamaleya Research Institute
ARE	9991089	5138699	9792266	24922054	252	100	52	99		06/07/2022	28/08/2022	Gamaleya - Sputnik-Light	Sputnik-Light	Gamaleya Research Institute
ARE	9991089	5138699	9792266	24922054	252	100	52	99		06/07/2022	28/08/2022	Janssen - Ad26.COV 2-S	Ad26.COV 2-S	Janssen Pharmaceuticals
ARE	9991089	5138699	9792266	24922054	252	100	52	99		06/07/2022	28/08/2022	Moderna - Spikevax	Spikevax	Moderna
ARE	9991089	5138699	9792266	24922054	252	100	52	99		06/07/2022	28/08/2022	Pfizer BioNTech - Comirnaty	Comirnaty	Pfizer BioNTech
ARE	9991089	5138699	9792266	24922054	252	100	52	99		06/07/2022	28/08/2022	SII - Covishield	Covishield	Serum Institute of India
ARE	9991089	5138699	9792266	24922054	252	100	52	99		06/07/2022	28/08/2022	Sinovac - CoronaVac	Coronavac	Sinovac
ARE	9991089	5138699	9792266	24922054	252	100	52	99		06/07/2022	25/09/2022	AstraZeneca - Vaxzevria	Vaxzevria	AstraZeneca
ARE	9991089	5138699	9792266	24922054	252	100	52	99		06/07/2022	25/09/2022	Beijing CNBG - BBIBP-CorV	BBIBP-CorV	Beijing Bio-Institute Biological Products (CNBG)
ARE	9991089	5138699	9792266	24922054	252	100	52	99		06/07/2022	25/09/2022	Bharat - Covaxin	Covaxin	Bharat Biotech
ARE	9991089	5138699	9792266	24922054	252	100	52	99		06/07/2022	25/09/2022	CanSino - Convidecia	Convidecia	CanSino Biologicals
ARE	9991089	5138699	9792266	24922054	252	100	52	99		06/07/2022	25/09/2022	Gamaleya - Gam-Covid-Vac	Gam-Covid-Vac	Gamaleya Research Institute
ARE	9991089	5138699	9792266	24922054	252	100	52	99		06/07/2022	25/09/2022	Gamaleya - Sputnik-Light	Sputnik-Light	Gamaleya Research Institute
ARE	9991089	5138699	9792266	24922054	252	100	52	99		06/07/2022	25/09/2022	Janssen - Ad26.COV 2-S	Ad26.COV 2-S	Janssen Pharmaceuticals
ARE	9991089	5138699	9792266	24922054	252	100	52	99		06/07/2022	25/09/2022	Moderna - Spikevax	Spikevax	Moderna
ARE	9991089	5138699	9792266	24922054	252	100	52	99		06/07/2022	25/09/2022	Pfizer BioNTech - Comirnaty	Comirnaty	Pfizer BioNTech
ARE	9991089	5138699	9792266	24922054	252	100	52	99		06/07/2022	25/09/2022	SII - Covishield	Covishield	Serum Institute of India
ARE	9991089	5138699	9792266	24922054	252	100	52	99		06/07/2022	25/09/2022	Sinovac - CoronaVac	Coronavac	Sinovac
ARE	9991089	5138699	9792266	24922054	252	100	52	99		06/07/2022	30/10/2022	AstraZeneca - Vaxzevria	Vaxzevria	AstraZeneca
ARE	9991089	5138699	9792266	24922054	252	100	52	99		06/07/2022	30/10/2022	Beijing CNBG - BBIBP-CorV	BBIBP-CorV	Beijing Bio-Institute Biological Products (CNBG)
ARE	9991089	5138699	9792266	24922054	252	100	52	99		06/07/2022	30/10/2022	Bharat - Covaxin	Covaxin	Bharat Biotech
ARE	9991089	5138699	9792266	24922054	252	100	52	99		06/07/2022	30/10/2022	CanSino - Convidecia	Convidecia	CanSino Biologicals
ARE	9991089	5138699	9792266	24922054	252	100	52	99		06/07/2022	30/10/2022	Gamaleya - Gam-Covid-Vac	Gam-Covid-Vac	Gamaleya Research Institute
ARE	9991089	5138699	9792266	24922054	252	100	52	99		06/07/2022	30/10/2022	Gamaleya - Sputnik-Light	Sputnik-Light	Gamaleya Research Institute
ARE	9991089	5138699	9792266	24922054	252	100	52	99		06/07/2022	30/10/2022	Janssen - Ad26.COV 2-S	Ad26.COV 2-S	Janssen Pharmaceuticals
ARE	9991089	5138699	9792266	24922054	252	100	52	99		06/07/2022	30/10/2022	Moderna - Spikevax	Spikevax	Moderna
ARE	9991089	5138699	9792266	24922054	252	100	52	99		06/07/2022	30/10/2022	Pfizer BioNTech - Comirnaty	Comirnaty	Pfizer BioNTech
ARE	9991089	5138699	9792266	24922054	252	100	52	99		06/07/2022	30/10/2022	SII - Covishield	Covishield	Serum Institute of India
ARE	9991089	5138699	9792266	24922054	252	100	52	99		06/07/2022	30/10/2022	Sinovac - CoronaVac	Coronavac	Sinovac
ARE	9991089	5138699	9792266	24922054	252	100	52	99		06/07/2022	27/11/2022	AstraZeneca - Vaxzevria	Vaxzevria	AstraZeneca
ARE	9991089	5138699	9792266	24922054	252	100	52	99		06/07/2022	27/11/2022	Beijing CNBG - BBIBP-CorV	BBIBP-CorV	Beijing Bio-Institute Biological Products (CNBG)
ARE	9991089	5138699	9792266	24922054	252	100	52	99		06/07/2022	27/11/2022	Bharat - Covaxin	Covaxin	Bharat Biotech
ARE	9991089	5138699	9792266	24922054	252	100	52	99		06/07/2022	27/11/2022	CanSino - Convidecia	Convidecia	CanSino Biologicals
ARE	9991089	5138699	9792266	24922054	252	100	52	99		06/07/2022	27/11/2022	Gamaleya - Gam-Covid-Vac	Gam-Covid-Vac	Gamaleya Research Institute
ARE	9991089	5138699	9792266	24922054	252	100	52	99		06/07/2022	27/11/2022	Gamaleya - Sputnik-Light	Sputnik-Light	Gamaleya Research Institute
ARE	9991089	5138699	9792266	24922054	252	100	52	99		06/07/2022	27/11/2022	Janssen - Ad26.COV 2-S	Ad26.COV 2-S	Janssen Pharmaceuticals
ARE	9991089	5138699	9792266	24922054	252	100	52	99		06/07/2022	27/11/2022	Moderna - Spikevax	Spikevax	Moderna
ARE	9991089	5138699	9792266	24922054	252	100	52	99		06/07/2022	27/11/2022	Pfizer BioNTech - Comirnaty	Comirnaty	Pfizer BioNTech
ARE	9991089	5138699	9792266	24922054	252	100	52	99		06/07/2022	27/11/2022	SII - Covishield	Covishield	Serum Institute of India
ARE	9991089	5138699	9792266	24922054	252	100	52	99		06/07/2022	27/11/2022	Sinovac - CoronaVac	Coronavac	Sinovac
ARE	9991089	5138699	9792266	24922054	252	100	52	99		06/07/2022	25/12/2022	AstraZeneca - Vaxzevria	Vaxzevria	AstraZeneca
ARE	9991089	5138699	9792266	24922054	252	100	52	99		06/07/2022	25/12/2022	Beijing CNBG - BBIBP-CorV	BBIBP-CorV	Beijing Bio-Institute Biological Products (CNBG)
ARE	9991089	5138699	9792266	24922054	252	100	52	99		06/07/2022	25/12/2022	Bharat - Covaxin	Covaxin	Bharat Biotech
ARE	9991089	5138699	9792266	24922054	252	100	52	99		06/07/2022	25/12/2022	CanSino - Convidecia	Convidecia	CanSino Biologicals
ARE	9991089	5138699	9792266	24922054	252	100	52	99		06/07/2022	25/12/2022	Gamaleya - Gam-Covid-Vac	Gam-Covid-Vac	Gamaleya Research Institute
ARE	9991089	5138699	9792266	24922054	252	100	52	99		06/07/2022	25/12/2022	Gamaleya - Sputnik-Light	Sputnik-Light	Gamaleya Research Institute
ARE	9991089	5138699	9792266	24922054	252	100	52	99		06/07/2022	25/12/2022	Janssen - Ad26.COV 2-S	Ad26.COV 2-S	Janssen Pharmaceuticals
ARE	9991089	5138699	9792266	24922054	252	100	52	99		06/07/2022	25/12/2022	Moderna - Spikevax	Spikevax	Moderna
ARE	9991089	5138699	9792266	24922054	252	100	52	99		06/07/2022	25/12/2022	Pfizer BioNTech - Comirnaty	Comirnaty	Pfizer BioNTech
ARE	9991089	5138699	9792266	24922054	252	100	52	99		06/07/2022	25/12/2022	SII - Covishield	Covishield	Serum Institute of India
ARE	9991089	5138699	9792266	24922054	252	100	52	99		06/07/2022	25/12/2022	Sinovac - CoronaVac	Coronavac	Sinovac
ARE	9991089	5138699	9792266	24922054	252	100	52	99		06/07/2022	29/01/2023	AstraZeneca - Vaxzevria	Vaxzevria	AstraZeneca
ARE	9991089	5138699	9792266	24922054	252	100	52	99		06/07/2022	29/01/2023	Beijing CNBG - BBIBP-CorV	BBIBP-CorV	Beijing Bio-Institute Biological Products (CNBG)
ARE	9991089	5138699	9792266	24922054	252	100	52	99		06/07/2022	29/01/2023	Bharat - Covaxin	Covaxin	Bharat Biotech
ARE	9991089	5138699	9792266	24922054	252	100	52	99		06/07/2022	29/01/2023	CanSino - Convidecia	Convidecia	CanSino Biologicals
ARE	9991089	5138699	9792266	24922054	252	100	52	99		06/07/2022	29/01/2023	Gamaleya - Gam-Covid-Vac	Gam-Covid-Vac	Gamaleya Research Institute
ARE	9991089	5138699	9792266	24922054	252	100	52	99		06/07/2022	29/01/2023	Gamaleya - Sputnik-Light	Sputnik-Light	Gamaleya Research Institute
ARE	9991089	5138699	9792266	24922054	252	100	52	99		06/07/2022	29/01/2023	Janssen - Ad26.COV 2-S	Ad26.COV 2-S	Janssen Pharmaceuticals
ARE	9991089	5138699	9792266	24922054	252	100	52	99		06/07/2022	29/01/2023	Moderna - Spikevax	Spikevax	Moderna
ARE	9991089	5138699	9792266	24922054	252	100	52	99		06/07/2022	29/01/2023	Pfizer BioNTech - Comirnaty	Comirnaty	Pfizer BioNTech
ARE	9991089	5138699	9792266	24922054	252	100	52	99		06/07/2022	29/01/2023	SII - Covishield	Covishield	Serum Institute of India
ARE	9991089	5138699	9792266	24922054	252	100	52	99		06/07/2022	29/01/2023	Sinovac - CoronaVac	Coronavac	Sinovac
ARE	9991089	5138699	9792266	24922054	252	100	52	99		06/07/2022	26/02/2023	AstraZeneca - Vaxzevria	Vaxzevria	AstraZeneca
ARE	9991089	5138699	9792266	24922054	252	100	52	99		06/07/2022	26/02/2023	Beijing CNBG - BBIBP-CorV	BBIBP-CorV	Beijing Bio-Institute Biological Products (CNBG)
ARE	9991089	5138699	9792266	24922054	252	100	52	99		06/07/2022	26/02/2023	Bharat - Covaxin	Covaxin	Bharat Biotech
ARE	9991089	5138699	9792266	24922054	252	100	52	99		06/07/2022	26/02/2023	CanSino - Convidecia	Convidecia	CanSino Biologicals
ARE	9991089	5138699	9792266	24922054	252	100	52	99		06/07/2022	26/02/2023	Gamaleya - Gam-Covid-Vac	Gam-Covid-Vac	Gamaleya Research Institute
ARE	9991089	5138699	9792266	24922054	252	100	52	99		06/07/2022	26/02/2023	Gamaleya - Sputnik-Light	Sputnik-Light	Gamaleya Research Institute
ARE	9991089	5138699	9792266	24922054	252	100	52	99		06/07/2022	26/02/2023	Janssen - Ad26.COV 2-S	Ad26.COV 2-S	Janssen Pharmaceuticals
ARE	9991089	5138699	9792266	24922054	252	100	52	99		06/07/2022	26/02/2023	Moderna - Spikevax	Spikevax	Moderna
ARE	9991089	5138699	9792266	24922054	252	100	52	99		06/07/2022	26/02/2023	Pfizer BioNTech - Comirnaty	Comirnaty	Pfizer BioNTech
ARE	9991089	5138699	9792266	24922054	252	100	52	99		06/07/2022	26/02/2023	SII - Covishield	Covishield	Serum Institute of India
ARE	9991089	5138699	9792266	24922054	252	100	52	99		06/07/2022	26/02/2023	Sinovac - CoronaVac	Coronavac	Sinovac
ARE	9991089	5138699	9792266	24922054	252	100	52	99		06/07/2022	26/03/2023	AstraZeneca - Vaxzevria	Vaxzevria	AstraZeneca
ARE	9991089	5138699	9792266	24922054	252	100	52	99		06/07/2022	26/03/2023	Beijing CNBG - BBIBP-CorV	BBIBP-CorV	Beijing Bio-Institute Biological Products (CNBG)
ARE	9991089	5138699	9792266	24922054	252	100	52	99		06/07/2022	26/03/2023	Bharat - Covaxin	Covaxin	Bharat Biotech
ARE	9991089	5138699	9792266	24922054	252	100	52	99		06/07/2022	26/03/2023	CanSino - Convidecia	Convidecia	CanSino Biologicals
ARE	9991089	5138699	9792266	24922054	252	100	52	99		06/07/2022	26/03/2023	Gamaleya - Gam-Covid-Vac	Gam-Covid-Vac	Gamaleya Research Institute
ARE	9991089	5138699	9792266	24922054	252	100	52	99		06/07/2022	26/03/2023	Gamaleya - Sputnik-Light	Sputnik-Light	Gamaleya Research Institute
ARE	9991089	5138699	9792266	24922054	252	100	52	99		06/07/2022	26/03/2023	Janssen - Ad26.COV 2-S	Ad26.COV 2-S	Janssen Pharmaceuticals
ARE	9991089	5138699	9792266	24922054	252	100	52	99		06/07/2022	26/03/2023	Moderna - Spikevax	Spikevax	Moderna
ARE	9991089	5138699	9792266	24922054	252	100	52	99		06/07/2022	26/03/2023	Pfizer BioNTech - Comirnaty	Comirnaty	Pfizer BioNTech
ARE	9991089	5138699	9792266	24922054	252	100	52	99		06/07/2022	26/03/2023	SII - Covishield	Covishield	Serum Institute of India
ARE	9991089	5138699	9792266	24922054	252	100	52	99		06/07/2022	26/03/2023	Sinovac - CoronaVac	Coronavac	Sinovac
ARE	9991089	5138699	9792266	24922054	252	100	52	99		06/07/2022	30/04/2023	AstraZeneca - Vaxzevria	Vaxzevria	AstraZeneca
ARE	9991089	5138699	9792266	24922054	252	100	52	99		06/07/2022	30/04/2023	Beijing CNBG - BBIBP-CorV	BBIBP-CorV	Beijing Bio-Institute Biological Products (CNBG)
ARE	9991089	5138699	9792266	24922054	252	100	52	99		06/07/2022	30/04/2023	Bharat - Covaxin	Covaxin	Bharat Biotech
ARE	9991089	5138699	9792266	24922054	252	100	52	99		06/07/2022	30/04/2023	CanSino - Convidecia	Convidecia	CanSino Biologicals
ARE	9991089	5138699	9792266	24922054	252	100	52	99		06/07/2022	30/04/2023	Gamaleya - Gam-Covid-Vac	Gam-Covid-Vac	Gamaleya Research Institute
ARE	9991089	5138699	9792266	24922054	252	100	52	99		06/07/2022	30/04/2023	Gamaleya - Sputnik-Light	Sputnik-Light	Gamaleya Research Institute
ARE	9991089	5138699	9792266	24922054	252	100	52	99		06/07/2022	30/04/2023	Janssen - Ad26.COV 2-S	Ad26.COV 2-S	Janssen Pharmaceuticals
ARE	9991089	5138699	9792266	24922054	252	100	52	99		06/07/2022	30/04/2023	Moderna - Spikevax	Spikevax	Moderna
ARE	9991089	5138699	9792266	24922054	252	100	52	99		06/07/2022	30/04/2023	Pfizer BioNTech - Comirnaty	Comirnaty	Pfizer BioNTech
ARE	9991089	5138699	9792266	24922054	252	100	52	99		06/07/2022	30/04/2023	SII - Covishield	Covishield	Serum Institute of India
ARE	9991089	5138699	9792266	24922054	252	100	52	99		06/07/2022	30/04/2023	Sinovac - CoronaVac	Coronavac	Sinovac
ARE	9991089	5138699	9792266	24922054	252	100	52	99		06/07/2022	28/05/2023	AstraZeneca - Vaxzevria	Vaxzevria	AstraZeneca
ARE	9991089	5138699	9792266	24922054	252	100	52	99		06/07/2022	28/05/2023	Beijing CNBG - BBIBP-CorV	BBIBP-CorV	Beijing Bio-Institute Biological Products (CNBG)
ARE	9991089	5138699	9792266	24922054	252	100	52	99		06/07/2022	28/05/2023	Bharat - Covaxin	Covaxin	Bharat Biotech
ARE	9991089	5138699	9792266	24922054	252	100	52	99		06/07/2022	28/05/2023	CanSino - Convidecia	Convidecia	CanSino Biologicals
ARE	9991089	5138699	9792266	24922054	252	100	52	99		06/07/2022	28/05/2023	Gamaleya - Gam-Covid-Vac	Gam-Covid-Vac	Gamaleya Research Institute
ARE	9991089	5138699	9792266	24922054	252	100	52	99		06/07/2022	28/05/2023	Gamaleya - Sputnik-Light	Sputnik-Light	Gamaleya Research Institute
ARE	9991089	5138699	9792266	24922054	252	100	52	99		06/07/2022	28/05/2023	Janssen - Ad26.COV 2-S	Ad26.COV 2-S	Janssen Pharmaceuticals
ARE	9991089	5138699	9792266	24922054	252	100	52	99		06/07/2022	28/05/2023	Moderna - Spikevax	Spikevax	Moderna
ARE	9991089	5138699	9792266	24922054	252	100	52	99		06/07/2022	28/05/2023	Pfizer BioNTech - Comirnaty	Comirnaty	Pfizer BioNTech
ARE	9991089	5138699	9792266	24922054	252	100	52	99		06/07/2022	28/05/2023	SII - Covishield	Covishield	Serum Institute of India
ARE	9991089	5138699	9792266	24922054	252	100	52	99		06/07/2022	28/05/2023	Sinovac - CoronaVac	Coronavac	Sinovac
ARE	9991089	5138699	9792266	24922054	252	100	52	99		06/07/2022	25/06/2023	AstraZeneca - Vaxzevria	Vaxzevria	AstraZeneca
ARE	9991089	5138699	9792266	24922054	252	100	52	99		06/07/2022	25/06/2023	Beijing CNBG - BBIBP-CorV	BBIBP-CorV	Beijing Bio-Institute Biological Products (CNBG)
ARE	9991089	5138699	9792266	24922054	252	100	52	99		06/07/2022	25/06/2023	Bharat - Covaxin	Covaxin	Bharat Biotech
ARE	9991089	5138699	9792266	24922054	252	100	52	99		06/07/2022	25/06/2023	CanSino - Convidecia	Convidecia	CanSino Biologicals
ARE	9991089	5138699	9792266	24922054	252	100	52	99		06/07/2022	25/06/2023	Gamaleya - Gam-Covid-Vac	Gam-Covid-Vac	Gamaleya Research Institute
ARE	9991089	5138699	9792266	24922054	252	100	52	99		06/07/2022	25/06/2023	Gamaleya - Sputnik-Light	Sputnik-Light	Gamaleya Research Institute
ARE	9991089	5138699	9792266	24922054	252	100	52	99		06/07/2022	25/06/2023	Janssen - Ad26.COV 2-S	Ad26.COV 2-S	Janssen Pharmaceuticals
ARE	9991089	5138699	9792266	24922054	252	100	52	99		06/07/2022	25/06/2023	Moderna - Spikevax	Spikevax	Moderna
ARE	9991089	5138699	9792266	24922054	252	100	52	99		06/07/2022	25/06/2023	Pfizer BioNTech - Comirnaty	Comirnaty	Pfizer BioNTech
ARE	9991089	5138699	9792266	24922054	252	100	52	99		06/07/2022	25/06/2023	SII - Covishield	Covishield	Serum Institute of India
ARE	9991089	5138699	9792266	24922054	252	100	52	99		06/07/2022	25/06/2023	Sinovac - CoronaVac	Coronavac	Sinovac
ARE	9991089	5138699	9792266	24922054	252	100	52	99		06/07/2022	30/07/2023	AstraZeneca - Vaxzevria	Vaxzevria	AstraZeneca
ARE	9991089	5138699	9792266	24922054	252	100	52	99		06/07/2022	30/07/2023	Beijing CNBG - BBIBP-CorV	BBIBP-CorV	Beijing Bio-Institute Biological Products (CNBG)
ARE	9991089	5138699	9792266	24922054	252	100	52	99		06/07/2022	30/07/2023	Bharat - Covaxin	Covaxin	Bharat Biotech
ARE	9991089	5138699	9792266	24922054	252	100	52	99		06/07/2022	30/07/2023	CanSino - Convidecia	Convidecia	CanSino Biologicals
ARE	9991089	5138699	9792266	24922054	252	100	52	99		06/07/2022	30/07/2023	Gamaleya - Gam-Covid-Vac	Gam-Covid-Vac	Gamaleya Research Institute
ARE	9991089	5138699	9792266	24922054	252	100	52	99		06/07/2022	30/07/2023	Gamaleya - Sputnik-Light	Sputnik-Light	Gamaleya Research Institute
ARE	9991089	5138699	9792266	24922054	252	100	52	99		06/07/2022	30/07/2023	Janssen - Ad26.COV 2-S	Ad26.COV 2-S	Janssen Pharmaceuticals
ARE	9991089	5138699	9792266	24922054	252	100	52	99		06/07/2022	30/07/2023	Moderna - Spikevax	Spikevax	Moderna
ARE	9991089	5138699	9792266	24922054	252	100	52	99		06/07/2022	30/07/2023	Pfizer BioNTech - Comirnaty	Comirnaty	Pfizer BioNTech
ARE	9991089	5138699	9792266	24922054	252	100	52	99		06/07/2022	30/07/2023	SII - Covishield	Covishield	Serum Institute of India
ARE	9991089	5138699	9792266	24922054	252	100	52	99		06/07/2022	30/07/2023	Sinovac - CoronaVac	Coronavac	Sinovac
ARE	9991089	5138699	9792266	24922054	252	100	52	99		06/07/2022	27/08/2023	AstraZeneca - Vaxzevria	Vaxzevria	AstraZeneca
ARE	9991089	5138699	9792266	24922054	252	100	52	99		06/07/2022	27/08/2023	Beijing CNBG - BBIBP-CorV	BBIBP-CorV	Beijing Bio-Institute Biological Products (CNBG)
ARE	9991089	5138699	9792266	24922054	252	100	52	99		06/07/2022	27/08/2023	Bharat - Covaxin	Covaxin	Bharat Biotech
ARE	9991089	5138699	9792266	24922054	252	100	52	99		06/07/2022	27/08/2023	CanSino - Convidecia	Convidecia	CanSino Biologicals
ARE	9991089	5138699	9792266	24922054	252	100	52	99		06/07/2022	27/08/2023	Gamaleya - Gam-Covid-Vac	Gam-Covid-Vac	Gamaleya Research Institute
ARE	9991089	5138699	9792266	24922054	252	100	52	99		06/07/2022	27/08/2023	Gamaleya - Sputnik-Light	Sputnik-Light	Gamaleya Research Institute
ARE	9991089	5138699	9792266	24922054	252	100	52	99		06/07/2022	27/08/2023	Janssen - Ad26.COV 2-S	Ad26.COV 2-S	Janssen Pharmaceuticals
ARE	9991089	5138699	9792266	24922054	252	100	52	99		06/07/2022	27/08/2023	Moderna - Spikevax	Spikevax	Moderna
ARE	9991089	5138699	9792266	24922054	252	100	52	99		06/07/2022	27/08/2023	Pfizer BioNTech - Comirnaty	Comirnaty	Pfizer BioNTech
ARE	9991089	5138699	9792266	24922054	252	100	52	99		06/07/2022	27/08/2023	SII - Covishield	Covishield	Serum Institute of India
ARE	9991089	5138699	9792266	24922054	252	100	52	99		06/07/2022	27/08/2023	Sinovac - CoronaVac	Coronavac	Sinovac
ARE	9991089	5138699	9792266	24922054	252	100	52	99		06/07/2022	24/09/2023	AstraZeneca - Vaxzevria	Vaxzevria	AstraZeneca
ARE	9991089	5138699	9792266	24922054	252	100	52	99		06/07/2022	24/09/2023	Beijing CNBG - BBIBP-CorV	BBIBP-CorV	Beijing Bio-Institute Biological Products (CNBG)
ARE	9991089	5138699	9792266	24922054	252	100	52	99		06/07/2022	24/09/2023	Bharat - Covaxin	Covaxin	Bharat Biotech
ARE	9991089	5138699	9792266	24922054	252	100	52	99		06/07/2022	24/09/2023	CanSino - Convidecia	Convidecia	CanSino Biologicals
ARE	9991089	5138699	9792266	24922054	252	100	52	99		06/07/2022	24/09/2023	Gamaleya - Gam-Covid-Vac	Gam-Covid-Vac	Gamaleya Research Institute
ARE	9991089	5138699	9792266	24922054	252	100	52	99		06/07/2022	24/09/2023	Gamaleya - Sputnik-Light	Sputnik-Light	Gamaleya Research Institute
ARE	9991089	5138699	9792266	24922054	252	100	52	99		06/07/2022	24/09/2023	Janssen - Ad26.COV 2-S	Ad26.COV 2-S	Janssen Pharmaceuticals
ARE	9991089	5138699	9792266	24922054	252	100	52	99		06/07/2022	24/09/2023	Moderna - Spikevax	Spikevax	Moderna
ARE	9991089	5138699	9792266	24922054	252	100	52	99		06/07/2022	24/09/2023	Pfizer BioNTech - Comirnaty	Comirnaty	Pfizer BioNTech
ARE	9991089	5138699	9792266	24922054	252	100	52	99		06/07/2022	24/09/2023	SII - Covishield	Covishield	Serum Institute of India
ARE	9991089	5138699	9792266	24922054	252	100	52	99		06/07/2022	24/09/2023	Sinovac - CoronaVac	Coronavac	Sinovac
ARE	9991089	5138699	9792266	24922054	252	100	52	99		06/07/2022	29/10/2023	AstraZeneca - Vaxzevria	Vaxzevria	AstraZeneca
ARE	9991089	5138699	9792266	24922054	252	100	52	99		06/07/2022	29/10/2023	Beijing CNBG - BBIBP-CorV	BBIBP-CorV	Beijing Bio-Institute Biological Products (CNBG)
ARE	9991089	5138699	9792266	24922054	252	100	52	99		06/07/2022	29/10/2023	Bharat - Covaxin	Covaxin	Bharat Biotech
ARE	9991089	5138699	9792266	24922054	252	100	52	99		06/07/2022	29/10/2023	CanSino - Convidecia	Convidecia	CanSino Biologicals
ARE	9991089	5138699	9792266	24922054	252	100	52	99		06/07/2022	29/10/2023	Gamaleya - Gam-Covid-Vac	Gam-Covid-Vac	Gamaleya Research Institute
ARE	9991089	5138699	9792266	24922054	252	100	52	99		06/07/2022	29/10/2023	Gamaleya - Sputnik-Light	Sputnik-Light	Gamaleya Research Institute
ARE	9991089	5138699	9792266	24922054	252	100	52	99		06/07/2022	29/10/2023	Janssen - Ad26.COV 2-S	Ad26.COV 2-S	Janssen Pharmaceuticals
ARE	9991089	5138699	9792266	24922054	252	100	52	99		06/07/2022	29/10/2023	Moderna - Spikevax	Spikevax	Moderna
ARE	9991089	5138699	9792266	24922054	252	100	52	99		06/07/2022	29/10/2023	Pfizer BioNTech - Comirnaty	Comirnaty	Pfizer BioNTech
ARE	9991089	5138699	9792266	24922054	252	100	52	99		06/07/2022	29/10/2023	SII - Covishield	Covishield	Serum Institute of India
ARE	9991089	5138699	9792266	24922054	252	100	52	99		06/07/2022	29/10/2023	Sinovac - CoronaVac	Coronavac	Sinovac
ARE	9991089	5138699	9792266	24922054	252	100	52	99		06/07/2022	26/11/2023	AstraZeneca - Vaxzevria	Vaxzevria	AstraZeneca
ARE	9991089	5138699	9792266	24922054	252	100	52	99		06/07/2022	26/11/2023	Beijing CNBG - BBIBP-CorV	BBIBP-CorV	Beijing Bio-Institute Biological Products (CNBG)
ARE	9991089	5138699	9792266	24922054	252	100	52	99		06/07/2022	26/11/2023	Bharat - Covaxin	Covaxin	Bharat Biotech
ARE	9991089	5138699	9792266	24922054	252	100	52	99		06/07/2022	26/11/2023	CanSino - Convidecia	Convidecia	CanSino Biologicals
ARE	9991089	5138699	9792266	24922054	252	100	52	99		06/07/2022	26/11/2023	Gamaleya - Gam-Covid-Vac	Gam-Covid-Vac	Gamaleya Research Institute
ARE	9991089	5138699	9792266	24922054	252	100	52	99		06/07/2022	26/11/2023	Gamaleya - Sputnik-Light	Sputnik-Light	Gamaleya Research Institute
ARE	9991089	5138699	9792266	24922054	252	100	52	99		06/07/2022	26/11/2023	Janssen - Ad26.COV 2-S	Ad26.COV 2-S	Janssen Pharmaceuticals
ARE	9991089	5138699	9792266	24922054	252	100	52	99		06/07/2022	26/11/2023	Moderna - Spikevax	Spikevax	Moderna
ARE	9991089	5138699	9792266	24922054	252	100	52	99		06/07/2022	26/11/2023	Pfizer BioNTech - Comirnaty	Comirnaty	Pfizer BioNTech
ARE	9991089	5138699	9792266	24922054	252	100	52	99		06/07/2022	26/11/2023	SII - Covishield	Covishield	Serum Institute of India
ARE	9991089	5138699	9792266	24922054	252	100	52	99		06/07/2022	26/11/2023	Sinovac - CoronaVac	Coronavac	Sinovac
ARE	9991089	5138699	9792266	24922054	252	100	52	99		06/07/2022	31/12/2023	AstraZeneca - Vaxzevria	Vaxzevria	AstraZeneca
ARE	9991089	5138699	9792266	24922054	252	100	52	99		06/07/2022	31/12/2023	Beijing CNBG - BBIBP-CorV	BBIBP-CorV	Beijing Bio-Institute Biological Products (CNBG)
ARE	9991089	5138699	9792266	24922054	252	100	52	99		06/07/2022	31/12/2023	Bharat - Covaxin	Covaxin	Bharat Biotech
ARE	9991089	5138699	9792266	24922054	252	100	52	99		06/07/2022	31/12/2023	CanSino - Convidecia	Convidecia	CanSino Biologicals
ARE	9991089	5138699	9792266	24922054	252	100	52	99		06/07/2022	31/12/2023	Gamaleya - Gam-Covid-Vac	Gam-Covid-Vac	Gamaleya Research Institute
ARE	9991089	5138699	9792266	24922054	252	100	52	99		06/07/2022	31/12/2023	Gamaleya - Sputnik-Light	Sputnik-Light	Gamaleya Research Institute
ARE	9991089	5138699	9792266	24922054	252	100	52	99		06/07/2022	31/12/2023	Janssen - Ad26.COV 2-S	Ad26.COV 2-S	Janssen Pharmaceuticals
ARE	9991089	5138699	9792266	24922054	252	100	52	99		06/07/2022	31/12/2023	Moderna - Spikevax	Spikevax	Moderna
ARE	9991089	5138699	9792266	24922054	252	100	52	99		06/07/2022	31/12/2023	Pfizer BioNTech - Comirnaty	Comirnaty	Pfizer BioNTech
ARE	9991089	5138699	9792266	24922054	252	100	52	99		06/07/2022	31/12/2023	SII - Covishield	Covishield	Serum Institute of India
ARE	9991089	5138699	9792266	24922054	252	100	52	99		06/07/2022	31/12/2023	Sinovac - CoronaVac	Coronavac	Sinovac
ARG	286751		93668	380419	1	1			29/12/2020	29/12/2023	31/01/2021	AstraZeneca - Vaxzevria	Vaxzevria	AstraZeneca
ARG	286751		93668	380419	1	1			29/12/2020	29/12/2023	31/01/2021	Beijing CNBG - BBIBP-CorV	BBIBP-CorV	Beijing Bio-Institute Biological Products (CNBG)	03/02/2021
ARG	286751		93668	380419	1	1			29/12/2020	29/12/2023	31/01/2021	CanSino - Convidecia	Convidecia	CanSino Biologicals	09/08/2021
ARG	286751		93668	380419	1	1			29/12/2020	29/12/2023	31/01/2021	Gamaleya - Gam-Covid-Vac	Gam-Covid-Vac	Gamaleya Research Institute
ARG	286751		93668	380419	1	1			29/12/2020	29/12/2023	31/01/2021	Moderna - Spikevax	Spikevax	Moderna	08/02/2021
ARG	286751		93668	380419	1	1			29/12/2020	29/12/2023	31/01/2021	Pfizer BioNTech - Comirnaty	Comirnaty	Pfizer BioNTech
ARG	286751		93668	380419	1	1			29/12/2020	29/12/2023	31/01/2021	SII - Covishield	Covishield	Serum Institute of India
ARG	737740		295798	1033538	2	2		1	29/12/2020	29/12/2023	28/02/2021	AstraZeneca - Vaxzevria	Vaxzevria	AstraZeneca
ARG	737740		295798	1033538	2	2		1	29/12/2020	29/12/2023	28/02/2021	Beijing CNBG - BBIBP-CorV	BBIBP-CorV	Beijing Bio-Institute Biological Products (CNBG)	03/02/2021
ARG	737740		295798	1033538	2	2		1	29/12/2020	29/12/2023	28/02/2021	CanSino - Convidecia	Convidecia	CanSino Biologicals	09/08/2021
ARG	737740		295798	1033538	2	2		1	29/12/2020	29/12/2023	28/02/2021	Gamaleya - Gam-Covid-Vac	Gam-Covid-Vac	Gamaleya Research Institute
ARG	737740		295798	1033538	2	2		1	29/12/2020	29/12/2023	28/02/2021	Moderna - Spikevax	Spikevax	Moderna	08/02/2021
ARG	737740		295798	1033538	2	2		1	29/12/2020	29/12/2023	28/02/2021	Pfizer BioNTech - Comirnaty	Comirnaty	Pfizer BioNTech
ARG	737740		295798	1033538	2	2		1	29/12/2020	29/12/2023	28/02/2021	SII - Covishield	Covishield	Serum Institute of India
ARG	3240399		673088	3913487	9	7		1	29/12/2020	29/12/2023	28/03/2021	AstraZeneca - Vaxzevria	Vaxzevria	AstraZeneca
ARG	3240399		673088	3913487	9	7		1	29/12/2020	29/12/2023	28/03/2021	Beijing CNBG - BBIBP-CorV	BBIBP-CorV	Beijing Bio-Institute Biological Products (CNBG)	03/02/2021
ARG	3240399		673088	3913487	9	7		1	29/12/2020	29/12/2023	28/03/2021	CanSino - Convidecia	Convidecia	CanSino Biologicals	09/08/2021
ARG	3240399		673088	3913487	9	7		1	29/12/2020	29/12/2023	28/03/2021	Gamaleya - Gam-Covid-Vac	Gam-Covid-Vac	Gamaleya Research Institute
ARG	3240399		673088	3913487	9	7		1	29/12/2020	29/12/2023	28/03/2021	Moderna - Spikevax	Spikevax	Moderna	08/02/2021
ARG	3240399		673088	3913487	9	7		1	29/12/2020	29/12/2023	28/03/2021	Pfizer BioNTech - Comirnaty	Comirnaty	Pfizer BioNTech
ARG	3240399		673088	3913487	9	7		1	29/12/2020	29/12/2023	28/03/2021	SII - Covishield	Covishield	Serum Institute of India
ARG	6806565		908441	7715006	17	15		2	29/12/2020	29/12/2023	25/04/2021	AstraZeneca - Vaxzevria	Vaxzevria	AstraZeneca
ARG	6806565		908441	7715006	17	15		2	29/12/2020	29/12/2023	25/04/2021	Beijing CNBG - BBIBP-CorV	BBIBP-CorV	Beijing Bio-Institute Biological Products (CNBG)	03/02/2021
ARG	6806565		908441	7715006	17	15		2	29/12/2020	29/12/2023	25/04/2021	CanSino - Convidecia	Convidecia	CanSino Biologicals	09/08/2021
ARG	6806565		908441	7715006	17	15		2	29/12/2020	29/12/2023	25/04/2021	Gamaleya - Gam-Covid-Vac	Gam-Covid-Vac	Gamaleya Research Institute
ARG	6806565		908441	7715006	17	15		2	29/12/2020	29/12/2023	25/04/2021	Moderna - Spikevax	Spikevax	Moderna	08/02/2021
ARG	6806565		908441	7715006	17	15		2	29/12/2020	29/12/2023	25/04/2021	Pfizer BioNTech - Comirnaty	Comirnaty	Pfizer BioNTech
ARG	6806565		908441	7715006	17	15		2	29/12/2020	29/12/2023	25/04/2021	SII - Covishield	Covishield	Serum Institute of India
ARG	9655782		2748894	12404676	27	21		6	29/12/2020	29/12/2023	30/05/2021	AstraZeneca - Vaxzevria	Vaxzevria	AstraZeneca
ARG	9655782		2748894	12404676	27	21		6	29/12/2020	29/12/2023	30/05/2021	Beijing CNBG - BBIBP-CorV	BBIBP-CorV	Beijing Bio-Institute Biological Products (CNBG)	03/02/2021
ARG	9655782		2748894	12404676	27	21		6	29/12/2020	29/12/2023	30/05/2021	CanSino - Convidecia	Convidecia	CanSino Biologicals	09/08/2021
ARG	9655782		2748894	12404676	27	21		6	29/12/2020	29/12/2023	30/05/2021	Gamaleya - Gam-Covid-Vac	Gam-Covid-Vac	Gamaleya Research Institute
ARG	9655782		2748894	12404676	27	21		6	29/12/2020	29/12/2023	30/05/2021	Moderna - Spikevax	Spikevax	Moderna	08/02/2021
ARG	9655782		2748894	12404676	27	21		6	29/12/2020	29/12/2023	30/05/2021	Pfizer BioNTech - Comirnaty	Comirnaty	Pfizer BioNTech
ARG	9655782		2748894	12404676	27	21		6	29/12/2020	29/12/2023	30/05/2021	SII - Covishield	Covishield	Serum Institute of India
ARG	16611817		4097004	20708821	46	37		9	29/12/2020	29/12/2023	27/06/2021	AstraZeneca - Vaxzevria	Vaxzevria	AstraZeneca
ARG	16611817		4097004	20708821	46	37		9	29/12/2020	29/12/2023	27/06/2021	Beijing CNBG - BBIBP-CorV	BBIBP-CorV	Beijing Bio-Institute Biological Products (CNBG)	03/02/2021
ARG	16611817		4097004	20708821	46	37		9	29/12/2020	29/12/2023	27/06/2021	CanSino - Convidecia	Convidecia	CanSino Biologicals	09/08/2021
ARG	16611817		4097004	20708821	46	37		9	29/12/2020	29/12/2023	27/06/2021	Gamaleya - Gam-Covid-Vac	Gam-Covid-Vac	Gamaleya Research Institute
ARG	16611817		4097004	20708821	46	37		9	29/12/2020	29/12/2023	27/06/2021	Moderna - Spikevax	Spikevax	Moderna	08/02/2021
ARG	16611817		4097004	20708821	46	37		9	29/12/2020	29/12/2023	27/06/2021	Pfizer BioNTech - Comirnaty	Comirnaty	Pfizer BioNTech
ARG	16611817		4097004	20708821	46	37		9	29/12/2020	29/12/2023	27/06/2021	SII - Covishield	Covishield	Serum Institute of India
ARG	24723336		6732488	31455824	70	55		15	29/12/2020	29/12/2023	25/07/2021	AstraZeneca - Vaxzevria	Vaxzevria	AstraZeneca
ARG	24723336		6732488	31455824	70	55		15	29/12/2020	29/12/2023	25/07/2021	Beijing CNBG - BBIBP-CorV	BBIBP-CorV	Beijing Bio-Institute Biological Products (CNBG)	03/02/2021
ARG	24723336		6732488	31455824	70	55		15	29/12/2020	29/12/2023	25/07/2021	CanSino - Convidecia	Convidecia	CanSino Biologicals	09/08/2021
ARG	24723336		6732488	31455824	70	55		15	29/12/2020	29/12/2023	25/07/2021	Gamaleya - Gam-Covid-Vac	Gam-Covid-Vac	Gamaleya Research Institute
ARG	24723336		6732488	31455824	70	55		15	29/12/2020	29/12/2023	25/07/2021	Moderna - Spikevax	Spikevax	Moderna	08/02/2021
ARG	24723336		6732488	31455824	70	55		15	29/12/2020	29/12/2023	25/07/2021	Pfizer BioNTech - Comirnaty	Comirnaty	Pfizer BioNTech
ARG	24723336		6732488	31455824	70	55		15	29/12/2020	29/12/2023	25/07/2021	SII - Covishield	Covishield	Serum Institute of India
ARG	27936342		14587776	42524118	94	62		32	29/12/2020	29/12/2023	29/08/2021	AstraZeneca - Vaxzevria	Vaxzevria	AstraZeneca
ARG	27936342		14587776	42524118	94	62		32	29/12/2020	29/12/2023	29/08/2021	Beijing CNBG - BBIBP-CorV	BBIBP-CorV	Beijing Bio-Institute Biological Products (CNBG)	03/02/2021
ARG	27936342		14587776	42524118	94	62		32	29/12/2020	29/12/2023	29/08/2021	CanSino - Convidecia	Convidecia	CanSino Biologicals	09/08/2021
ARG	27936342		14587776	42524118	94	62		32	29/12/2020	29/12/2023	29/08/2021	Gamaleya - Gam-Covid-Vac	Gam-Covid-Vac	Gamaleya Research Institute
ARG	27936342		14587776	42524118	94	62		32	29/12/2020	29/12/2023	29/08/2021	Moderna - Spikevax	Spikevax	Moderna	08/02/2021
ARG	27936342		14587776	42524118	94	62		32	29/12/2020	29/12/2023	29/08/2021	Pfizer BioNTech - Comirnaty	Comirnaty	Pfizer BioNTech
ARG	27936342		14587776	42524118	94	62		32	29/12/2020	29/12/2023	29/08/2021	SII - Covishield	Covishield	Serum Institute of India
ARG	29639062		22186811	51825873	115	66		49	29/12/2020	29/12/2023	26/09/2021	AstraZeneca - Vaxzevria	Vaxzevria	AstraZeneca
ARG	29639062		22186811	51825873	115	66		49	29/12/2020	29/12/2023	26/09/2021	Beijing CNBG - BBIBP-CorV	BBIBP-CorV	Beijing Bio-Institute Biological Products (CNBG)	03/02/2021
ARG	29639062		22186811	51825873	115	66		49	29/12/2020	29/12/2023	26/09/2021	CanSino - Convidecia	Convidecia	CanSino Biologicals	09/08/2021
ARG	29639062		22186811	51825873	115	66		49	29/12/2020	29/12/2023	26/09/2021	Gamaleya - Gam-Covid-Vac	Gam-Covid-Vac	Gamaleya Research Institute
ARG	29639062		22186811	51825873	115	66		49	29/12/2020	29/12/2023	26/09/2021	Moderna - Spikevax	Spikevax	Moderna	08/02/2021
ARG	29639062		22186811	51825873	115	66		49	29/12/2020	29/12/2023	26/09/2021	Pfizer BioNTech - Comirnaty	Comirnaty	Pfizer BioNTech
ARG	29639062		22186811	51825873	115	66		49	29/12/2020	29/12/2023	26/09/2021	SII - Covishield	Covishield	Serum Institute of India
ARG	34022063	42463	25961551	60026078	133	75		57	29/12/2020	29/12/2023	31/10/2021	AstraZeneca - Vaxzevria	Vaxzevria	AstraZeneca
ARG	34022063	42463	25961551	60026078	133	75		57	29/12/2020	29/12/2023	31/10/2021	Beijing CNBG - BBIBP-CorV	BBIBP-CorV	Beijing Bio-Institute Biological Products (CNBG)	03/02/2021
ARG	34022063	42463	25961551	60026078	133	75		57	29/12/2020	29/12/2023	31/10/2021	CanSino - Convidecia	Convidecia	CanSino Biologicals	09/08/2021
ARG	34022063	42463	25961551	60026078	133	75		57	29/12/2020	29/12/2023	31/10/2021	Gamaleya - Gam-Covid-Vac	Gam-Covid-Vac	Gamaleya Research Institute
ARG	34022063	42463	25961551	60026078	133	75		57	29/12/2020	29/12/2023	31/10/2021	Moderna - Spikevax	Spikevax	Moderna	08/02/2021
ARG	34022063	42463	25961551	60026078	133	75		57	29/12/2020	29/12/2023	31/10/2021	Pfizer BioNTech - Comirnaty	Comirnaty	Pfizer BioNTech
ARG	34022063	42463	25961551	60026078	133	75		57	29/12/2020	29/12/2023	31/10/2021	SII - Covishield	Covishield	Serum Institute of India
ARG	36514140	1442204	29207998	67064917	148	81	3	65	29/12/2020	29/12/2023	28/11/2021	AstraZeneca - Vaxzevria	Vaxzevria	AstraZeneca
ARG	36514140	1442204	29207998	67064917	148	81	3	65	29/12/2020	29/12/2023	28/11/2021	Beijing CNBG - BBIBP-CorV	BBIBP-CorV	Beijing Bio-Institute Biological Products (CNBG)	03/02/2021
ARG	36514140	1442204	29207998	67064917	148	81	3	65	29/12/2020	29/12/2023	28/11/2021	CanSino - Convidecia	Convidecia	CanSino Biologicals	09/08/2021
ARG	36514140	1442204	29207998	67064917	148	81	3	65	29/12/2020	29/12/2023	28/11/2021	Gamaleya - Gam-Covid-Vac	Gam-Covid-Vac	Gamaleya Research Institute
ARG	36514140	1442204	29207998	67064917	148	81	3	65	29/12/2020	29/12/2023	28/11/2021	Moderna - Spikevax	Spikevax	Moderna	08/02/2021
ARG	36514140	1442204	29207998	67064917	148	81	3	65	29/12/2020	29/12/2023	28/11/2021	Pfizer BioNTech - Comirnaty	Comirnaty	Pfizer BioNTech
ARG	36514140	1442204	29207998	67064917	148	81	3	65	29/12/2020	29/12/2023	28/11/2021	SII - Covishield	Covishield	Serum Institute of India
ARG	38189134	5516882	32818598	76524614	169	84	12	73	29/12/2020	29/12/2023	26/12/2021	AstraZeneca - Vaxzevria	Vaxzevria	AstraZeneca
ARG	38189134	5516882	32818598	76524614	169	84	12	73	29/12/2020	29/12/2023	26/12/2021	Beijing CNBG - BBIBP-CorV	BBIBP-CorV	Beijing Bio-Institute Biological Products (CNBG)	03/02/2021
ARG	38189134	5516882	32818598	76524614	169	84	12	73	29/12/2020	29/12/2023	26/12/2021	CanSino - Convidecia	Convidecia	CanSino Biologicals	09/08/2021
ARG	38189134	5516882	32818598	76524614	169	84	12	73	29/12/2020	29/12/2023	26/12/2021	Gamaleya - Gam-Covid-Vac	Gam-Covid-Vac	Gamaleya Research Institute
ARG	38189134	5516882	32818598	76524614	169	84	12	73	29/12/2020	29/12/2023	26/12/2021	Moderna - Spikevax	Spikevax	Moderna	08/02/2021
ARG	38189134	5516882	32818598	76524614	169	84	12	73	29/12/2020	29/12/2023	26/12/2021	Pfizer BioNTech - Comirnaty	Comirnaty	Pfizer BioNTech
ARG	38189134	5516882	32818598	76524614	169	84	12	73	29/12/2020	29/12/2023	26/12/2021	SII - Covishield	Covishield	Serum Institute of India
ARG	39604205	12528138	34935707	87068050	193	88	28	77	29/12/2020	29/12/2023	30/01/2022	AstraZeneca - Vaxzevria	Vaxzevria	AstraZeneca
ARG	39604205	12528138	34935707	87068050	193	88	28	77	29/12/2020	29/12/2023	30/01/2022	Beijing CNBG - BBIBP-CorV	BBIBP-CorV	Beijing Bio-Institute Biological Products (CNBG)	03/02/2021
ARG	39604205	12528138	34935707	87068050	193	88	28	77	29/12/2020	29/12/2023	30/01/2022	CanSino - Convidecia	Convidecia	CanSino Biologicals	09/08/2021
ARG	39604205	12528138	34935707	87068050	193	88	28	77	29/12/2020	29/12/2023	30/01/2022	Gamaleya - Gam-Covid-Vac	Gam-Covid-Vac	Gamaleya Research Institute
ARG	39604205	12528138	34935707	87068050	193	88	28	77	29/12/2020	29/12/2023	30/01/2022	Moderna - Spikevax	Spikevax	Moderna	08/02/2021
ARG	39604205	12528138	34935707	87068050	193	88	28	77	29/12/2020	29/12/2023	30/01/2022	Pfizer BioNTech - Comirnaty	Comirnaty	Pfizer BioNTech
ARG	39604205	12528138	34935707	87068050	193	88	28	77	29/12/2020	29/12/2023	30/01/2022	SII - Covishield	Covishield	Serum Institute of India
ARG	40322213	16702267	36320911	93345392	207	89	37	80	29/12/2020	29/12/2023	27/02/2022	AstraZeneca - Vaxzevria	Vaxzevria	AstraZeneca
ARG	40322213	16702267	36320911	93345392	207	89	37	80	29/12/2020	29/12/2023	27/02/2022	Beijing CNBG - BBIBP-CorV	BBIBP-CorV	Beijing Bio-Institute Biological Products (CNBG)	03/02/2021
ARG	40322213	16702267	36320911	93345392	207	89	37	80	29/12/2020	29/12/2023	27/02/2022	CanSino - Convidecia	Convidecia	CanSino Biologicals	09/08/2021
ARG	40322213	16702267	36320911	93345392	207	89	37	80	29/12/2020	29/12/2023	27/02/2022	Gamaleya - Gam-Covid-Vac	Gam-Covid-Vac	Gamaleya Research Institute
ARG	40322213	16702267	36320911	93345392	207	89	37	80	29/12/2020	29/12/2023	27/02/2022	Moderna - Spikevax	Spikevax	Moderna	08/02/2021
ARG	40322213	16702267	36320911	93345392	207	89	37	80	29/12/2020	29/12/2023	27/02/2022	Pfizer BioNTech - Comirnaty	Comirnaty	Pfizer BioNTech
ARG	40322213	16702267	36320911	93345392	207	89	37	80	29/12/2020	29/12/2023	27/02/2022	SII - Covishield	Covishield	Serum Institute of India
ARG	40609407	19071103	36955016	96635527	214	90	42	82	29/12/2020	29/12/2023	27/03/2022	AstraZeneca - Vaxzevria	Vaxzevria	AstraZeneca
ARG	40609407	19071103	36955016	96635527	214	90	42	82	29/12/2020	29/12/2023	27/03/2022	Beijing CNBG - BBIBP-CorV	BBIBP-CorV	Beijing Bio-Institute Biological Products (CNBG)	03/02/2021
ARG	40609407	19071103	36955016	96635527	214	90	42	82	29/12/2020	29/12/2023	27/03/2022	CanSino - Convidecia	Convidecia	CanSino Biologicals	09/08/2021
ARG	40609407	19071103	36955016	96635527	214	90	42	82	29/12/2020	29/12/2023	27/03/2022	Gamaleya - Gam-Covid-Vac	Gam-Covid-Vac	Gamaleya Research Institute
ARG	40609407	19071103	36955016	96635527	214	90	42	82	29/12/2020	29/12/2023	27/03/2022	Moderna - Spikevax	Spikevax	Moderna	08/02/2021
ARG	40609407	19071103	36955016	96635527	214	90	42	82	29/12/2020	29/12/2023	27/03/2022	Pfizer BioNTech - Comirnaty	Comirnaty	Pfizer BioNTech
ARG	40609407	19071103	36955016	96635527	214	90	42	82	29/12/2020	29/12/2023	27/03/2022	SII - Covishield	Covishield	Serum Institute of India
ARG	40708837	20635254	37230387	98574478	218	90	46	82	29/12/2020	29/12/2023	24/04/2022	AstraZeneca - Vaxzevria	Vaxzevria	AstraZeneca
ARG	40708837	20635254	37230387	98574478	218	90	46	82	29/12/2020	29/12/2023	24/04/2022	Beijing CNBG - BBIBP-CorV	BBIBP-CorV	Beijing Bio-Institute Biological Products (CNBG)	03/02/2021
ARG	40708837	20635254	37230387	98574478	218	90	46	82	29/12/2020	29/12/2023	24/04/2022	CanSino - Convidecia	Convidecia	CanSino Biologicals	09/08/2021
ARG	40708837	20635254	37230387	98574478	218	90	46	82	29/12/2020	29/12/2023	24/04/2022	Gamaleya - Gam-Covid-Vac	Gam-Covid-Vac	Gamaleya Research Institute
ARG	40708837	20635254	37230387	98574478	218	90	46	82	29/12/2020	29/12/2023	24/04/2022	Moderna - Spikevax	Spikevax	Moderna	08/02/2021
ARG	40708837	20635254	37230387	98574478	218	90	46	82	29/12/2020	29/12/2023	24/04/2022	Pfizer BioNTech - Comirnaty	Comirnaty	Pfizer BioNTech
ARG	40708837	20635254	37230387	98574478	218	90	46	82	29/12/2020	29/12/2023	24/04/2022	SII - Covishield	Covishield	Serum Institute of India
ARG	40786971	24300416	37464131	102551518	227	90	54	83	29/12/2020	29/12/2023	29/05/2022	AstraZeneca - Vaxzevria	Vaxzevria	AstraZeneca
ARG	40786971	24300416	37464131	102551518	227	90	54	83	29/12/2020	29/12/2023	29/05/2022	Beijing CNBG - BBIBP-CorV	BBIBP-CorV	Beijing Bio-Institute Biological Products (CNBG)	03/02/2021
ARG	40786971	24300416	37464131	102551518	227	90	54	83	29/12/2020	29/12/2023	29/05/2022	CanSino - Convidecia	Convidecia	CanSino Biologicals	09/08/2021
ARG	40786971	24300416	37464131	102551518	227	90	54	83	29/12/2020	29/12/2023	29/05/2022	Gamaleya - Gam-Covid-Vac	Gam-Covid-Vac	Gamaleya Research Institute
ARG	40786971	24300416	37464131	102551518	227	90	54	83	29/12/2020	29/12/2023	29/05/2022	Moderna - Spikevax	Spikevax	Moderna	08/02/2021
ARG	40786971	24300416	37464131	102551518	227	90	54	83	29/12/2020	29/12/2023	29/05/2022	Pfizer BioNTech - Comirnaty	Comirnaty	Pfizer BioNTech
ARG	40786971	24300416	37464131	102551518	227	90	54	83	29/12/2020	29/12/2023	29/05/2022	SII - Covishield	Covishield	Serum Institute of India
ARG	40839774	24787125	37596714	105722528	234	90	55	83	29/12/2020	29/12/2023	26/06/2022	AstraZeneca - Vaxzevria	Vaxzevria	AstraZeneca
ARG	40839774	24787125	37596714	105722528	234	90	55	83	29/12/2020	29/12/2023	26/06/2022	Beijing CNBG - BBIBP-CorV	BBIBP-CorV	Beijing Bio-Institute Biological Products (CNBG)	03/02/2021
ARG	40839774	24787125	37596714	105722528	234	90	55	83	29/12/2020	29/12/2023	26/06/2022	CanSino - Convidecia	Convidecia	CanSino Biologicals	09/08/2021
ARG	40839774	24787125	37596714	105722528	234	90	55	83	29/12/2020	29/12/2023	26/06/2022	Gamaleya - Gam-Covid-Vac	Gam-Covid-Vac	Gamaleya Research Institute
ARG	40839774	24787125	37596714	105722528	234	90	55	83	29/12/2020	29/12/2023	26/06/2022	Moderna - Spikevax	Spikevax	Moderna	08/02/2021
ARG	40839774	24787125	37596714	105722528	234	90	55	83	29/12/2020	29/12/2023	26/06/2022	Pfizer BioNTech - Comirnaty	Comirnaty	Pfizer BioNTech
ARG	40839774	24787125	37596714	105722528	234	90	55	83	29/12/2020	29/12/2023	26/06/2022	SII - Covishield	Covishield	Serum Institute of India
ARG	40880737	24877357	37694947	107743311	238	90	55	83	29/12/2020	29/12/2023	31/07/2022	AstraZeneca - Vaxzevria	Vaxzevria	AstraZeneca
ARG	40880737	24877357	37694947	107743311	238	90	55	83	29/12/2020	29/12/2023	31/07/2022	Beijing CNBG - BBIBP-CorV	BBIBP-CorV	Beijing Bio-Institute Biological Products (CNBG)	03/02/2021
ARG	40880737	24877357	37694947	107743311	238	90	55	83	29/12/2020	29/12/2023	31/07/2022	CanSino - Convidecia	Convidecia	CanSino Biologicals	09/08/2021
ARG	40880737	24877357	37694947	107743311	238	90	55	83	29/12/2020	29/12/2023	31/07/2022	Gamaleya - Gam-Covid-Vac	Gam-Covid-Vac	Gamaleya Research Institute
ARG	40880737	24877357	37694947	107743311	238	90	55	83	29/12/2020	29/12/2023	31/07/2022	Moderna - Spikevax	Spikevax	Moderna	08/02/2021
ARG	40880737	24877357	37694947	107743311	238	90	55	83	29/12/2020	29/12/2023	31/07/2022	Pfizer BioNTech - Comirnaty	Comirnaty	Pfizer BioNTech
ARG	40880737	24877357	37694947	107743311	238	90	55	83	29/12/2020	29/12/2023	31/07/2022	SII - Covishield	Covishield	Serum Institute of India
ARG	40935968	24967589	37770461	108900214	241	91	55	84	29/12/2020	29/12/2023	28/08/2022	AstraZeneca - Vaxzevria	Vaxzevria	AstraZeneca
ARG	40935968	24967589	37770461	108900214	241	91	55	84	29/12/2020	29/12/2023	28/08/2022	Beijing CNBG - BBIBP-CorV	BBIBP-CorV	Beijing Bio-Institute Biological Products (CNBG)	03/02/2021
ARG	40935968	24967589	37770461	108900214	241	91	55	84	29/12/2020	29/12/2023	28/08/2022	CanSino - Convidecia	Convidecia	CanSino Biologicals	09/08/2021
ARG	40935968	24967589	37770461	108900214	241	91	55	84	29/12/2020	29/12/2023	28/08/2022	Gamaleya - Gam-Covid-Vac	Gam-Covid-Vac	Gamaleya Research Institute
ARG	40935968	24967589	37770461	108900214	241	91	55	84	29/12/2020	29/12/2023	28/08/2022	Moderna - Spikevax	Spikevax	Moderna	08/02/2021
ARG	40935968	24967589	37770461	108900214	241	91	55	84	29/12/2020	29/12/2023	28/08/2022	Pfizer BioNTech - Comirnaty	Comirnaty	Pfizer BioNTech
ARG	40935968	24967589	37770461	108900214	241	91	55	84	29/12/2020	29/12/2023	28/08/2022	SII - Covishield	Covishield	Serum Institute of India
ARG	40987935	25054911	37828435	109543936	242	91	55	84	29/12/2020	29/12/2023	25/09/2022	AstraZeneca - Vaxzevria	Vaxzevria	AstraZeneca
ARG	40987935	25054911	37828435	109543936	242	91	55	84	29/12/2020	29/12/2023	25/09/2022	Beijing CNBG - BBIBP-CorV	BBIBP-CorV	Beijing Bio-Institute Biological Products (CNBG)	03/02/2021
ARG	40987935	25054911	37828435	109543936	242	91	55	84	29/12/2020	29/12/2023	25/09/2022	CanSino - Convidecia	Convidecia	CanSino Biologicals	09/08/2021
ARG	40987935	25054911	37828435	109543936	242	91	55	84	29/12/2020	29/12/2023	25/09/2022	Gamaleya - Gam-Covid-Vac	Gam-Covid-Vac	Gamaleya Research Institute
ARG	40987935	25054911	37828435	109543936	242	91	55	84	29/12/2020	29/12/2023	25/09/2022	Moderna - Spikevax	Spikevax	Moderna	08/02/2021
ARG	40987935	25054911	37828435	109543936	242	91	55	84	29/12/2020	29/12/2023	25/09/2022	Pfizer BioNTech - Comirnaty	Comirnaty	Pfizer BioNTech
ARG	40987935	25054911	37828435	109543936	242	91	55	84	29/12/2020	29/12/2023	25/09/2022	SII - Covishield	Covishield	Serum Institute of India
ARG	41025549	25145144	37869776	109896841	243	91	56	84	29/12/2020	29/12/2023	30/10/2022	AstraZeneca - Vaxzevria	Vaxzevria	AstraZeneca
ARG	41025549	25145144	37869776	109896841	243	91	56	84	29/12/2020	29/12/2023	30/10/2022	Beijing CNBG - BBIBP-CorV	BBIBP-CorV	Beijing Bio-Institute Biological Products (CNBG)	03/02/2021
ARG	41025549	25145144	37869776	109896841	243	91	56	84	29/12/2020	29/12/2023	30/10/2022	CanSino - Convidecia	Convidecia	CanSino Biologicals	09/08/2021
ARG	41025549	25145144	37869776	109896841	243	91	56	84	29/12/2020	29/12/2023	30/10/2022	Gamaleya - Gam-Covid-Vac	Gam-Covid-Vac	Gamaleya Research Institute
ARG	41025549	25145144	37869776	109896841	243	91	56	84	29/12/2020	29/12/2023	30/10/2022	Moderna - Spikevax	Spikevax	Moderna	08/02/2021
ARG	41025549	25145144	37869776	109896841	243	91	56	84	29/12/2020	29/12/2023	30/10/2022	Pfizer BioNTech - Comirnaty	Comirnaty	Pfizer BioNTech
ARG	41025549	25145144	37869776	109896841	243	91	56	84	29/12/2020	29/12/2023	30/10/2022	SII - Covishield	Covishield	Serum Institute of India
ARG	41049828	25232465	37901785	110440623	244	91	56	84	29/12/2020	29/12/2023	27/11/2022	AstraZeneca - Vaxzevria	Vaxzevria	AstraZeneca
ARG	41049828	25232465	37901785	110440623	244	91	56	84	29/12/2020	29/12/2023	27/11/2022	Beijing CNBG - BBIBP-CorV	BBIBP-CorV	Beijing Bio-Institute Biological Products (CNBG)	03/02/2021
ARG	41049828	25232465	37901785	110440623	244	91	56	84	29/12/2020	29/12/2023	27/11/2022	CanSino - Convidecia	Convidecia	CanSino Biologicals	09/08/2021
ARG	41049828	25232465	37901785	110440623	244	91	56	84	29/12/2020	29/12/2023	27/11/2022	Gamaleya - Gam-Covid-Vac	Gam-Covid-Vac	Gamaleya Research Institute
ARG	41049828	25232465	37901785	110440623	244	91	56	84	29/12/2020	29/12/2023	27/11/2022	Moderna - Spikevax	Spikevax	Moderna	08/02/2021
ARG	41049828	25232465	37901785	110440623	244	91	56	84	29/12/2020	29/12/2023	27/11/2022	Pfizer BioNTech - Comirnaty	Comirnaty	Pfizer BioNTech
ARG	41049828	25232465	37901785	110440623	244	91	56	84	29/12/2020	29/12/2023	27/11/2022	SII - Covishield	Covishield	Serum Institute of India
ARG	41077459	25396588	37935308	112253551	248	91	56	84	29/12/2020	29/12/2023	25/12/2022	AstraZeneca - Vaxzevria	Vaxzevria	AstraZeneca
ARG	41077459	25396588	37935308	112253551	248	91	56	84	29/12/2020	29/12/2023	25/12/2022	Beijing CNBG - BBIBP-CorV	BBIBP-CorV	Beijing Bio-Institute Biological Products (CNBG)	03/02/2021
ARG	41077459	25396588	37935308	112253551	248	91	56	84	29/12/2020	29/12/2023	25/12/2022	CanSino - Convidecia	Convidecia	CanSino Biologicals	09/08/2021
ARG	41077459	25396588	37935308	112253551	248	91	56	84	29/12/2020	29/12/2023	25/12/2022	Gamaleya - Gam-Covid-Vac	Gam-Covid-Vac	Gamaleya Research Institute
ARG	41077459	25396588	37935308	112253551	248	91	56	84	29/12/2020	29/12/2023	25/12/2022	Moderna - Spikevax	Spikevax	Moderna	08/02/2021
ARG	41077459	25396588	37935308	112253551	248	91	56	84	29/12/2020	29/12/2023	25/12/2022	Pfizer BioNTech - Comirnaty	Comirnaty	Pfizer BioNTech
ARG	41077459	25396588	37935308	112253551	248	91	56	84	29/12/2020	29/12/2023	25/12/2022	SII - Covishield	Covishield	Serum Institute of India
ARG	41123874	25596695	37991457	114163611	253	91	57	84	29/12/2020	29/12/2023	29/01/2023	AstraZeneca - Vaxzevria	Vaxzevria	AstraZeneca
ARG	41123874	25596695	37991457	114163611	253	91	57	84	29/12/2020	29/12/2023	29/01/2023	Beijing CNBG - BBIBP-CorV	BBIBP-CorV	Beijing Bio-Institute Biological Products (CNBG)	03/02/2021
ARG	41123874	25596695	37991457	114163611	253	91	57	84	29/12/2020	29/12/2023	29/01/2023	CanSino - Convidecia	Convidecia	CanSino Biologicals	09/08/2021
ARG	41123874	25596695	37991457	114163611	253	91	57	84	29/12/2020	29/12/2023	29/01/2023	Gamaleya - Gam-Covid-Vac	Gam-Covid-Vac	Gamaleya Research Institute
ARG	41123874	25596695	37991457	114163611	253	91	57	84	29/12/2020	29/12/2023	29/01/2023	Moderna - Spikevax	Spikevax	Moderna	08/02/2021
ARG	41123874	25596695	37991457	114163611	253	91	57	84	29/12/2020	29/12/2023	29/01/2023	Pfizer BioNTech - Comirnaty	Comirnaty	Pfizer BioNTech
ARG	41123874	25596695	37991457	114163611	253	91	57	84	29/12/2020	29/12/2023	29/01/2023	SII - Covishield	Covishield	Serum Institute of India
ARG	41147749	25976095	38024499	114773192	254	91	57	84	29/12/2020	29/12/2023	26/02/2023	AstraZeneca - Vaxzevria	Vaxzevria	AstraZeneca
ARG	41147749	25976095	38024499	114773192	254	91	57	84	29/12/2020	29/12/2023	26/02/2023	Beijing CNBG - BBIBP-CorV	BBIBP-CorV	Beijing Bio-Institute Biological Products (CNBG)	03/02/2021
ARG	41147749	25976095	38024499	114773192	254	91	57	84	29/12/2020	29/12/2023	26/02/2023	CanSino - Convidecia	Convidecia	CanSino Biologicals	09/08/2021
ARG	41147749	25976095	38024499	114773192	254	91	57	84	29/12/2020	29/12/2023	26/02/2023	Gamaleya - Gam-Covid-Vac	Gam-Covid-Vac	Gamaleya Research Institute
ARG	41147749	25976095	38024499	114773192	254	91	57	84	29/12/2020	29/12/2023	26/02/2023	Moderna - Spikevax	Spikevax	Moderna	08/02/2021
ARG	41147749	25976095	38024499	114773192	254	91	57	84	29/12/2020	29/12/2023	26/02/2023	Pfizer BioNTech - Comirnaty	Comirnaty	Pfizer BioNTech
ARG	41147749	25976095	38024499	114773192	254	91	57	84	29/12/2020	29/12/2023	26/02/2023	SII - Covishield	Covishield	Serum Institute of India
ARG	41160431	26294658	38044082	115186128	255	91	58	84	29/12/2020	29/12/2023	26/03/2023	AstraZeneca - Vaxzevria	Vaxzevria	AstraZeneca
ARG	41160431	26294658	38044082	115186128	255	91	58	84	29/12/2020	29/12/2023	26/03/2023	Beijing CNBG - BBIBP-CorV	BBIBP-CorV	Beijing Bio-Institute Biological Products (CNBG)	03/02/2021
ARG	41160431	26294658	38044082	115186128	255	91	58	84	29/12/2020	29/12/2023	26/03/2023	CanSino - Convidecia	Convidecia	CanSino Biologicals	09/08/2021
ARG	41160431	26294658	38044082	115186128	255	91	58	84	29/12/2020	29/12/2023	26/03/2023	Gamaleya - Gam-Covid-Vac	Gam-Covid-Vac	Gamaleya Research Institute
ARG	41160431	26294658	38044082	115186128	255	91	58	84	29/12/2020	29/12/2023	26/03/2023	Moderna - Spikevax	Spikevax	Moderna	08/02/2021
ARG	41160431	26294658	38044082	115186128	255	91	58	84	29/12/2020	29/12/2023	26/03/2023	Pfizer BioNTech - Comirnaty	Comirnaty	Pfizer BioNTech
ARG	41160431	26294658	38044082	115186128	255	91	58	84	29/12/2020	29/12/2023	26/03/2023	SII - Covishield	Covishield	Serum Institute of India
ARG	41165943	26545258	38053049	115451208	255	91	59	84	29/12/2020	29/12/2023	30/04/2023	AstraZeneca - Vaxzevria	Vaxzevria	AstraZeneca
ARG	41165943	26545258	38053049	115451208	255	91	59	84	29/12/2020	29/12/2023	30/04/2023	Beijing CNBG - BBIBP-CorV	BBIBP-CorV	Beijing Bio-Institute Biological Products (CNBG)	03/02/2021
ARG	41165943	26545258	38053049	115451208	255	91	59	84	29/12/2020	29/12/2023	30/04/2023	CanSino - Convidecia	Convidecia	CanSino Biologicals	09/08/2021
ARG	41165943	26545258	38053049	115451208	255	91	59	84	29/12/2020	29/12/2023	30/04/2023	Gamaleya - Gam-Covid-Vac	Gam-Covid-Vac	Gamaleya Research Institute
ARG	41165943	26545258	38053049	115451208	255	91	59	84	29/12/2020	29/12/2023	30/04/2023	Moderna - Spikevax	Spikevax	Moderna	08/02/2021
ARG	41165943	26545258	38053049	115451208	255	91	59	84	29/12/2020	29/12/2023	30/04/2023	Pfizer BioNTech - Comirnaty	Comirnaty	Pfizer BioNTech
ARG	41165943	26545258	38053049	115451208	255	91	59	84	29/12/2020	29/12/2023	30/04/2023	SII - Covishield	Covishield	Serum Institute of India
ARG	41170126	26739552	38059932	115656566	256	91	59	84	29/12/2020	29/12/2023	28/05/2023	AstraZeneca - Vaxzevria	Vaxzevria	AstraZeneca
ARG	41170126	26739552	38059932	115656566	256	91	59	84	29/12/2020	29/12/2023	28/05/2023	Beijing CNBG - BBIBP-CorV	BBIBP-CorV	Beijing Bio-Institute Biological Products (CNBG)	03/02/2021
ARG	41170126	26739552	38059932	115656566	256	91	59	84	29/12/2020	29/12/2023	28/05/2023	CanSino - Convidecia	Convidecia	CanSino Biologicals	09/08/2021
ARG	41170126	26739552	38059932	115656566	256	91	59	84	29/12/2020	29/12/2023	28/05/2023	Gamaleya - Gam-Covid-Vac	Gam-Covid-Vac	Gamaleya Research Institute
ARG	41170126	26739552	38059932	115656566	256	91	59	84	29/12/2020	29/12/2023	28/05/2023	Moderna - Spikevax	Spikevax	Moderna	08/02/2021
ARG	41170126	26739552	38059932	115656566	256	91	59	84	29/12/2020	29/12/2023	28/05/2023	Pfizer BioNTech - Comirnaty	Comirnaty	Pfizer BioNTech
ARG	41170126	26739552	38059932	115656566	256	91	59	84	29/12/2020	29/12/2023	28/05/2023	SII - Covishield	Covishield	Serum Institute of India
ARG	41173886	26882261	38069561	115811318	256	91	59	84	29/12/2020	29/12/2023	25/06/2023	AstraZeneca - Vaxzevria	Vaxzevria	AstraZeneca
ARG	41173886	26882261	38069561	115811318	256	91	59	84	29/12/2020	29/12/2023	25/06/2023	Beijing CNBG - BBIBP-CorV	BBIBP-CorV	Beijing Bio-Institute Biological Products (CNBG)	03/02/2021
ARG	41173886	26882261	38069561	115811318	256	91	59	84	29/12/2020	29/12/2023	25/06/2023	CanSino - Convidecia	Convidecia	CanSino Biologicals	09/08/2021
ARG	41173886	26882261	38069561	115811318	256	91	59	84	29/12/2020	29/12/2023	25/06/2023	Gamaleya - Gam-Covid-Vac	Gam-Covid-Vac	Gamaleya Research Institute
ARG	41173886	26882261	38069561	115811318	256	91	59	84	29/12/2020	29/12/2023	25/06/2023	Moderna - Spikevax	Spikevax	Moderna	08/02/2021
ARG	41173886	26882261	38069561	115811318	256	91	59	84	29/12/2020	29/12/2023	25/06/2023	Pfizer BioNTech - Comirnaty	Comirnaty	Pfizer BioNTech
ARG	41173886	26882261	38069561	115811318	256	91	59	84	29/12/2020	29/12/2023	25/06/2023	SII - Covishield	Covishield	Serum Institute of India
ARG	41177621	26990221	38074402	115929202	257	91	60	84	29/12/2020	29/12/2023	30/07/2023	AstraZeneca - Vaxzevria	Vaxzevria	AstraZeneca
ARG	41177621	26990221	38074402	115929202	257	91	60	84	29/12/2020	29/12/2023	30/07/2023	Beijing CNBG - BBIBP-CorV	BBIBP-CorV	Beijing Bio-Institute Biological Products (CNBG)	03/02/2021
ARG	41177621	26990221	38074402	115929202	257	91	60	84	29/12/2020	29/12/2023	30/07/2023	CanSino - Convidecia	Convidecia	CanSino Biologicals	09/08/2021
ARG	41177621	26990221	38074402	115929202	257	91	60	84	29/12/2020	29/12/2023	30/07/2023	Gamaleya - Gam-Covid-Vac	Gam-Covid-Vac	Gamaleya Research Institute
ARG	41177621	26990221	38074402	115929202	257	91	60	84	29/12/2020	29/12/2023	30/07/2023	Moderna - Spikevax	Spikevax	Moderna	08/02/2021
ARG	41177621	26990221	38074402	115929202	257	91	60	84	29/12/2020	29/12/2023	30/07/2023	Pfizer BioNTech - Comirnaty	Comirnaty	Pfizer BioNTech
ARG	41177621	26990221	38074402	115929202	257	91	60	84	29/12/2020	29/12/2023	30/07/2023	SII - Covishield	Covishield	Serum Institute of India
ARG	41180655	27117314	38078703	116063630	257	91	60	84	29/12/2020	29/12/2023	27/08/2023	AstraZeneca - Vaxzevria	Vaxzevria	AstraZeneca
ARG	41180655	27117314	38078703	116063630	257	91	60	84	29/12/2020	29/12/2023	27/08/2023	Beijing CNBG - BBIBP-CorV	BBIBP-CorV	Beijing Bio-Institute Biological Products (CNBG)	03/02/2021
ARG	41180655	27117314	38078703	116063630	257	91	60	84	29/12/2020	29/12/2023	27/08/2023	CanSino - Convidecia	Convidecia	CanSino Biologicals	09/08/2021
ARG	41180655	27117314	38078703	116063630	257	91	60	84	29/12/2020	29/12/2023	27/08/2023	Gamaleya - Gam-Covid-Vac	Gam-Covid-Vac	Gamaleya Research Institute
ARG	41180655	27117314	38078703	116063630	257	91	60	84	29/12/2020	29/12/2023	27/08/2023	Moderna - Spikevax	Spikevax	Moderna	08/02/2021
ARG	41180655	27117314	38078703	116063630	257	91	60	84	29/12/2020	29/12/2023	27/08/2023	Pfizer BioNTech - Comirnaty	Comirnaty	Pfizer BioNTech
ARG	41180655	27117314	38078703	116063630	257	91	60	84	29/12/2020	29/12/2023	27/08/2023	SII - Covishield	Covishield	Serum Institute of India
ARG	41184174	27342666	38082445	116296242	257	91	60	84	29/12/2020	29/12/2023	24/09/2023	AstraZeneca - Vaxzevria	Vaxzevria	AstraZeneca
ARG	41184174	27342666	38082445	116296242	257	91	60	84	29/12/2020	29/12/2023	24/09/2023	Beijing CNBG - BBIBP-CorV	BBIBP-CorV	Beijing Bio-Institute Biological Products (CNBG)	03/02/2021
ARG	41184174	27342666	38082445	116296242	257	91	60	84	29/12/2020	29/12/2023	24/09/2023	CanSino - Convidecia	Convidecia	CanSino Biologicals	09/08/2021
ARG	41184174	27342666	38082445	116296242	257	91	60	84	29/12/2020	29/12/2023	24/09/2023	Gamaleya - Gam-Covid-Vac	Gam-Covid-Vac	Gamaleya Research Institute
ARG	41184174	27342666	38082445	116296242	257	91	60	84	29/12/2020	29/12/2023	24/09/2023	Moderna - Spikevax	Spikevax	Moderna	08/02/2021
ARG	41184174	27342666	38082445	116296242	257	91	60	84	29/12/2020	29/12/2023	24/09/2023	Pfizer BioNTech - Comirnaty	Comirnaty	Pfizer BioNTech
ARG	41184174	27342666	38082445	116296242	257	91	60	84	29/12/2020	29/12/2023	24/09/2023	SII - Covishield	Covishield	Serum Institute of India
ARG	41187337	27545509	38085903	116505706	258	91	61	84	29/12/2020	29/12/2023	29/10/2023	AstraZeneca - Vaxzevria	Vaxzevria	AstraZeneca
ARG	41187337	27545509	38085903	116505706	258	91	61	84	29/12/2020	29/12/2023	29/10/2023	Beijing CNBG - BBIBP-CorV	BBIBP-CorV	Beijing Bio-Institute Biological Products (CNBG)	03/02/2021
ARG	41187337	27545509	38085903	116505706	258	91	61	84	29/12/2020	29/12/2023	29/10/2023	CanSino - Convidecia	Convidecia	CanSino Biologicals	09/08/2021
ARG	41187337	27545509	38085903	116505706	258	91	61	84	29/12/2020	29/12/2023	29/10/2023	Gamaleya - Gam-Covid-Vac	Gam-Covid-Vac	Gamaleya Research Institute
ARG	41187337	27545509	38085903	116505706	258	91	61	84	29/12/2020	29/12/2023	29/10/2023	Moderna - Spikevax	Spikevax	Moderna	08/02/2021
ARG	41187337	27545509	38085903	116505706	258	91	61	84	29/12/2020	29/12/2023	29/10/2023	Pfizer BioNTech - Comirnaty	Comirnaty	Pfizer BioNTech
ARG	41187337	27545509	38085903	116505706	258	91	61	84	29/12/2020	29/12/2023	29/10/2023	SII - Covishield	Covishield	Serum Institute of India
ARG	41188650	27646860	38088237	116611252	258	91	61	84	29/12/2020	29/12/2023	26/11/2023	AstraZeneca - Vaxzevria	Vaxzevria	AstraZeneca
ARG	41188650	27646860	38088237	116611252	258	91	61	84	29/12/2020	29/12/2023	26/11/2023	Beijing CNBG - BBIBP-CorV	BBIBP-CorV	Beijing Bio-Institute Biological Products (CNBG)	03/02/2021
ARG	41188650	27646860	38088237	116611252	258	91	61	84	29/12/2020	29/12/2023	26/11/2023	CanSino - Convidecia	Convidecia	CanSino Biologicals	09/08/2021
ARG	41188650	27646860	38088237	116611252	258	91	61	84	29/12/2020	29/12/2023	26/11/2023	Gamaleya - Gam-Covid-Vac	Gam-Covid-Vac	Gamaleya Research Institute
ARG	41188650	27646860	38088237	116611252	258	91	61	84	29/12/2020	29/12/2023	26/11/2023	Moderna - Spikevax	Spikevax	Moderna	08/02/2021
ARG	41188650	27646860	38088237	116611252	258	91	61	84	29/12/2020	29/12/2023	26/11/2023	Pfizer BioNTech - Comirnaty	Comirnaty	Pfizer BioNTech
ARG	41188650	27646860	38088237	116611252	258	91	61	84	29/12/2020	29/12/2023	26/11/2023	SII - Covishield	Covishield	Serum Institute of India
ARG	41188650	27718875	38090133	116686617	258	91	61	84	29/12/2020	29/12/2023	31/12/2023	AstraZeneca - Vaxzevria	Vaxzevria	AstraZeneca
ARG	41188650	27718875	38090133	116686617	258	91	61	84	29/12/2020	29/12/2023	31/12/2023	Beijing CNBG - BBIBP-CorV	BBIBP-CorV	Beijing Bio-Institute Biological Products (CNBG)	03/02/2021
ARG	41188650	27718875	38090133	116686617	258	91	61	84	29/12/2020	29/12/2023	31/12/2023	CanSino - Convidecia	Convidecia	CanSino Biologicals	09/08/2021
ARG	41188650	27718875	38090133	116686617	258	91	61	84	29/12/2020	29/12/2023	31/12/2023	Gamaleya - Gam-Covid-Vac	Gam-Covid-Vac	Gamaleya Research Institute
ARG	41188650	27718875	38090133	116686617	258	91	61	84	29/12/2020	29/12/2023	31/12/2023	Moderna - Spikevax	Spikevax	Moderna	08/02/2021
ARG	41188650	27718875	38090133	116686617	258	91	61	84	29/12/2020	29/12/2023	31/12/2023	Pfizer BioNTech - Comirnaty	Comirnaty	Pfizer BioNTech
ARG	41188650	27718875	38090133	116686617	258	91	61	84	29/12/2020	29/12/2023	31/12/2023	SII - Covishield	Covishield	Serum Institute of India
ARM	565			565					27/01/2021	23/12/2023	28/03/2021	AstraZeneca - Vaxzevria	Vaxzevria	AstraZeneca
ARM	565			565					27/01/2021	23/12/2023	28/03/2021	Beijing CNBG - BBIBP-CorV	BBIBP-CorV	Beijing Bio-Institute Biological Products (CNBG)
ARM	565			565					27/01/2021	23/12/2023	28/03/2021	Gamaleya - Gam-Covid-Vac	Gam-Covid-Vac	Gamaleya Research Institute
ARM	565			565					27/01/2021	23/12/2023	28/03/2021	Gamaleya - Sputnik-Light	Sputnik-Light	Gamaleya Research Institute	02/09/2022
ARM	565			565					27/01/2021	23/12/2023	28/03/2021	Janssen - Ad26.COV 2-S	Ad26.COV 2-S	Janssen Pharmaceuticals	05/05/2021
ARM	565			565					27/01/2021	23/12/2023	28/03/2021	Moderna - Spikevax	Spikevax	Moderna
ARM	565			565					27/01/2021	23/12/2023	28/03/2021	Pfizer BioNTech - Comirnaty	Comirnaty	Pfizer BioNTech
ARM	565			565					27/01/2021	23/12/2023	28/03/2021	SII - Covishield	Covishield	Serum Institute of India
ARM	565			565					27/01/2021	23/12/2023	28/03/2021	Sinovac - CoronaVac	Coronavac	Sinovac
ARM	565			565					27/01/2021	23/12/2023	28/03/2021	Wuhan CNBG - Inactivated	Inactivated SARS-CoV-2 vaccine	Wuhan Institute of Biological Products (CNBG)	03/09/2022
ARM	12750			12750					27/01/2021	23/12/2023	25/04/2021	AstraZeneca - Vaxzevria	Vaxzevria	AstraZeneca
ARM	12750			12750					27/01/2021	23/12/2023	25/04/2021	Beijing CNBG - BBIBP-CorV	BBIBP-CorV	Beijing Bio-Institute Biological Products (CNBG)
ARM	12750			12750					27/01/2021	23/12/2023	25/04/2021	Gamaleya - Gam-Covid-Vac	Gam-Covid-Vac	Gamaleya Research Institute
ARM	12750			12750					27/01/2021	23/12/2023	25/04/2021	Gamaleya - Sputnik-Light	Sputnik-Light	Gamaleya Research Institute	02/09/2022
ARM	12750			12750					27/01/2021	23/12/2023	25/04/2021	Janssen - Ad26.COV 2-S	Ad26.COV 2-S	Janssen Pharmaceuticals	05/05/2021
ARM	12750			12750					27/01/2021	23/12/2023	25/04/2021	Moderna - Spikevax	Spikevax	Moderna
ARM	12750			12750					27/01/2021	23/12/2023	25/04/2021	Pfizer BioNTech - Comirnaty	Comirnaty	Pfizer BioNTech
ARM	12750			12750					27/01/2021	23/12/2023	25/04/2021	SII - Covishield	Covishield	Serum Institute of India
ARM	12750			12750					27/01/2021	23/12/2023	25/04/2021	Sinovac - CoronaVac	Coronavac	Sinovac
ARM	12750			12750					27/01/2021	23/12/2023	25/04/2021	Wuhan CNBG - Inactivated	Inactivated SARS-CoV-2 vaccine	Wuhan Institute of Biological Products (CNBG)	03/09/2022
ARM	35382			35382	1	1			27/01/2021	23/12/2023	30/05/2021	AstraZeneca - Vaxzevria	Vaxzevria	AstraZeneca
ARM	35382			35382	1	1			27/01/2021	23/12/2023	30/05/2021	Beijing CNBG - BBIBP-CorV	BBIBP-CorV	Beijing Bio-Institute Biological Products (CNBG)
ARM	35382			35382	1	1			27/01/2021	23/12/2023	30/05/2021	Gamaleya - Gam-Covid-Vac	Gam-Covid-Vac	Gamaleya Research Institute
ARM	35382			35382	1	1			27/01/2021	23/12/2023	30/05/2021	Gamaleya - Sputnik-Light	Sputnik-Light	Gamaleya Research Institute	02/09/2022
ARM	35382			35382	1	1			27/01/2021	23/12/2023	30/05/2021	Janssen - Ad26.COV 2-S	Ad26.COV 2-S	Janssen Pharmaceuticals	05/05/2021
ARM	35382			35382	1	1			27/01/2021	23/12/2023	30/05/2021	Moderna - Spikevax	Spikevax	Moderna
ARM	35382			35382	1	1			27/01/2021	23/12/2023	30/05/2021	Pfizer BioNTech - Comirnaty	Comirnaty	Pfizer BioNTech
ARM	35382			35382	1	1			27/01/2021	23/12/2023	30/05/2021	SII - Covishield	Covishield	Serum Institute of India
ARM	35382			35382	1	1			27/01/2021	23/12/2023	30/05/2021	Sinovac - CoronaVac	Coronavac	Sinovac
ARM	35382			35382	1	1			27/01/2021	23/12/2023	30/05/2021	Wuhan CNBG - Inactivated	Inactivated SARS-CoV-2 vaccine	Wuhan Institute of Biological Products (CNBG)	03/09/2022
ARM	63861		19091	82952	3	2		1	27/01/2021	23/12/2023	27/06/2021	AstraZeneca - Vaxzevria	Vaxzevria	AstraZeneca
ARM	63861		19091	82952	3	2		1	27/01/2021	23/12/2023	27/06/2021	Beijing CNBG - BBIBP-CorV	BBIBP-CorV	Beijing Bio-Institute Biological Products (CNBG)
ARM	63861		19091	82952	3	2		1	27/01/2021	23/12/2023	27/06/2021	Gamaleya - Gam-Covid-Vac	Gam-Covid-Vac	Gamaleya Research Institute
ARM	63861		19091	82952	3	2		1	27/01/2021	23/12/2023	27/06/2021	Gamaleya - Sputnik-Light	Sputnik-Light	Gamaleya Research Institute	02/09/2022
ARM	63861		19091	82952	3	2		1	27/01/2021	23/12/2023	27/06/2021	Janssen - Ad26.COV 2-S	Ad26.COV 2-S	Janssen Pharmaceuticals	05/05/2021
ARM	63861		19091	82952	3	2		1	27/01/2021	23/12/2023	27/06/2021	Moderna - Spikevax	Spikevax	Moderna
ARM	63861		19091	82952	3	2		1	27/01/2021	23/12/2023	27/06/2021	Pfizer BioNTech - Comirnaty	Comirnaty	Pfizer BioNTech
ARM	63861		19091	82952	3	2		1	27/01/2021	23/12/2023	27/06/2021	SII - Covishield	Covishield	Serum Institute of India
ARM	63861		19091	82952	3	2		1	27/01/2021	23/12/2023	27/06/2021	Sinovac - CoronaVac	Coronavac	Sinovac
ARM	63861		19091	82952	3	2		1	27/01/2021	23/12/2023	27/06/2021	Wuhan CNBG - Inactivated	Inactivated SARS-CoV-2 vaccine	Wuhan Institute of Biological Products (CNBG)	03/09/2022
ARM	118626		51625	170251	6	4		2	27/01/2021	23/12/2023	25/07/2021	AstraZeneca - Vaxzevria	Vaxzevria	AstraZeneca
ARM	118626		51625	170251	6	4		2	27/01/2021	23/12/2023	25/07/2021	Beijing CNBG - BBIBP-CorV	BBIBP-CorV	Beijing Bio-Institute Biological Products (CNBG)
ARM	118626		51625	170251	6	4		2	27/01/2021	23/12/2023	25/07/2021	Gamaleya - Gam-Covid-Vac	Gam-Covid-Vac	Gamaleya Research Institute
ARM	118626		51625	170251	6	4		2	27/01/2021	23/12/2023	25/07/2021	Gamaleya - Sputnik-Light	Sputnik-Light	Gamaleya Research Institute	02/09/2022
ARM	118626		51625	170251	6	4		2	27/01/2021	23/12/2023	25/07/2021	Janssen - Ad26.COV 2-S	Ad26.COV 2-S	Janssen Pharmaceuticals	05/05/2021
ARM	118626		51625	170251	6	4		2	27/01/2021	23/12/2023	25/07/2021	Moderna - Spikevax	Spikevax	Moderna
ARM	118626		51625	170251	6	4		2	27/01/2021	23/12/2023	25/07/2021	Pfizer BioNTech - Comirnaty	Comirnaty	Pfizer BioNTech
ARM	118626		51625	170251	6	4		2	27/01/2021	23/12/2023	25/07/2021	SII - Covishield	Covishield	Serum Institute of India
ARM	118626		51625	170251	6	4		2	27/01/2021	23/12/2023	25/07/2021	Sinovac - CoronaVac	Coronavac	Sinovac
ARM	118626		51625	170251	6	4		2	27/01/2021	23/12/2023	25/07/2021	Wuhan CNBG - Inactivated	Inactivated SARS-CoV-2 vaccine	Wuhan Institute of Biological Products (CNBG)	03/09/2022
ARM	179841		101097	280939	9	6		3	27/01/2021	23/12/2023	29/08/2021	AstraZeneca - Vaxzevria	Vaxzevria	AstraZeneca
ARM	179841		101097	280939	9	6		3	27/01/2021	23/12/2023	29/08/2021	Beijing CNBG - BBIBP-CorV	BBIBP-CorV	Beijing Bio-Institute Biological Products (CNBG)
ARM	179841		101097	280939	9	6		3	27/01/2021	23/12/2023	29/08/2021	Gamaleya - Gam-Covid-Vac	Gam-Covid-Vac	Gamaleya Research Institute
ARM	179841		101097	280939	9	6		3	27/01/2021	23/12/2023	29/08/2021	Gamaleya - Sputnik-Light	Sputnik-Light	Gamaleya Research Institute	02/09/2022
ARM	179841		101097	280939	9	6		3	27/01/2021	23/12/2023	29/08/2021	Janssen - Ad26.COV 2-S	Ad26.COV 2-S	Janssen Pharmaceuticals	05/05/2021
ARM	179841		101097	280939	9	6		3	27/01/2021	23/12/2023	29/08/2021	Moderna - Spikevax	Spikevax	Moderna
ARM	179841		101097	280939	9	6		3	27/01/2021	23/12/2023	29/08/2021	Pfizer BioNTech - Comirnaty	Comirnaty	Pfizer BioNTech
ARM	179841		101097	280939	9	6		3	27/01/2021	23/12/2023	29/08/2021	SII - Covishield	Covishield	Serum Institute of India
ARM	179841		101097	280939	9	6		3	27/01/2021	23/12/2023	29/08/2021	Sinovac - CoronaVac	Coronavac	Sinovac
ARM	179841		101097	280939	9	6		3	27/01/2021	23/12/2023	29/08/2021	Wuhan CNBG - Inactivated	Inactivated SARS-CoV-2 vaccine	Wuhan Institute of Biological Products (CNBG)	03/09/2022
ARM	332421		154099	486520	16	11		5	27/01/2021	23/12/2023	26/09/2021	AstraZeneca - Vaxzevria	Vaxzevria	AstraZeneca
ARM	332421		154099	486520	16	11		5	27/01/2021	23/12/2023	26/09/2021	Beijing CNBG - BBIBP-CorV	BBIBP-CorV	Beijing Bio-Institute Biological Products (CNBG)
ARM	332421		154099	486520	16	11		5	27/01/2021	23/12/2023	26/09/2021	Gamaleya - Gam-Covid-Vac	Gam-Covid-Vac	Gamaleya Research Institute
ARM	332421		154099	486520	16	11		5	27/01/2021	23/12/2023	26/09/2021	Gamaleya - Sputnik-Light	Sputnik-Light	Gamaleya Research Institute	02/09/2022
ARM	332421		154099	486520	16	11		5	27/01/2021	23/12/2023	26/09/2021	Janssen - Ad26.COV 2-S	Ad26.COV 2-S	Janssen Pharmaceuticals	05/05/2021
ARM	332421		154099	486520	16	11		5	27/01/2021	23/12/2023	26/09/2021	Moderna - Spikevax	Spikevax	Moderna
ARM	332421		154099	486520	16	11		5	27/01/2021	23/12/2023	26/09/2021	Pfizer BioNTech - Comirnaty	Comirnaty	Pfizer BioNTech
ARM	332421		154099	486520	16	11		5	27/01/2021	23/12/2023	26/09/2021	SII - Covishield	Covishield	Serum Institute of India
ARM	332421		154099	486520	16	11		5	27/01/2021	23/12/2023	26/09/2021	Sinovac - CoronaVac	Coronavac	Sinovac
ARM	332421		154099	486520	16	11		5	27/01/2021	23/12/2023	26/09/2021	Wuhan CNBG - Inactivated	Inactivated SARS-CoV-2 vaccine	Wuhan Institute of Biological Products (CNBG)	03/09/2022
ARM	579360		252496	831856	28	20		9	27/01/2021	23/12/2023	31/10/2021	AstraZeneca - Vaxzevria	Vaxzevria	AstraZeneca
ARM	579360		252496	831856	28	20		9	27/01/2021	23/12/2023	31/10/2021	Beijing CNBG - BBIBP-CorV	BBIBP-CorV	Beijing Bio-Institute Biological Products (CNBG)
ARM	579360		252496	831856	28	20		9	27/01/2021	23/12/2023	31/10/2021	Gamaleya - Gam-Covid-Vac	Gam-Covid-Vac	Gamaleya Research Institute
ARM	579360		252496	831856	28	20		9	27/01/2021	23/12/2023	31/10/2021	Gamaleya - Sputnik-Light	Sputnik-Light	Gamaleya Research Institute	02/09/2022
ARM	579360		252496	831856	28	20		9	27/01/2021	23/12/2023	31/10/2021	Janssen - Ad26.COV 2-S	Ad26.COV 2-S	Janssen Pharmaceuticals	05/05/2021
ARM	579360		252496	831856	28	20		9	27/01/2021	23/12/2023	31/10/2021	Moderna - Spikevax	Spikevax	Moderna
ARM	579360		252496	831856	28	20		9	27/01/2021	23/12/2023	31/10/2021	Pfizer BioNTech - Comirnaty	Comirnaty	Pfizer BioNTech
ARM	579360		252496	831856	28	20		9	27/01/2021	23/12/2023	31/10/2021	SII - Covishield	Covishield	Serum Institute of India
ARM	579360		252496	831856	28	20		9	27/01/2021	23/12/2023	31/10/2021	Sinovac - CoronaVac	Coronavac	Sinovac
ARM	579360		252496	831856	28	20		9	27/01/2021	23/12/2023	31/10/2021	Wuhan CNBG - Inactivated	Inactivated SARS-CoV-2 vaccine	Wuhan Institute of Biological Products (CNBG)	03/09/2022
ARM	815094		460051	1275145	43	28		16	27/01/2021	23/12/2023	28/11/2021	AstraZeneca - Vaxzevria	Vaxzevria	AstraZeneca
ARM	815094		460051	1275145	43	28		16	27/01/2021	23/12/2023	28/11/2021	Beijing CNBG - BBIBP-CorV	BBIBP-CorV	Beijing Bio-Institute Biological Products (CNBG)
ARM	815094		460051	1275145	43	28		16	27/01/2021	23/12/2023	28/11/2021	Gamaleya - Gam-Covid-Vac	Gam-Covid-Vac	Gamaleya Research Institute
ARM	815094		460051	1275145	43	28		16	27/01/2021	23/12/2023	28/11/2021	Gamaleya - Sputnik-Light	Sputnik-Light	Gamaleya Research Institute	02/09/2022
ARM	815094		460051	1275145	43	28		16	27/01/2021	23/12/2023	28/11/2021	Janssen - Ad26.COV 2-S	Ad26.COV 2-S	Janssen Pharmaceuticals	05/05/2021
ARM	815094		460051	1275145	43	28		16	27/01/2021	23/12/2023	28/11/2021	Moderna - Spikevax	Spikevax	Moderna
ARM	815094		460051	1275145	43	28		16	27/01/2021	23/12/2023	28/11/2021	Pfizer BioNTech - Comirnaty	Comirnaty	Pfizer BioNTech
ARM	815094		460051	1275145	43	28		16	27/01/2021	23/12/2023	28/11/2021	SII - Covishield	Covishield	Serum Institute of India
ARM	815094		460051	1275145	43	28		16	27/01/2021	23/12/2023	28/11/2021	Sinovac - CoronaVac	Coronavac	Sinovac
ARM	815094		460051	1275145	43	28		16	27/01/2021	23/12/2023	28/11/2021	Wuhan CNBG - Inactivated	Inactivated SARS-CoV-2 vaccine	Wuhan Institute of Biological Products (CNBG)	03/09/2022
ARM	954805		703890	1658696	56	32		24	27/01/2021	23/12/2023	26/12/2021	AstraZeneca - Vaxzevria	Vaxzevria	AstraZeneca
ARM	954805		703890	1658696	56	32		24	27/01/2021	23/12/2023	26/12/2021	Beijing CNBG - BBIBP-CorV	BBIBP-CorV	Beijing Bio-Institute Biological Products (CNBG)
ARM	954805		703890	1658696	56	32		24	27/01/2021	23/12/2023	26/12/2021	Gamaleya - Gam-Covid-Vac	Gam-Covid-Vac	Gamaleya Research Institute
ARM	954805		703890	1658696	56	32		24	27/01/2021	23/12/2023	26/12/2021	Gamaleya - Sputnik-Light	Sputnik-Light	Gamaleya Research Institute	02/09/2022
ARM	954805		703890	1658696	56	32		24	27/01/2021	23/12/2023	26/12/2021	Janssen - Ad26.COV 2-S	Ad26.COV 2-S	Janssen Pharmaceuticals	05/05/2021
ARM	954805		703890	1658696	56	32		24	27/01/2021	23/12/2023	26/12/2021	Moderna - Spikevax	Spikevax	Moderna
ARM	954805		703890	1658696	56	32		24	27/01/2021	23/12/2023	26/12/2021	Pfizer BioNTech - Comirnaty	Comirnaty	Pfizer BioNTech
ARM	954805		703890	1658696	56	32		24	27/01/2021	23/12/2023	26/12/2021	SII - Covishield	Covishield	Serum Institute of India
ARM	954805		703890	1658696	56	32		24	27/01/2021	23/12/2023	26/12/2021	Sinovac - CoronaVac	Coronavac	Sinovac
ARM	954805		703890	1658696	56	32		24	27/01/2021	23/12/2023	26/12/2021	Wuhan CNBG - Inactivated	Inactivated SARS-CoV-2 vaccine	Wuhan Institute of Biological Products (CNBG)	03/09/2022
ARM	1048700	11969	840089	1900758	64	35		28	27/01/2021	23/12/2023	30/01/2022	AstraZeneca - Vaxzevria	Vaxzevria	AstraZeneca
ARM	1048700	11969	840089	1900758	64	35		28	27/01/2021	23/12/2023	30/01/2022	Beijing CNBG - BBIBP-CorV	BBIBP-CorV	Beijing Bio-Institute Biological Products (CNBG)
ARM	1048700	11969	840089	1900758	64	35		28	27/01/2021	23/12/2023	30/01/2022	Gamaleya - Gam-Covid-Vac	Gam-Covid-Vac	Gamaleya Research Institute
ARM	1048700	11969	840089	1900758	64	35		28	27/01/2021	23/12/2023	30/01/2022	Gamaleya - Sputnik-Light	Sputnik-Light	Gamaleya Research Institute	02/09/2022
ARM	1048700	11969	840089	1900758	64	35		28	27/01/2021	23/12/2023	30/01/2022	Janssen - Ad26.COV 2-S	Ad26.COV 2-S	Janssen Pharmaceuticals	05/05/2021
ARM	1048700	11969	840089	1900758	64	35		28	27/01/2021	23/12/2023	30/01/2022	Moderna - Spikevax	Spikevax	Moderna
ARM	1048700	11969	840089	1900758	64	35		28	27/01/2021	23/12/2023	30/01/2022	Pfizer BioNTech - Comirnaty	Comirnaty	Pfizer BioNTech
ARM	1048700	11969	840089	1900758	64	35		28	27/01/2021	23/12/2023	30/01/2022	SII - Covishield	Covishield	Serum Institute of India
ARM	1048700	11969	840089	1900758	64	35		28	27/01/2021	23/12/2023	30/01/2022	Sinovac - CoronaVac	Coronavac	Sinovac
ARM	1048700	11969	840089	1900758	64	35		28	27/01/2021	23/12/2023	30/01/2022	Wuhan CNBG - Inactivated	Inactivated SARS-CoV-2 vaccine	Wuhan Institute of Biological Products (CNBG)	03/09/2022
ARM	1101607	26154	921496	2045926	69	37	1	31	27/01/2021	23/12/2023	27/02/2022	AstraZeneca - Vaxzevria	Vaxzevria	AstraZeneca
ARM	1101607	26154	921496	2045926	69	37	1	31	27/01/2021	23/12/2023	27/02/2022	Beijing CNBG - BBIBP-CorV	BBIBP-CorV	Beijing Bio-Institute Biological Products (CNBG)
ARM	1101607	26154	921496	2045926	69	37	1	31	27/01/2021	23/12/2023	27/02/2022	Gamaleya - Gam-Covid-Vac	Gam-Covid-Vac	Gamaleya Research Institute
ARM	1101607	26154	921496	2045926	69	37	1	31	27/01/2021	23/12/2023	27/02/2022	Gamaleya - Sputnik-Light	Sputnik-Light	Gamaleya Research Institute	02/09/2022
ARM	1101607	26154	921496	2045926	69	37	1	31	27/01/2021	23/12/2023	27/02/2022	Janssen - Ad26.COV 2-S	Ad26.COV 2-S	Janssen Pharmaceuticals	05/05/2021
ARM	1101607	26154	921496	2045926	69	37	1	31	27/01/2021	23/12/2023	27/02/2022	Moderna - Spikevax	Spikevax	Moderna
ARM	1101607	26154	921496	2045926	69	37	1	31	27/01/2021	23/12/2023	27/02/2022	Pfizer BioNTech - Comirnaty	Comirnaty	Pfizer BioNTech
ARM	1101607	26154	921496	2045926	69	37	1	31	27/01/2021	23/12/2023	27/02/2022	SII - Covishield	Covishield	Serum Institute of India
ARM	1101607	26154	921496	2045926	69	37	1	31	27/01/2021	23/12/2023	27/02/2022	Sinovac - CoronaVac	Coronavac	Sinovac
ARM	1101607	26154	921496	2045926	69	37	1	31	27/01/2021	23/12/2023	27/02/2022	Wuhan CNBG - Inactivated	Inactivated SARS-CoV-2 vaccine	Wuhan Institute of Biological Products (CNBG)	03/09/2022
ARM	1118737	38591	975604	2134473	72	38	1	33	27/01/2021	23/12/2023	27/03/2022	AstraZeneca - Vaxzevria	Vaxzevria	AstraZeneca
ARM	1118737	38591	975604	2134473	72	38	1	33	27/01/2021	23/12/2023	27/03/2022	Beijing CNBG - BBIBP-CorV	BBIBP-CorV	Beijing Bio-Institute Biological Products (CNBG)
ARM	1118737	38591	975604	2134473	72	38	1	33	27/01/2021	23/12/2023	27/03/2022	Gamaleya - Gam-Covid-Vac	Gam-Covid-Vac	Gamaleya Research Institute
ARM	1118737	38591	975604	2134473	72	38	1	33	27/01/2021	23/12/2023	27/03/2022	Gamaleya - Sputnik-Light	Sputnik-Light	Gamaleya Research Institute	02/09/2022
ARM	1118737	38591	975604	2134473	72	38	1	33	27/01/2021	23/12/2023	27/03/2022	Janssen - Ad26.COV 2-S	Ad26.COV 2-S	Janssen Pharmaceuticals	05/05/2021
ARM	1118737	38591	975604	2134473	72	38	1	33	27/01/2021	23/12/2023	27/03/2022	Moderna - Spikevax	Spikevax	Moderna
ARM	1118737	38591	975604	2134473	72	38	1	33	27/01/2021	23/12/2023	27/03/2022	Pfizer BioNTech - Comirnaty	Comirnaty	Pfizer BioNTech
ARM	1118737	38591	975604	2134473	72	38	1	33	27/01/2021	23/12/2023	27/03/2022	SII - Covishield	Covishield	Serum Institute of India
ARM	1118737	38591	975604	2134473	72	38	1	33	27/01/2021	23/12/2023	27/03/2022	Sinovac - CoronaVac	Coronavac	Sinovac
ARM	1118737	38591	975604	2134473	72	38	1	33	27/01/2021	23/12/2023	27/03/2022	Wuhan CNBG - Inactivated	Inactivated SARS-CoV-2 vaccine	Wuhan Institute of Biological Products (CNBG)	03/09/2022
ARM	1118910	40510	985087	2149213	73	38	1	33	27/01/2021	23/12/2023	24/04/2022	AstraZeneca - Vaxzevria	Vaxzevria	AstraZeneca
ARM	1118910	40510	985087	2149213	73	38	1	33	27/01/2021	23/12/2023	24/04/2022	Beijing CNBG - BBIBP-CorV	BBIBP-CorV	Beijing Bio-Institute Biological Products (CNBG)
ARM	1118910	40510	985087	2149213	73	38	1	33	27/01/2021	23/12/2023	24/04/2022	Gamaleya - Gam-Covid-Vac	Gam-Covid-Vac	Gamaleya Research Institute
ARM	1118910	40510	985087	2149213	73	38	1	33	27/01/2021	23/12/2023	24/04/2022	Gamaleya - Sputnik-Light	Sputnik-Light	Gamaleya Research Institute	02/09/2022
ARM	1118910	40510	985087	2149213	73	38	1	33	27/01/2021	23/12/2023	24/04/2022	Janssen - Ad26.COV 2-S	Ad26.COV 2-S	Janssen Pharmaceuticals	05/05/2021
ARM	1118910	40510	985087	2149213	73	38	1	33	27/01/2021	23/12/2023	24/04/2022	Moderna - Spikevax	Spikevax	Moderna
ARM	1118910	40510	985087	2149213	73	38	1	33	27/01/2021	23/12/2023	24/04/2022	Pfizer BioNTech - Comirnaty	Comirnaty	Pfizer BioNTech
ARM	1118910	40510	985087	2149213	73	38	1	33	27/01/2021	23/12/2023	24/04/2022	SII - Covishield	Covishield	Serum Institute of India
ARM	1118910	40510	985087	2149213	73	38	1	33	27/01/2021	23/12/2023	24/04/2022	Sinovac - CoronaVac	Coronavac	Sinovac
ARM	1118910	40510	985087	2149213	73	38	1	33	27/01/2021	23/12/2023	24/04/2022	Wuhan CNBG - Inactivated	Inactivated SARS-CoV-2 vaccine	Wuhan Institute of Biological Products (CNBG)	03/09/2022
ARM	1119089	40759	985837	2150213	73	38	1	33	27/01/2021	23/12/2023	29/05/2022	AstraZeneca - Vaxzevria	Vaxzevria	AstraZeneca
ARM	1119089	40759	985837	2150213	73	38	1	33	27/01/2021	23/12/2023	29/05/2022	Beijing CNBG - BBIBP-CorV	BBIBP-CorV	Beijing Bio-Institute Biological Products (CNBG)
ARM	1119089	40759	985837	2150213	73	38	1	33	27/01/2021	23/12/2023	29/05/2022	Gamaleya - Gam-Covid-Vac	Gam-Covid-Vac	Gamaleya Research Institute
ARM	1119089	40759	985837	2150213	73	38	1	33	27/01/2021	23/12/2023	29/05/2022	Gamaleya - Sputnik-Light	Sputnik-Light	Gamaleya Research Institute	02/09/2022
ARM	1119089	40759	985837	2150213	73	38	1	33	27/01/2021	23/12/2023	29/05/2022	Janssen - Ad26.COV 2-S	Ad26.COV 2-S	Janssen Pharmaceuticals	05/05/2021
ARM	1119089	40759	985837	2150213	73	38	1	33	27/01/2021	23/12/2023	29/05/2022	Moderna - Spikevax	Spikevax	Moderna
ARM	1119089	40759	985837	2150213	73	38	1	33	27/01/2021	23/12/2023	29/05/2022	Pfizer BioNTech - Comirnaty	Comirnaty	Pfizer BioNTech
ARM	1119089	40759	985837	2150213	73	38	1	33	27/01/2021	23/12/2023	29/05/2022	SII - Covishield	Covishield	Serum Institute of India
ARM	1119089	40759	985837	2150213	73	38	1	33	27/01/2021	23/12/2023	29/05/2022	Sinovac - CoronaVac	Coronavac	Sinovac
ARM	1119089	40759	985837	2150213	73	38	1	33	27/01/2021	23/12/2023	29/05/2022	Wuhan CNBG - Inactivated	Inactivated SARS-CoV-2 vaccine	Wuhan Institute of Biological Products (CNBG)	03/09/2022
ARM	1119262	40874	985937	2150551	73	38	1	33	27/01/2021	23/12/2023	26/06/2022	AstraZeneca - Vaxzevria	Vaxzevria	AstraZeneca
ARM	1119262	40874	985937	2150551	73	38	1	33	27/01/2021	23/12/2023	26/06/2022	Beijing CNBG - BBIBP-CorV	BBIBP-CorV	Beijing Bio-Institute Biological Products (CNBG)
ARM	1119262	40874	985937	2150551	73	38	1	33	27/01/2021	23/12/2023	26/06/2022	Gamaleya - Gam-Covid-Vac	Gam-Covid-Vac	Gamaleya Research Institute
ARM	1119262	40874	985937	2150551	73	38	1	33	27/01/2021	23/12/2023	26/06/2022	Gamaleya - Sputnik-Light	Sputnik-Light	Gamaleya Research Institute	02/09/2022
ARM	1119262	40874	985937	2150551	73	38	1	33	27/01/2021	23/12/2023	26/06/2022	Janssen - Ad26.COV 2-S	Ad26.COV 2-S	Janssen Pharmaceuticals	05/05/2021
ARM	1119262	40874	985937	2150551	73	38	1	33	27/01/2021	23/12/2023	26/06/2022	Moderna - Spikevax	Spikevax	Moderna
ARM	1119262	40874	985937	2150551	73	38	1	33	27/01/2021	23/12/2023	26/06/2022	Pfizer BioNTech - Comirnaty	Comirnaty	Pfizer BioNTech
ARM	1119262	40874	985937	2150551	73	38	1	33	27/01/2021	23/12/2023	26/06/2022	SII - Covishield	Covishield	Serum Institute of India
ARM	1119262	40874	985937	2150551	73	38	1	33	27/01/2021	23/12/2023	26/06/2022	Sinovac - CoronaVac	Coronavac	Sinovac
ARM	1119262	40874	985937	2150551	73	38	1	33	27/01/2021	23/12/2023	26/06/2022	Wuhan CNBG - Inactivated	Inactivated SARS-CoV-2 vaccine	Wuhan Institute of Biological Products (CNBG)	03/09/2022
ARM	1119441	40993	986040	2150900	73	38	1	33	27/01/2021	23/12/2023	31/07/2022	AstraZeneca - Vaxzevria	Vaxzevria	AstraZeneca
ARM	1119441	40993	986040	2150900	73	38	1	33	27/01/2021	23/12/2023	31/07/2022	Beijing CNBG - BBIBP-CorV	BBIBP-CorV	Beijing Bio-Institute Biological Products (CNBG)
ARM	1119441	40993	986040	2150900	73	38	1	33	27/01/2021	23/12/2023	31/07/2022	Gamaleya - Gam-Covid-Vac	Gam-Covid-Vac	Gamaleya Research Institute
ARM	1119441	40993	986040	2150900	73	38	1	33	27/01/2021	23/12/2023	31/07/2022	Gamaleya - Sputnik-Light	Sputnik-Light	Gamaleya Research Institute	02/09/2022
ARM	1119441	40993	986040	2150900	73	38	1	33	27/01/2021	23/12/2023	31/07/2022	Janssen - Ad26.COV 2-S	Ad26.COV 2-S	Janssen Pharmaceuticals	05/05/2021
ARM	1119441	40993	986040	2150900	73	38	1	33	27/01/2021	23/12/2023	31/07/2022	Moderna - Spikevax	Spikevax	Moderna
ARM	1119441	40993	986040	2150900	73	38	1	33	27/01/2021	23/12/2023	31/07/2022	Pfizer BioNTech - Comirnaty	Comirnaty	Pfizer BioNTech
ARM	1119441	40993	986040	2150900	73	38	1	33	27/01/2021	23/12/2023	31/07/2022	SII - Covishield	Covishield	Serum Institute of India
ARM	1119441	40993	986040	2150900	73	38	1	33	27/01/2021	23/12/2023	31/07/2022	Sinovac - CoronaVac	Coronavac	Sinovac
ARM	1119441	40993	986040	2150900	73	38	1	33	27/01/2021	23/12/2023	31/07/2022	Wuhan CNBG - Inactivated	Inactivated SARS-CoV-2 vaccine	Wuhan Institute of Biological Products (CNBG)	03/09/2022
ARM	1119620	41112	986143	2151248	73	38	1	33	27/01/2021	23/12/2023	28/08/2022	AstraZeneca - Vaxzevria	Vaxzevria	AstraZeneca
ARM	1119620	41112	986143	2151248	73	38	1	33	27/01/2021	23/12/2023	28/08/2022	Beijing CNBG - BBIBP-CorV	BBIBP-CorV	Beijing Bio-Institute Biological Products (CNBG)
ARM	1119620	41112	986143	2151248	73	38	1	33	27/01/2021	23/12/2023	28/08/2022	Gamaleya - Gam-Covid-Vac	Gam-Covid-Vac	Gamaleya Research Institute
ARM	1119620	41112	986143	2151248	73	38	1	33	27/01/2021	23/12/2023	28/08/2022	Gamaleya - Sputnik-Light	Sputnik-Light	Gamaleya Research Institute	02/09/2022
ARM	1119620	41112	986143	2151248	73	38	1	33	27/01/2021	23/12/2023	28/08/2022	Janssen - Ad26.COV 2-S	Ad26.COV 2-S	Janssen Pharmaceuticals	05/05/2021
ARM	1119620	41112	986143	2151248	73	38	1	33	27/01/2021	23/12/2023	28/08/2022	Moderna - Spikevax	Spikevax	Moderna
ARM	1119620	41112	986143	2151248	73	38	1	33	27/01/2021	23/12/2023	28/08/2022	Pfizer BioNTech - Comirnaty	Comirnaty	Pfizer BioNTech
ARM	1119620	41112	986143	2151248	73	38	1	33	27/01/2021	23/12/2023	28/08/2022	SII - Covishield	Covishield	Serum Institute of India
ARM	1119620	41112	986143	2151248	73	38	1	33	27/01/2021	23/12/2023	28/08/2022	Sinovac - CoronaVac	Coronavac	Sinovac
ARM	1119620	41112	986143	2151248	73	38	1	33	27/01/2021	23/12/2023	28/08/2022	Wuhan CNBG - Inactivated	Inactivated SARS-CoV-2 vaccine	Wuhan Institute of Biological Products (CNBG)	03/09/2022
ARM	1119792	41227	986243	2151586	73	38	1	33	27/01/2021	23/12/2023	25/09/2022	AstraZeneca - Vaxzevria	Vaxzevria	AstraZeneca
ARM	1119792	41227	986243	2151586	73	38	1	33	27/01/2021	23/12/2023	25/09/2022	Beijing CNBG - BBIBP-CorV	BBIBP-CorV	Beijing Bio-Institute Biological Products (CNBG)
ARM	1119792	41227	986243	2151586	73	38	1	33	27/01/2021	23/12/2023	25/09/2022	Gamaleya - Gam-Covid-Vac	Gam-Covid-Vac	Gamaleya Research Institute
ARM	1119792	41227	986243	2151586	73	38	1	33	27/01/2021	23/12/2023	25/09/2022	Gamaleya - Sputnik-Light	Sputnik-Light	Gamaleya Research Institute	02/09/2022
ARM	1119792	41227	986243	2151586	73	38	1	33	27/01/2021	23/12/2023	25/09/2022	Janssen - Ad26.COV 2-S	Ad26.COV 2-S	Janssen Pharmaceuticals	05/05/2021
ARM	1119792	41227	986243	2151586	73	38	1	33	27/01/2021	23/12/2023	25/09/2022	Moderna - Spikevax	Spikevax	Moderna
ARM	1119792	41227	986243	2151586	73	38	1	33	27/01/2021	23/12/2023	25/09/2022	Pfizer BioNTech - Comirnaty	Comirnaty	Pfizer BioNTech
ARM	1119792	41227	986243	2151586	73	38	1	33	27/01/2021	23/12/2023	25/09/2022	SII - Covishield	Covishield	Serum Institute of India
ARM	1119792	41227	986243	2151586	73	38	1	33	27/01/2021	23/12/2023	25/09/2022	Sinovac - CoronaVac	Coronavac	Sinovac
ARM	1119792	41227	986243	2151586	73	38	1	33	27/01/2021	23/12/2023	25/09/2022	Wuhan CNBG - Inactivated	Inactivated SARS-CoV-2 vaccine	Wuhan Institute of Biological Products (CNBG)	03/09/2022
ARM	1119971	41345	986346	2151935	73	38	1	33	27/01/2021	23/12/2023	30/10/2022	AstraZeneca - Vaxzevria	Vaxzevria	AstraZeneca
ARM	1119971	41345	986346	2151935	73	38	1	33	27/01/2021	23/12/2023	30/10/2022	Beijing CNBG - BBIBP-CorV	BBIBP-CorV	Beijing Bio-Institute Biological Products (CNBG)
ARM	1119971	41345	986346	2151935	73	38	1	33	27/01/2021	23/12/2023	30/10/2022	Gamaleya - Gam-Covid-Vac	Gam-Covid-Vac	Gamaleya Research Institute
ARM	1119971	41345	986346	2151935	73	38	1	33	27/01/2021	23/12/2023	30/10/2022	Gamaleya - Sputnik-Light	Sputnik-Light	Gamaleya Research Institute	02/09/2022
ARM	1119971	41345	986346	2151935	73	38	1	33	27/01/2021	23/12/2023	30/10/2022	Janssen - Ad26.COV 2-S	Ad26.COV 2-S	Janssen Pharmaceuticals	05/05/2021
ARM	1119971	41345	986346	2151935	73	38	1	33	27/01/2021	23/12/2023	30/10/2022	Moderna - Spikevax	Spikevax	Moderna
ARM	1119971	41345	986346	2151935	73	38	1	33	27/01/2021	23/12/2023	30/10/2022	Pfizer BioNTech - Comirnaty	Comirnaty	Pfizer BioNTech
ARM	1119971	41345	986346	2151935	73	38	1	33	27/01/2021	23/12/2023	30/10/2022	SII - Covishield	Covishield	Serum Institute of India
ARM	1119971	41345	986346	2151935	73	38	1	33	27/01/2021	23/12/2023	30/10/2022	Sinovac - CoronaVac	Coronavac	Sinovac
ARM	1119971	41345	986346	2151935	73	38	1	33	27/01/2021	23/12/2023	30/10/2022	Wuhan CNBG - Inactivated	Inactivated SARS-CoV-2 vaccine	Wuhan Institute of Biological Products (CNBG)	03/09/2022
ARM	1120144	41460	986446	2152272	73	38	1	33	27/01/2021	23/12/2023	27/11/2022	AstraZeneca - Vaxzevria	Vaxzevria	AstraZeneca
ARM	1120144	41460	986446	2152272	73	38	1	33	27/01/2021	23/12/2023	27/11/2022	Beijing CNBG - BBIBP-CorV	BBIBP-CorV	Beijing Bio-Institute Biological Products (CNBG)
ARM	1120144	41460	986446	2152272	73	38	1	33	27/01/2021	23/12/2023	27/11/2022	Gamaleya - Gam-Covid-Vac	Gam-Covid-Vac	Gamaleya Research Institute
ARM	1120144	41460	986446	2152272	73	38	1	33	27/01/2021	23/12/2023	27/11/2022	Gamaleya - Sputnik-Light	Sputnik-Light	Gamaleya Research Institute	02/09/2022
ARM	1120144	41460	986446	2152272	73	38	1	33	27/01/2021	23/12/2023	27/11/2022	Janssen - Ad26.COV 2-S	Ad26.COV 2-S	Janssen Pharmaceuticals	05/05/2021
ARM	1120144	41460	986446	2152272	73	38	1	33	27/01/2021	23/12/2023	27/11/2022	Moderna - Spikevax	Spikevax	Moderna
ARM	1120144	41460	986446	2152272	73	38	1	33	27/01/2021	23/12/2023	27/11/2022	Pfizer BioNTech - Comirnaty	Comirnaty	Pfizer BioNTech
ARM	1120144	41460	986446	2152272	73	38	1	33	27/01/2021	23/12/2023	27/11/2022	SII - Covishield	Covishield	Serum Institute of India
ARM	1120144	41460	986446	2152272	73	38	1	33	27/01/2021	23/12/2023	27/11/2022	Sinovac - CoronaVac	Coronavac	Sinovac
ARM	1120144	41460	986446	2152272	73	38	1	33	27/01/2021	23/12/2023	27/11/2022	Wuhan CNBG - Inactivated	Inactivated SARS-CoV-2 vaccine	Wuhan Institute of Biological Products (CNBG)	03/09/2022
ARM	1120323	41579	986549	2152621	73	38	1	33	27/01/2021	23/12/2023	25/12/2022	AstraZeneca - Vaxzevria	Vaxzevria	AstraZeneca
ARM	1120323	41579	986549	2152621	73	38	1	33	27/01/2021	23/12/2023	25/12/2022	Beijing CNBG - BBIBP-CorV	BBIBP-CorV	Beijing Bio-Institute Biological Products (CNBG)
ARM	1120323	41579	986549	2152621	73	38	1	33	27/01/2021	23/12/2023	25/12/2022	Gamaleya - Gam-Covid-Vac	Gam-Covid-Vac	Gamaleya Research Institute
ARM	1120323	41579	986549	2152621	73	38	1	33	27/01/2021	23/12/2023	25/12/2022	Gamaleya - Sputnik-Light	Sputnik-Light	Gamaleya Research Institute	02/09/2022
ARM	1120323	41579	986549	2152621	73	38	1	33	27/01/2021	23/12/2023	25/12/2022	Janssen - Ad26.COV 2-S	Ad26.COV 2-S	Janssen Pharmaceuticals	05/05/2021
ARM	1120323	41579	986549	2152621	73	38	1	33	27/01/2021	23/12/2023	25/12/2022	Moderna - Spikevax	Spikevax	Moderna
ARM	1120323	41579	986549	2152621	73	38	1	33	27/01/2021	23/12/2023	25/12/2022	Pfizer BioNTech - Comirnaty	Comirnaty	Pfizer BioNTech
ARM	1120323	41579	986549	2152621	73	38	1	33	27/01/2021	23/12/2023	25/12/2022	SII - Covishield	Covishield	Serum Institute of India
ARM	1120323	41579	986549	2152621	73	38	1	33	27/01/2021	23/12/2023	25/12/2022	Sinovac - CoronaVac	Coronavac	Sinovac
ARM	1120323	41579	986549	2152621	73	38	1	33	27/01/2021	23/12/2023	25/12/2022	Wuhan CNBG - Inactivated	Inactivated SARS-CoV-2 vaccine	Wuhan Institute of Biological Products (CNBG)	03/09/2022
ARM	1120502	41698	986652	2152970	73	38	1	33	27/01/2021	23/12/2023	29/01/2023	AstraZeneca - Vaxzevria	Vaxzevria	AstraZeneca
ARM	1120502	41698	986652	2152970	73	38	1	33	27/01/2021	23/12/2023	29/01/2023	Beijing CNBG - BBIBP-CorV	BBIBP-CorV	Beijing Bio-Institute Biological Products (CNBG)
ARM	1120502	41698	986652	2152970	73	38	1	33	27/01/2021	23/12/2023	29/01/2023	Gamaleya - Gam-Covid-Vac	Gam-Covid-Vac	Gamaleya Research Institute
ARM	1120502	41698	986652	2152970	73	38	1	33	27/01/2021	23/12/2023	29/01/2023	Gamaleya - Sputnik-Light	Sputnik-Light	Gamaleya Research Institute	02/09/2022
ARM	1120502	41698	986652	2152970	73	38	1	33	27/01/2021	23/12/2023	29/01/2023	Janssen - Ad26.COV 2-S	Ad26.COV 2-S	Janssen Pharmaceuticals	05/05/2021
ARM	1120502	41698	986652	2152970	73	38	1	33	27/01/2021	23/12/2023	29/01/2023	Moderna - Spikevax	Spikevax	Moderna
ARM	1120502	41698	986652	2152970	73	38	1	33	27/01/2021	23/12/2023	29/01/2023	Pfizer BioNTech - Comirnaty	Comirnaty	Pfizer BioNTech
ARM	1120502	41698	986652	2152970	73	38	1	33	27/01/2021	23/12/2023	29/01/2023	SII - Covishield	Covishield	Serum Institute of India
ARM	1120502	41698	986652	2152970	73	38	1	33	27/01/2021	23/12/2023	29/01/2023	Sinovac - CoronaVac	Coronavac	Sinovac
ARM	1120502	41698	986652	2152970	73	38	1	33	27/01/2021	23/12/2023	29/01/2023	Wuhan CNBG - Inactivated	Inactivated SARS-CoV-2 vaccine	Wuhan Institute of Biological Products (CNBG)	03/09/2022
ARM	1120663	41805	986745	2153285	73	38	1	33	27/01/2021	23/12/2023	26/02/2023	AstraZeneca - Vaxzevria	Vaxzevria	AstraZeneca
ARM	1120663	41805	986745	2153285	73	38	1	33	27/01/2021	23/12/2023	26/02/2023	Beijing CNBG - BBIBP-CorV	BBIBP-CorV	Beijing Bio-Institute Biological Products (CNBG)
ARM	1120663	41805	986745	2153285	73	38	1	33	27/01/2021	23/12/2023	26/02/2023	Gamaleya - Gam-Covid-Vac	Gam-Covid-Vac	Gamaleya Research Institute
ARM	1120663	41805	986745	2153285	73	38	1	33	27/01/2021	23/12/2023	26/02/2023	Gamaleya - Sputnik-Light	Sputnik-Light	Gamaleya Research Institute	02/09/2022
ARM	1120663	41805	986745	2153285	73	38	1	33	27/01/2021	23/12/2023	26/02/2023	Janssen - Ad26.COV 2-S	Ad26.COV 2-S	Janssen Pharmaceuticals	05/05/2021
ARM	1120663	41805	986745	2153285	73	38	1	33	27/01/2021	23/12/2023	26/02/2023	Moderna - Spikevax	Spikevax	Moderna
ARM	1120663	41805	986745	2153285	73	38	1	33	27/01/2021	23/12/2023	26/02/2023	Pfizer BioNTech - Comirnaty	Comirnaty	Pfizer BioNTech
ARM	1120663	41805	986745	2153285	73	38	1	33	27/01/2021	23/12/2023	26/02/2023	SII - Covishield	Covishield	Serum Institute of India
ARM	1120663	41805	986745	2153285	73	38	1	33	27/01/2021	23/12/2023	26/02/2023	Sinovac - CoronaVac	Coronavac	Sinovac
ARM	1120663	41805	986745	2153285	73	38	1	33	27/01/2021	23/12/2023	26/02/2023	Wuhan CNBG - Inactivated	Inactivated SARS-CoV-2 vaccine	Wuhan Institute of Biological Products (CNBG)	03/09/2022
ARM	1120842	43234	991943	2153790	73	38	1	33	27/01/2021	23/12/2023	26/03/2023	AstraZeneca - Vaxzevria	Vaxzevria	AstraZeneca
ARM	1120842	43234	991943	2153790	73	38	1	33	27/01/2021	23/12/2023	26/03/2023	Beijing CNBG - BBIBP-CorV	BBIBP-CorV	Beijing Bio-Institute Biological Products (CNBG)
ARM	1120842	43234	991943	2153790	73	38	1	33	27/01/2021	23/12/2023	26/03/2023	Gamaleya - Gam-Covid-Vac	Gam-Covid-Vac	Gamaleya Research Institute
ARM	1120842	43234	991943	2153790	73	38	1	33	27/01/2021	23/12/2023	26/03/2023	Gamaleya - Sputnik-Light	Sputnik-Light	Gamaleya Research Institute	02/09/2022
ARM	1120842	43234	991943	2153790	73	38	1	33	27/01/2021	23/12/2023	26/03/2023	Janssen - Ad26.COV 2-S	Ad26.COV 2-S	Janssen Pharmaceuticals	05/05/2021
ARM	1120842	43234	991943	2153790	73	38	1	33	27/01/2021	23/12/2023	26/03/2023	Moderna - Spikevax	Spikevax	Moderna
ARM	1120842	43234	991943	2153790	73	38	1	33	27/01/2021	23/12/2023	26/03/2023	Pfizer BioNTech - Comirnaty	Comirnaty	Pfizer BioNTech
ARM	1120842	43234	991943	2153790	73	38	1	33	27/01/2021	23/12/2023	26/03/2023	SII - Covishield	Covishield	Serum Institute of India
ARM	1120842	43234	991943	2153790	73	38	1	33	27/01/2021	23/12/2023	26/03/2023	Sinovac - CoronaVac	Coronavac	Sinovac
ARM	1120842	43234	991943	2153790	73	38	1	33	27/01/2021	23/12/2023	26/03/2023	Wuhan CNBG - Inactivated	Inactivated SARS-CoV-2 vaccine	Wuhan Institute of Biological Products (CNBG)	03/09/2022
ARM	1121487	44496	995650	2155533	73	38	2	34	27/01/2021	23/12/2023	30/04/2023	AstraZeneca - Vaxzevria	Vaxzevria	AstraZeneca
ARM	1121487	44496	995650	2155533	73	38	2	34	27/01/2021	23/12/2023	30/04/2023	Beijing CNBG - BBIBP-CorV	BBIBP-CorV	Beijing Bio-Institute Biological Products (CNBG)
ARM	1121487	44496	995650	2155533	73	38	2	34	27/01/2021	23/12/2023	30/04/2023	Gamaleya - Gam-Covid-Vac	Gam-Covid-Vac	Gamaleya Research Institute
ARM	1121487	44496	995650	2155533	73	38	2	34	27/01/2021	23/12/2023	30/04/2023	Gamaleya - Sputnik-Light	Sputnik-Light	Gamaleya Research Institute	02/09/2022
ARM	1121487	44496	995650	2155533	73	38	2	34	27/01/2021	23/12/2023	30/04/2023	Janssen - Ad26.COV 2-S	Ad26.COV 2-S	Janssen Pharmaceuticals	05/05/2021
ARM	1121487	44496	995650	2155533	73	38	2	34	27/01/2021	23/12/2023	30/04/2023	Moderna - Spikevax	Spikevax	Moderna
ARM	1121487	44496	995650	2155533	73	38	2	34	27/01/2021	23/12/2023	30/04/2023	Pfizer BioNTech - Comirnaty	Comirnaty	Pfizer BioNTech
ARM	1121487	44496	995650	2155533	73	38	2	34	27/01/2021	23/12/2023	30/04/2023	SII - Covishield	Covishield	Serum Institute of India
ARM	1121487	44496	995650	2155533	73	38	2	34	27/01/2021	23/12/2023	30/04/2023	Sinovac - CoronaVac	Coronavac	Sinovac
ARM	1121487	44496	995650	2155533	73	38	2	34	27/01/2021	23/12/2023	30/04/2023	Wuhan CNBG - Inactivated	Inactivated SARS-CoV-2 vaccine	Wuhan Institute of Biological Products (CNBG)	03/09/2022
ARM	1122531	45340	996683	2158454	73	38	2	34	27/01/2021	23/12/2023	28/05/2023	AstraZeneca - Vaxzevria	Vaxzevria	AstraZeneca
ARM	1122531	45340	996683	2158454	73	38	2	34	27/01/2021	23/12/2023	28/05/2023	Beijing CNBG - BBIBP-CorV	BBIBP-CorV	Beijing Bio-Institute Biological Products (CNBG)
ARM	1122531	45340	996683	2158454	73	38	2	34	27/01/2021	23/12/2023	28/05/2023	Gamaleya - Gam-Covid-Vac	Gam-Covid-Vac	Gamaleya Research Institute
ARM	1122531	45340	996683	2158454	73	38	2	34	27/01/2021	23/12/2023	28/05/2023	Gamaleya - Sputnik-Light	Sputnik-Light	Gamaleya Research Institute	02/09/2022
ARM	1122531	45340	996683	2158454	73	38	2	34	27/01/2021	23/12/2023	28/05/2023	Janssen - Ad26.COV 2-S	Ad26.COV 2-S	Janssen Pharmaceuticals	05/05/2021
ARM	1122531	45340	996683	2158454	73	38	2	34	27/01/2021	23/12/2023	28/05/2023	Moderna - Spikevax	Spikevax	Moderna
ARM	1122531	45340	996683	2158454	73	38	2	34	27/01/2021	23/12/2023	28/05/2023	Pfizer BioNTech - Comirnaty	Comirnaty	Pfizer BioNTech
ARM	1122531	45340	996683	2158454	73	38	2	34	27/01/2021	23/12/2023	28/05/2023	SII - Covishield	Covishield	Serum Institute of India
ARM	1122531	45340	996683	2158454	73	38	2	34	27/01/2021	23/12/2023	28/05/2023	Sinovac - CoronaVac	Coronavac	Sinovac
ARM	1122531	45340	996683	2158454	73	38	2	34	27/01/2021	23/12/2023	28/05/2023	Wuhan CNBG - Inactivated	Inactivated SARS-CoV-2 vaccine	Wuhan Institute of Biological Products (CNBG)	03/09/2022
ARM	1123120	45998	997166	2160185	73	38	2	34	27/01/2021	23/12/2023	25/06/2023	AstraZeneca - Vaxzevria	Vaxzevria	AstraZeneca
ARM	1123120	45998	997166	2160185	73	38	2	34	27/01/2021	23/12/2023	25/06/2023	Beijing CNBG - BBIBP-CorV	BBIBP-CorV	Beijing Bio-Institute Biological Products (CNBG)
ARM	1123120	45998	997166	2160185	73	38	2	34	27/01/2021	23/12/2023	25/06/2023	Gamaleya - Gam-Covid-Vac	Gam-Covid-Vac	Gamaleya Research Institute
ARM	1123120	45998	997166	2160185	73	38	2	34	27/01/2021	23/12/2023	25/06/2023	Gamaleya - Sputnik-Light	Sputnik-Light	Gamaleya Research Institute	02/09/2022
ARM	1123120	45998	997166	2160185	73	38	2	34	27/01/2021	23/12/2023	25/06/2023	Janssen - Ad26.COV 2-S	Ad26.COV 2-S	Janssen Pharmaceuticals	05/05/2021
ARM	1123120	45998	997166	2160185	73	38	2	34	27/01/2021	23/12/2023	25/06/2023	Moderna - Spikevax	Spikevax	Moderna
ARM	1123120	45998	997166	2160185	73	38	2	34	27/01/2021	23/12/2023	25/06/2023	Pfizer BioNTech - Comirnaty	Comirnaty	Pfizer BioNTech
ARM	1123120	45998	997166	2160185	73	38	2	34	27/01/2021	23/12/2023	25/06/2023	SII - Covishield	Covishield	Serum Institute of India
ARM	1123120	45998	997166	2160185	73	38	2	34	27/01/2021	23/12/2023	25/06/2023	Sinovac - CoronaVac	Coronavac	Sinovac
ARM	1123120	45998	997166	2160185	73	38	2	34	27/01/2021	23/12/2023	25/06/2023	Wuhan CNBG - Inactivated	Inactivated SARS-CoV-2 vaccine	Wuhan Institute of Biological Products (CNBG)	03/09/2022
ARM	1123686	46657	997598	2161840	73	38	2	34	27/01/2021	23/12/2023	30/07/2023	AstraZeneca - Vaxzevria	Vaxzevria	AstraZeneca
ARM	1123686	46657	997598	2161840	73	38	2	34	27/01/2021	23/12/2023	30/07/2023	Beijing CNBG - BBIBP-CorV	BBIBP-CorV	Beijing Bio-Institute Biological Products (CNBG)
ARM	1123686	46657	997598	2161840	73	38	2	34	27/01/2021	23/12/2023	30/07/2023	Gamaleya - Gam-Covid-Vac	Gam-Covid-Vac	Gamaleya Research Institute
ARM	1123686	46657	997598	2161840	73	38	2	34	27/01/2021	23/12/2023	30/07/2023	Gamaleya - Sputnik-Light	Sputnik-Light	Gamaleya Research Institute	02/09/2022
ARM	1123686	46657	997598	2161840	73	38	2	34	27/01/2021	23/12/2023	30/07/2023	Janssen - Ad26.COV 2-S	Ad26.COV 2-S	Janssen Pharmaceuticals	05/05/2021
ARM	1123686	46657	997598	2161840	73	38	2	34	27/01/2021	23/12/2023	30/07/2023	Moderna - Spikevax	Spikevax	Moderna
ARM	1123686	46657	997598	2161840	73	38	2	34	27/01/2021	23/12/2023	30/07/2023	Pfizer BioNTech - Comirnaty	Comirnaty	Pfizer BioNTech
ARM	1123686	46657	997598	2161840	73	38	2	34	27/01/2021	23/12/2023	30/07/2023	SII - Covishield	Covishield	Serum Institute of India
ARM	1123686	46657	997598	2161840	73	38	2	34	27/01/2021	23/12/2023	30/07/2023	Sinovac - CoronaVac	Coronavac	Sinovac
ARM	1123686	46657	997598	2161840	73	38	2	34	27/01/2021	23/12/2023	30/07/2023	Wuhan CNBG - Inactivated	Inactivated SARS-CoV-2 vaccine	Wuhan Institute of Biological Products (CNBG)	03/09/2022
ARM	1124251	47315	998029	2163496	73	38	2	34	27/01/2021	23/12/2023	27/08/2023	AstraZeneca - Vaxzevria	Vaxzevria	AstraZeneca
ARM	1124251	47315	998029	2163496	73	38	2	34	27/01/2021	23/12/2023	27/08/2023	Beijing CNBG - BBIBP-CorV	BBIBP-CorV	Beijing Bio-Institute Biological Products (CNBG)
ARM	1124251	47315	998029	2163496	73	38	2	34	27/01/2021	23/12/2023	27/08/2023	Gamaleya - Gam-Covid-Vac	Gam-Covid-Vac	Gamaleya Research Institute
ARM	1124251	47315	998029	2163496	73	38	2	34	27/01/2021	23/12/2023	27/08/2023	Gamaleya - Sputnik-Light	Sputnik-Light	Gamaleya Research Institute	02/09/2022
ARM	1124251	47315	998029	2163496	73	38	2	34	27/01/2021	23/12/2023	27/08/2023	Janssen - Ad26.COV 2-S	Ad26.COV 2-S	Janssen Pharmaceuticals	05/05/2021
ARM	1124251	47315	998029	2163496	73	38	2	34	27/01/2021	23/12/2023	27/08/2023	Moderna - Spikevax	Spikevax	Moderna
ARM	1124251	47315	998029	2163496	73	38	2	34	27/01/2021	23/12/2023	27/08/2023	Pfizer BioNTech - Comirnaty	Comirnaty	Pfizer BioNTech
ARM	1124251	47315	998029	2163496	73	38	2	34	27/01/2021	23/12/2023	27/08/2023	SII - Covishield	Covishield	Serum Institute of India
ARM	1124251	47315	998029	2163496	73	38	2	34	27/01/2021	23/12/2023	27/08/2023	Sinovac - CoronaVac	Coronavac	Sinovac
ARM	1124251	47315	998029	2163496	73	38	2	34	27/01/2021	23/12/2023	27/08/2023	Wuhan CNBG - Inactivated	Inactivated SARS-CoV-2 vaccine	Wuhan Institute of Biological Products (CNBG)	03/09/2022
ARM	1149965	80141	1029591	2253588	76	39	3	35	27/01/2021	23/12/2023	24/09/2023	AstraZeneca - Vaxzevria	Vaxzevria	AstraZeneca
ARM	1149965	80141	1029591	2253588	76	39	3	35	27/01/2021	23/12/2023	24/09/2023	Beijing CNBG - BBIBP-CorV	BBIBP-CorV	Beijing Bio-Institute Biological Products (CNBG)
ARM	1149965	80141	1029591	2253588	76	39	3	35	27/01/2021	23/12/2023	24/09/2023	Gamaleya - Gam-Covid-Vac	Gam-Covid-Vac	Gamaleya Research Institute
ARM	1149965	80141	1029591	2253588	76	39	3	35	27/01/2021	23/12/2023	24/09/2023	Gamaleya - Sputnik-Light	Sputnik-Light	Gamaleya Research Institute	02/09/2022
ARM	1149965	80141	1029591	2253588	76	39	3	35	27/01/2021	23/12/2023	24/09/2023	Janssen - Ad26.COV 2-S	Ad26.COV 2-S	Janssen Pharmaceuticals	05/05/2021
ARM	1149965	80141	1029591	2253588	76	39	3	35	27/01/2021	23/12/2023	24/09/2023	Moderna - Spikevax	Spikevax	Moderna
ARM	1149965	80141	1029591	2253588	76	39	3	35	27/01/2021	23/12/2023	24/09/2023	Pfizer BioNTech - Comirnaty	Comirnaty	Pfizer BioNTech
ARM	1149965	80141	1029591	2253588	76	39	3	35	27/01/2021	23/12/2023	24/09/2023	SII - Covishield	Covishield	Serum Institute of India
ARM	1149965	80141	1029591	2253588	76	39	3	35	27/01/2021	23/12/2023	24/09/2023	Sinovac - CoronaVac	Coronavac	Sinovac
ARM	1149965	80141	1029591	2253588	76	39	3	35	27/01/2021	23/12/2023	24/09/2023	Wuhan CNBG - Inactivated	Inactivated SARS-CoV-2 vaccine	Wuhan Institute of Biological Products (CNBG)	03/09/2022
ARM	1150915	81354	1030758	2256919	76	39	3	35	27/01/2021	23/12/2023	29/10/2023	AstraZeneca - Vaxzevria	Vaxzevria	AstraZeneca
ARM	1150915	81354	1030758	2256919	76	39	3	35	27/01/2021	23/12/2023	29/10/2023	Beijing CNBG - BBIBP-CorV	BBIBP-CorV	Beijing Bio-Institute Biological Products (CNBG)
ARM	1150915	81354	1030758	2256919	76	39	3	35	27/01/2021	23/12/2023	29/10/2023	Gamaleya - Gam-Covid-Vac	Gam-Covid-Vac	Gamaleya Research Institute
ARM	1150915	81354	1030758	2256919	76	39	3	35	27/01/2021	23/12/2023	29/10/2023	Gamaleya - Sputnik-Light	Sputnik-Light	Gamaleya Research Institute	02/09/2022
ARM	1150915	81354	1030758	2256919	76	39	3	35	27/01/2021	23/12/2023	29/10/2023	Janssen - Ad26.COV 2-S	Ad26.COV 2-S	Janssen Pharmaceuticals	05/05/2021
ARM	1150915	81354	1030758	2256919	76	39	3	35	27/01/2021	23/12/2023	29/10/2023	Moderna - Spikevax	Spikevax	Moderna
ARM	1150915	81354	1030758	2256919	76	39	3	35	27/01/2021	23/12/2023	29/10/2023	Pfizer BioNTech - Comirnaty	Comirnaty	Pfizer BioNTech
ARM	1150915	81354	1030758	2256919	76	39	3	35	27/01/2021	23/12/2023	29/10/2023	SII - Covishield	Covishield	Serum Institute of India
ARM	1150915	81354	1030758	2256919	76	39	3	35	27/01/2021	23/12/2023	29/10/2023	Sinovac - CoronaVac	Coronavac	Sinovac
ARM	1150915	81354	1030758	2256919	76	39	3	35	27/01/2021	23/12/2023	29/10/2023	Wuhan CNBG - Inactivated	Inactivated SARS-CoV-2 vaccine	Wuhan Institute of Biological Products (CNBG)	03/09/2022
ARM	1150915	81354	1030758	2256919	76	39	3	35	27/01/2021	23/12/2023	26/11/2023	AstraZeneca - Vaxzevria	Vaxzevria	AstraZeneca
ARM	1150915	81354	1030758	2256919	76	39	3	35	27/01/2021	23/12/2023	26/11/2023	Beijing CNBG - BBIBP-CorV	BBIBP-CorV	Beijing Bio-Institute Biological Products (CNBG)
ARM	1150915	81354	1030758	2256919	76	39	3	35	27/01/2021	23/12/2023	26/11/2023	Gamaleya - Gam-Covid-Vac	Gam-Covid-Vac	Gamaleya Research Institute
ARM	1150915	81354	1030758	2256919	76	39	3	35	27/01/2021	23/12/2023	26/11/2023	Gamaleya - Sputnik-Light	Sputnik-Light	Gamaleya Research Institute	02/09/2022
ARM	1150915	81354	1030758	2256919	76	39	3	35	27/01/2021	23/12/2023	26/11/2023	Janssen - Ad26.COV 2-S	Ad26.COV 2-S	Janssen Pharmaceuticals	05/05/2021
ARM	1150915	81354	1030758	2256919	76	39	3	35	27/01/2021	23/12/2023	26/11/2023	Moderna - Spikevax	Spikevax	Moderna
ARM	1150915	81354	1030758	2256919	76	39	3	35	27/01/2021	23/12/2023	26/11/2023	Pfizer BioNTech - Comirnaty	Comirnaty	Pfizer BioNTech
ARM	1150915	81354	1030758	2256919	76	39	3	35	27/01/2021	23/12/2023	26/11/2023	SII - Covishield	Covishield	Serum Institute of India
ARM	1150915	81354	1030758	2256919	76	39	3	35	27/01/2021	23/12/2023	26/11/2023	Sinovac - CoronaVac	Coronavac	Sinovac
ARM	1150915	81354	1030758	2256919	76	39	3	35	27/01/2021	23/12/2023	26/11/2023	Wuhan CNBG - Inactivated	Inactivated SARS-CoV-2 vaccine	Wuhan Institute of Biological Products (CNBG)	03/09/2022
ARM	1150915	81354	1030758	2256919	76	39	3	35	27/01/2021	23/12/2023	31/12/2023	AstraZeneca - Vaxzevria	Vaxzevria	AstraZeneca
ARM	1150915	81354	1030758	2256919	76	39	3	35	27/01/2021	23/12/2023	31/12/2023	Beijing CNBG - BBIBP-CorV	BBIBP-CorV	Beijing Bio-Institute Biological Products (CNBG)
ARM	1150915	81354	1030758	2256919	76	39	3	35	27/01/2021	23/12/2023	31/12/2023	Gamaleya - Gam-Covid-Vac	Gam-Covid-Vac	Gamaleya Research Institute
ARM	1150915	81354	1030758	2256919	76	39	3	35	27/01/2021	23/12/2023	31/12/2023	Gamaleya - Sputnik-Light	Sputnik-Light	Gamaleya Research Institute	02/09/2022
ARM	1150915	81354	1030758	2256919	76	39	3	35	27/01/2021	23/12/2023	31/12/2023	Janssen - Ad26.COV 2-S	Ad26.COV 2-S	Janssen Pharmaceuticals	05/05/2021
ARM	1150915	81354	1030758	2256919	76	39	3	35	27/01/2021	23/12/2023	31/12/2023	Moderna - Spikevax	Spikevax	Moderna
ARM	1150915	81354	1030758	2256919	76	39	3	35	27/01/2021	23/12/2023	31/12/2023	Pfizer BioNTech - Comirnaty	Comirnaty	Pfizer BioNTech
ARM	1150915	81354	1030758	2256919	76	39	3	35	27/01/2021	23/12/2023	31/12/2023	SII - Covishield	Covishield	Serum Institute of India
ARM	1150915	81354	1030758	2256919	76	39	3	35	27/01/2021	23/12/2023	31/12/2023	Sinovac - CoronaVac	Coronavac	Sinovac
ARM	1150915	81354	1030758	2256919	76	39	3	35	27/01/2021	23/12/2023	31/12/2023	Wuhan CNBG - Inactivated	Inactivated SARS-CoV-2 vaccine	Wuhan Institute of Biological Products (CNBG)	03/09/2022
ASM	6371		4963	11334	21	12		9		29/03/2023	31/01/2021	Janssen - Ad26.COV 2-S	Ad26.COV 2-S	Janssen Pharmaceuticals
ASM	6371		4963	11334	21	12		9		29/03/2023	31/01/2021	Moderna - Spikevax	Spikevax	Moderna
ASM	6371		4963	11334	21	12		9		29/03/2023	31/01/2021	Pfizer BioNTech - Comirnaty	Comirnaty	Pfizer BioNTech
ASM	10722		8352	19074	35	19		15		29/03/2023	28/02/2021	Janssen - Ad26.COV 2-S	Ad26.COV 2-S	Janssen Pharmaceuticals
ASM	10722		8352	19074	35	19		15		29/03/2023	28/02/2021	Moderna - Spikevax	Spikevax	Moderna
ASM	10722		8352	19074	35	19		15		29/03/2023	28/02/2021	Pfizer BioNTech - Comirnaty	Comirnaty	Pfizer BioNTech
ASM	15539		12104	27643	50	28		22		29/03/2023	28/03/2021	Janssen - Ad26.COV 2-S	Ad26.COV 2-S	Janssen Pharmaceuticals
ASM	15539		12104	27643	50	28		22		29/03/2023	28/03/2021	Moderna - Spikevax	Spikevax	Moderna
ASM	15539		12104	27643	50	28		22		29/03/2023	28/03/2021	Pfizer BioNTech - Comirnaty	Comirnaty	Pfizer BioNTech
ASM	20201		15735	35936	65	37		29		29/03/2023	25/04/2021	Janssen - Ad26.COV 2-S	Ad26.COV 2-S	Janssen Pharmaceuticals
ASM	20201		15735	35936	65	37		29		29/03/2023	25/04/2021	Moderna - Spikevax	Spikevax	Moderna
ASM	20201		15735	35936	65	37		29		29/03/2023	25/04/2021	Pfizer BioNTech - Comirnaty	Comirnaty	Pfizer BioNTech
ASM	23303		19152	42452	77	42		35		29/03/2023	30/05/2021	Janssen - Ad26.COV 2-S	Ad26.COV 2-S	Janssen Pharmaceuticals
ASM	23303		19152	42452	77	42		35		29/03/2023	30/05/2021	Moderna - Spikevax	Spikevax	Moderna
ASM	23303		19152	42452	77	42		35		29/03/2023	30/05/2021	Pfizer BioNTech - Comirnaty	Comirnaty	Pfizer BioNTech
ASM	25504		21001	46207	84	46		38		29/03/2023	27/06/2021	Janssen - Ad26.COV 2-S	Ad26.COV 2-S	Janssen Pharmaceuticals
ASM	25504		21001	46207	84	46		38		29/03/2023	27/06/2021	Moderna - Spikevax	Spikevax	Moderna
ASM	25504		21001	46207	84	46		38		29/03/2023	27/06/2021	Pfizer BioNTech - Comirnaty	Comirnaty	Pfizer BioNTech
ASM	28672		23514	51640	94	52		43		29/03/2023	25/07/2021	Janssen - Ad26.COV 2-S	Ad26.COV 2-S	Janssen Pharmaceuticals
ASM	28672		23514	51640	94	52		43		29/03/2023	25/07/2021	Moderna - Spikevax	Spikevax	Moderna
ASM	28672		23514	51640	94	52		43		29/03/2023	25/07/2021	Pfizer BioNTech - Comirnaty	Comirnaty	Pfizer BioNTech
ASM	30803		25584	55842	101	56		46		29/03/2023	29/08/2021	Janssen - Ad26.COV 2-S	Ad26.COV 2-S	Janssen Pharmaceuticals
ASM	30803		25584	55842	101	56		46		29/03/2023	29/08/2021	Moderna - Spikevax	Spikevax	Moderna
ASM	30803		25584	55842	101	56		46		29/03/2023	29/08/2021	Pfizer BioNTech - Comirnaty	Comirnaty	Pfizer BioNTech
ASM	33808		28175	61437	111	61		51		29/03/2023	26/09/2021	Janssen - Ad26.COV 2-S	Ad26.COV 2-S	Janssen Pharmaceuticals
ASM	33808		28175	61437	111	61		51		29/03/2023	26/09/2021	Moderna - Spikevax	Spikevax	Moderna
ASM	33808		28175	61437	111	61		51		29/03/2023	26/09/2021	Pfizer BioNTech - Comirnaty	Comirnaty	Pfizer BioNTech
ASM	35065	27	30802	65416	119	64		56		29/03/2023	31/10/2021	Janssen - Ad26.COV 2-S	Ad26.COV 2-S	Janssen Pharmaceuticals
ASM	35065	27	30802	65416	119	64		56		29/03/2023	31/10/2021	Moderna - Spikevax	Spikevax	Moderna
ASM	35065	27	30802	65416	119	64		56		29/03/2023	31/10/2021	Pfizer BioNTech - Comirnaty	Comirnaty	Pfizer BioNTech
ASM	35382	285	31251	67444	122	64	1	57		29/03/2023	28/11/2021	Janssen - Ad26.COV 2-S	Ad26.COV 2-S	Janssen Pharmaceuticals
ASM	35382	285	31251	67444	122	64	1	57		29/03/2023	28/11/2021	Moderna - Spikevax	Spikevax	Moderna
ASM	35382	285	31251	67444	122	64	1	57		29/03/2023	28/11/2021	Pfizer BioNTech - Comirnaty	Comirnaty	Pfizer BioNTech
ASM	39816	893	32396	74932	136	72	2	59		29/03/2023	26/12/2021	Janssen - Ad26.COV 2-S	Ad26.COV 2-S	Janssen Pharmaceuticals
ASM	39816	893	32396	74932	136	72	2	59		29/03/2023	26/12/2021	Moderna - Spikevax	Spikevax	Moderna
ASM	39816	893	32396	74932	136	72	2	59		29/03/2023	26/12/2021	Pfizer BioNTech - Comirnaty	Comirnaty	Pfizer BioNTech
ASM	41882	5029	36962	83317	151	76	9	67		29/03/2023	30/01/2022	Janssen - Ad26.COV 2-S	Ad26.COV 2-S	Janssen Pharmaceuticals
ASM	41882	5029	36962	83317	151	76	9	67		29/03/2023	30/01/2022	Moderna - Spikevax	Spikevax	Moderna
ASM	41882	5029	36962	83317	151	76	9	67		29/03/2023	30/01/2022	Pfizer BioNTech - Comirnaty	Comirnaty	Pfizer BioNTech
ASM	42588	7699	38193	87921	159	77	14	69		29/03/2023	27/02/2022	Janssen - Ad26.COV 2-S	Ad26.COV 2-S	Janssen Pharmaceuticals
ASM	42588	7699	38193	87921	159	77	14	69		29/03/2023	27/02/2022	Moderna - Spikevax	Spikevax	Moderna
ASM	42588	7699	38193	87921	159	77	14	69		29/03/2023	27/02/2022	Pfizer BioNTech - Comirnaty	Comirnaty	Pfizer BioNTech
ASM	43996	17980	39748	101159	183	80	33	72		29/03/2023	27/03/2022	Janssen - Ad26.COV 2-S	Ad26.COV 2-S	Janssen Pharmaceuticals
ASM	43996	17980	39748	101159	183	80	33	72		29/03/2023	27/03/2022	Moderna - Spikevax	Spikevax	Moderna
ASM	43996	17980	39748	101159	183	80	33	72		29/03/2023	27/03/2022	Pfizer BioNTech - Comirnaty	Comirnaty	Pfizer BioNTech
ASM	44333	22208	40744	106927	194	80	40	74		29/03/2023	24/04/2022	Janssen - Ad26.COV 2-S	Ad26.COV 2-S	Janssen Pharmaceuticals
ASM	44333	22208	40744	106927	194	80	40	74		29/03/2023	24/04/2022	Moderna - Spikevax	Spikevax	Moderna
ASM	44333	22208	40744	106927	194	80	40	74		29/03/2023	24/04/2022	Pfizer BioNTech - Comirnaty	Comirnaty	Pfizer BioNTech
ASM	44529	23244	41067	108955	197	81	42	74		29/03/2023	29/05/2022	Janssen - Ad26.COV 2-S	Ad26.COV 2-S	Janssen Pharmaceuticals
ASM	44529	23244	41067	108955	197	81	42	74		29/03/2023	29/05/2022	Moderna - Spikevax	Spikevax	Moderna
ASM	44529	23244	41067	108955	197	81	42	74		29/03/2023	29/05/2022	Pfizer BioNTech - Comirnaty	Comirnaty	Pfizer BioNTech
ASM	44609	23567	41183	109665	199	81	43	75		29/03/2023	26/06/2022	Janssen - Ad26.COV 2-S	Ad26.COV 2-S	Janssen Pharmaceuticals
ASM	44609	23567	41183	109665	199	81	43	75		29/03/2023	26/06/2022	Moderna - Spikevax	Spikevax	Moderna
ASM	44609	23567	41183	109665	199	81	43	75		29/03/2023	26/06/2022	Pfizer BioNTech - Comirnaty	Comirnaty	Pfizer BioNTech
ASM	44751	23908	41313	110560	200	81	43	75		29/03/2023	31/07/2022	Janssen - Ad26.COV 2-S	Ad26.COV 2-S	Janssen Pharmaceuticals
ASM	44751	23908	41313	110560	200	81	43	75		29/03/2023	31/07/2022	Moderna - Spikevax	Spikevax	Moderna
ASM	44751	23908	41313	110560	200	81	43	75		29/03/2023	31/07/2022	Pfizer BioNTech - Comirnaty	Comirnaty	Pfizer BioNTech
ASM	45189	24160	41666	111316	202	82	44	75		29/03/2023	28/08/2022	Janssen - Ad26.COV 2-S	Ad26.COV 2-S	Janssen Pharmaceuticals
ASM	45189	24160	41666	111316	202	82	44	75		29/03/2023	28/08/2022	Moderna - Spikevax	Spikevax	Moderna
ASM	45189	24160	41666	111316	202	82	44	75		29/03/2023	28/08/2022	Pfizer BioNTech - Comirnaty	Comirnaty	Pfizer BioNTech
ASM	46175	24160	42456	111316	202	84	44	77		29/03/2023	25/09/2022	Janssen - Ad26.COV 2-S	Ad26.COV 2-S	Janssen Pharmaceuticals
ASM	46175	24160	42456	111316	202	84	44	77		29/03/2023	25/09/2022	Moderna - Spikevax	Spikevax	Moderna
ASM	46175	24160	42456	111316	202	84	44	77		29/03/2023	25/09/2022	Pfizer BioNTech - Comirnaty	Comirnaty	Pfizer BioNTech
ASM	46175	24160	42456	111316	202	84	44	77		29/03/2023	30/10/2022	Janssen - Ad26.COV 2-S	Ad26.COV 2-S	Janssen Pharmaceuticals
ASM	46175	24160	42456	111316	202	84	44	77		29/03/2023	30/10/2022	Moderna - Spikevax	Spikevax	Moderna
ASM	46175	24160	42456	111316	202	84	44	77		29/03/2023	30/10/2022	Pfizer BioNTech - Comirnaty	Comirnaty	Pfizer BioNTech
ASM	46175	24160	42456	111316	202	84	44	77		29/03/2023	27/11/2022	Janssen - Ad26.COV 2-S	Ad26.COV 2-S	Janssen Pharmaceuticals
ASM	46175	24160	42456	111316	202	84	44	77		29/03/2023	27/11/2022	Moderna - Spikevax	Spikevax	Moderna
ASM	46175	24160	42456	111316	202	84	44	77		29/03/2023	27/11/2022	Pfizer BioNTech - Comirnaty	Comirnaty	Pfizer BioNTech
ASM	46175	24160	42456	111316	202	84	44	77		29/03/2023	25/12/2022	Janssen - Ad26.COV 2-S	Ad26.COV 2-S	Janssen Pharmaceuticals
ASM	46175	24160	42456	111316	202	84	44	77		29/03/2023	25/12/2022	Moderna - Spikevax	Spikevax	Moderna
ASM	46175	24160	42456	111316	202	84	44	77		29/03/2023	25/12/2022	Pfizer BioNTech - Comirnaty	Comirnaty	Pfizer BioNTech
ASM	46176	24160	42456	111316	202	84	44	77		29/03/2023	29/01/2023	Janssen - Ad26.COV 2-S	Ad26.COV 2-S	Janssen Pharmaceuticals
ASM	46176	24160	42456	111316	202	84	44	77		29/03/2023	29/01/2023	Moderna - Spikevax	Spikevax	Moderna
ASM	46176	24160	42456	111316	202	84	44	77		29/03/2023	29/01/2023	Pfizer BioNTech - Comirnaty	Comirnaty	Pfizer BioNTech
ASM	46195	24160	42468	111316	202	84	44	77		29/03/2023	26/02/2023	Janssen - Ad26.COV 2-S	Ad26.COV 2-S	Janssen Pharmaceuticals
ASM	46195	24160	42468	111316	202	84	44	77		29/03/2023	26/02/2023	Moderna - Spikevax	Spikevax	Moderna
ASM	46195	24160	42468	111316	202	84	44	77		29/03/2023	26/02/2023	Pfizer BioNTech - Comirnaty	Comirnaty	Pfizer BioNTech
ASM	46206	24160	42479	114706	208	84	44	77		29/03/2023	26/03/2023	Janssen - Ad26.COV 2-S	Ad26.COV 2-S	Janssen Pharmaceuticals
ASM	46206	24160	42479	114706	208	84	44	77		29/03/2023	26/03/2023	Moderna - Spikevax	Spikevax	Moderna
ASM	46206	24160	42479	114706	208	84	44	77		29/03/2023	26/03/2023	Pfizer BioNTech - Comirnaty	Comirnaty	Pfizer BioNTech
ATG	26353			26353	27	27			01/03/2021	29/12/2023	28/03/2021	AstraZeneca - Vaxzevria	Vaxzevria	AstraZeneca	03/01/2021
ATG	26353			26353	27	27			01/03/2021	29/12/2023	28/03/2021	Beijing CNBG - BBIBP-CorV	BBIBP-CorV	Beijing Bio-Institute Biological Products (CNBG)
ATG	26353			26353	27	27			01/03/2021	29/12/2023	28/03/2021	Gamaleya - Gam-Covid-Vac	Gam-Covid-Vac	Gamaleya Research Institute
ATG	26353			26353	27	27			01/03/2021	29/12/2023	28/03/2021	Janssen - Ad26.COV 2-S	Ad26.COV 2-S	Janssen Pharmaceuticals	09/06/2021
ATG	26353			26353	27	27			01/03/2021	29/12/2023	28/03/2021	Pfizer BioNTech - Comirnaty	Comirnaty	Pfizer BioNTech
ATG	26353			26353	27	27			01/03/2021	29/12/2023	28/03/2021	SII - Covishield	Covishield	Serum Institute of India	07/12/2021
ATG	30407		20	30427	31	31			01/03/2021	29/12/2023	25/04/2021	AstraZeneca - Vaxzevria	Vaxzevria	AstraZeneca	03/01/2021
ATG	30407		20	30427	31	31			01/03/2021	29/12/2023	25/04/2021	Beijing CNBG - BBIBP-CorV	BBIBP-CorV	Beijing Bio-Institute Biological Products (CNBG)
ATG	30407		20	30427	31	31			01/03/2021	29/12/2023	25/04/2021	Gamaleya - Gam-Covid-Vac	Gam-Covid-Vac	Gamaleya Research Institute
ATG	30407		20	30427	31	31			01/03/2021	29/12/2023	25/04/2021	Janssen - Ad26.COV 2-S	Ad26.COV 2-S	Janssen Pharmaceuticals	09/06/2021
ATG	30407		20	30427	31	31			01/03/2021	29/12/2023	25/04/2021	Pfizer BioNTech - Comirnaty	Comirnaty	Pfizer BioNTech
[truncated: 35,966 more rows]
