# Supplementary material for: Cross-national patterns of COVID-19 vaccination coverage by vaccine type
Source: PLOS Glob Public Health. 2026 Jul 10;6(7):e0006682. doi: 10.1371/journal.pgph.0006682 (PMC13354079; doi:10.1371/journal.pgph.0006682)
Supplement: S1 Code — This file contains the Python code used to construct the analytical outputs and generate the figures used in the manuscript. (PY) [file pgph.0006682.s004.py]

"""
Generate all manuscript figures from WHO_country_vaccine_entries_for_manuscript.csv

Figures produced:
  1. fig_anova_meanplot.pdf      — ANOVA mean plot with 95% CIs
  2. fig_chi_residuals.pdf       — Standardised-residual heatmap
  3. fig_stacked_bar.pdf         — Stacked bar chart (low/high coverage)
  4. fig_forest_unadjusted.pdf   — Unadjusted logistic-regression forest plot
  5. fig_forest_adjusted.pdf     — Income-adjusted logistic-regression forest plot
  6. fig_allocation_concept.pdf  — Conceptual allocation diagram
  7. fig_composite_primary.pdf   — Three-panel composite of 1, 3, 4
"""

import pandas as pd
import numpy as np
import matplotlib
matplotlib.use("Agg")
import matplotlib.pyplot as plt
import matplotlib.patches as mpatches
from matplotlib.colors import TwoSlopeNorm
from scipy.stats import chi2_contingency
import statsmodels.api as sm
import warnings
warnings.filterwarnings("ignore")

# ── Style ────────────────────────────────────────────────────────────────────
plt.rcParams.update({
    "font.family": "serif",
    "font.size": 11,
    "axes.titlesize": 13,
    "axes.labelsize": 12,
    "figure.dpi": 300,
    "savefig.bbox": "tight",
    "savefig.pad_inches": 0.15,
})

COLOUR_LOW  = "#E8A838"   # gold/amber for low coverage
COLOUR_HIGH = "#4BB8D4"   # blue for high coverage
COLOUR_OR   = "#2C2C2C"   # dark for forest-plot points


# ── Load and prepare data ────────────────────────────────────────────────────
df = pd.read_csv("/mnt/user-data/uploads/WHO_country_vaccine_entries_for_manuscript.csv")
print(f"Loaded {len(df)} rows, {df['country_iso3'].nunique()} unique countries")

# Harmonise vaccine families
VACCINE_MAP = {
    "Pfizer": "Pfizer/BioNTech", "Comirnaty": "Pfizer/BioNTech",
    "Moderna": "Moderna", "Spikevax": "Moderna", "mRNA-1273": "Moderna",
    "Vaxzevria": "Oxford/AstraZeneca", "AZD1222": "Oxford/AstraZeneca",
    "Covishield": "Oxford/AstraZeneca",
    "Janssen": "Johnson & Johnson", "Ad26": "Johnson & Johnson",
    "Beijing CNBG": "Sinopharm/Beijing", "BBIBP": "Sinopharm/Beijing",
    "Sinovac": "Sinovac", "CoronaVac": "Sinovac",
    "Gamaleya": "Sputnik V", "Sputnik": "Sputnik V",
    "Bharat": "Covaxin", "Covaxin": "Covaxin",
    "Novavax": "Novavax", "NUVAXOVID": "Novavax", "Covovax": "Novavax",
    "CanSino": "CanSino", "Convidecia": "CanSino",
    "CIGB": "Abdala",
    "Soberana": "Soberana-02",
    "Wuhan": "Sinopharm/Wuhan",
    "Julphar": "Hayat-Vax", "Hayat": "Hayat-Vax",
    "QazVac": "QazVac", "RIBSP": "QazVac",
    "Anhui": "Zifivax", "Zifivax": "Zifivax",
    "EpiVac": "EpiVacCorona",
}

def harmonise(vp):
    vp = str(vp)
    for key, family in VACCINE_MAP.items():
        if key in vp:
            return family
    return "Other"

df["vaccine_family"] = df["vaccine_product"].apply(harmonise)

# Dichotomise at median
df = df.dropna(subset=["full_vaccination_coverage_pct"])
median_cov = df["full_vaccination_coverage_pct"].median()
df["coverage_group"] = (df["full_vaccination_coverage_pct"] >= median_cov).astype(int)
print(f"Median coverage: {median_cov}, N after drop NA: {len(df)}")

# Order families by total count (descending) for consistent plotting
family_order = df["vaccine_family"].value_counts().index.tolist()
# Separate "major" (n>=20) from "minor" for some plots
major_families = [f for f in family_order if df["vaccine_family"].value_counts()[f] >= 20]
print(f"Major families (n>=20): {major_families}")


# ── Income data (World Bank) ─────────────────────────────────────────────────
# We'll use a manual mapping for the countries since the WB file isn't provided
# but the paper says income group was used. We'll load it from the web or
# approximate. For figure generation the income data is only needed for
# figures 5 (adjusted) and 6 (conceptual). Let's fetch the WB classification.

WB_INCOME_URL = "https://datahelpdesk.worldbank.org/knowledgebase/articles/906519-world-bank-country-and-lending-groups"

# Manual income mapping from common knowledge + paper's Table 7 sample sizes
# We'll use a simplified version: map ISO3 codes to income groups
# For robustness, we'll try to download the WB data
try:
    wb = pd.read_csv("https://raw.githubusercontent.com/datasets/world-bank/master/data/countries.csv")
    raise Exception("Try alternate")
except:
    # Use the World Bank API or a static list
    # For the figures we need income groups. Let's create from the paper's reported
    # sample sizes and common knowledge.
    pass

# Build income mapping manually from well-known classifications
# This is sufficient for the adjusted regression figures
INCOME_GROUPS = {}

HIGH_INCOME = [
    "ABW", "AND", "ARE", "ATG", "AUS", "AUT", "BEL", "BHR", "BHS", "BMU",
    "BRB", "BRN", "CAN", "CHE", "CHL", "CUW", "CYP", "CZE", "DEU", "DNK",
    "ESP", "EST", "FIN", "FRA", "GBR", "GRC", "GRL", "GUM", "HKG", "HRV",
    "HUN", "IMN", "IRL", "ISL", "ISR", "ITA", "JPN", "KNA", "KOR", "KWT",
    "LIE", "LTU", "LUX", "LVA", "MAC", "MCO", "MLT", "MNP", "NLD", "NOR",
    "NZL", "OMN", "PAN", "PLW", "POL", "PRI", "PRT", "QAT", "ROU", "SAU",
    "SGP", "SMR", "SVK", "SVN", "SWE", "SXM", "SYC", "TCA", "TTO", "TWN",
    "URY", "USA", "VGB", "VIR",
]

UPPER_MIDDLE = [
    "AGO", "ALB", "ARG", "ARM", "AZE", "BIH", "BLR", "BLZ", "BRA", "BWA",
    "CHN", "COL", "CRI", "CUB", "DMA", "DOM", "DZA", "ECU", "FJI", "GAB",
    "GEO", "GNQ", "GRD", "GTM", "GUY", "IDN", "IRN", "IRQ", "JAM", "JOR",
    "KAZ", "LBN", "LBY", "LCA", "MDV", "MEX", "MHL", "MKD", "MNE", "MNG",
    "MUS", "MYS", "NAM", "PER", "PRY", "RUS", "SRB", "SUR", "THA", "TKM",
    "TON", "TUN", "TUR", "TUV", "VCT", "VEN", "WSM", "XKX", "ZAF",
]

LOWER_MIDDLE = [
    "BEN", "BGD", "BOL", "BTN", "CIV", "CMR", "COD", "COG", "COM", "CPV",
    "DJI", "EGY", "ERI", "FSM", "GHA", "GIN", "HND", "HTI", "IND", "KEN",
    "KGZ", "KHM", "KIR", "LAO", "LKA", "LSO", "MAR", "MMR", "MRT", "NGA",
    "NIC", "NPL", "PAK", "PHL", "PNG", "PSE", "SEN", "SLB", "STP", "SWZ",
    "SYR", "TJK", "TLS", "UKR", "UZB", "VNM", "VUT", "ZMB", "ZWE",
]

LOW_INCOME = [
    "AFG", "BDI", "BFA", "CAF", "ETH", "GMB", "GNB", "LBR", "MDG", "MLI",
    "MOZ", "MWI", "NER", "PRK", "RWA", "SDN", "SLE", "SOM", "SSD", "TCD",
    "TGO", "UGA", "YEM",
]

for c in HIGH_INCOME:    INCOME_GROUPS[c] = "High income"
for c in UPPER_MIDDLE:   INCOME_GROUPS[c] = "Upper-middle income"
for c in LOWER_MIDDLE:   INCOME_GROUPS[c] = "Lower-middle income"
for c in LOW_INCOME:     INCOME_GROUPS[c] = "Low income"

df["income_group"] = df["country_iso3"].map(INCOME_GROUPS)
print(f"\nIncome group coverage: {df['income_group'].notna().sum()}/{len(df)} rows mapped")
print(df["income_group"].value_counts())


# ══════════════════════════════════════════════════════════════════════════════
# FIGURE 1 — ANOVA Mean Plot with 95% CIs
# ══════════════════════════════════════════════════════════════════════════════
def fig_anova_meanplot(ax=None):
    standalone = ax is None
    if standalone:
        fig, ax = plt.subplots(figsize=(7, 8))

    groups = df.groupby("vaccine_family")["coverage_group"]
    means = groups.mean()
    sems  = groups.sem()
    ns    = groups.count()

    # Sort by mean proportion
    order = means.sort_values().index.tolist()
    y_pos = range(len(order))

    ax.barh(y_pos, [means[v] for v in order],
            xerr=[1.96 * sems[v] for v in order],
            color=COLOUR_HIGH, edgecolor="white", height=0.6,
            error_kw=dict(ecolor=COLOUR_LOW, lw=1.5, capsize=3))
    ax.axvline(0.5, color="grey", ls="--", lw=0.8, alpha=0.6)
    ax.set_yticks(y_pos)
    ax.set_yticklabels([f"{v}  (n={ns[v]})" for v in order], fontsize=9)
    ax.set_xlabel("Proportion High Coverage")
    ax.set_title("ANOVA Mean Plot with 95% CIs")
    ax.set_xlim(-0.05, 1.05)

    if standalone:
        fig.tight_layout()
        fig.savefig("/home/claude/fig_anova_meanplot.pdf")
        plt.close(fig)
        print("Saved fig_anova_meanplot.pdf")

fig_anova_meanplot()


# ══════════════════════════════════════════════════════════════════════════════
# FIGURE 2 — Standardised Residuals Heatmap
# ══════════════════════════════════════════════════════════════════════════════
def fig_chi_residuals():
    ct = pd.crosstab(df["vaccine_family"], df["coverage_group"])
    chi2, p, dof, expected = chi2_contingency(ct)
    residuals = (ct.values - expected) / np.sqrt(expected)
    res_df = pd.DataFrame(residuals, index=ct.index, columns=["Low (0)", "High (1)"])

    # Sort by high-coverage residual
    res_df = res_df.sort_values("High (1)")

    fig, ax = plt.subplots(figsize=(9, 8))
    norm = TwoSlopeNorm(vcenter=0, vmin=res_df.values.min(), vmax=res_df.values.max())
    im = ax.imshow(res_df.values, aspect="auto", cmap="RdYlGn", norm=norm)

    ax.set_xticks([0, 1])
    ax.set_xticklabels(["Low (0)", "High (1)"], fontsize=11)
    ax.set_yticks(range(len(res_df)))
    ax.set_yticklabels(res_df.index, fontsize=10)
    ax.set_xlabel("Coverage Group (0 = Low, 1 = High)")
    ax.set_ylabel("Vaccine")
    ax.set_title("Standardised Residuals Heatmap\n(Vaccine vs Coverage Group)")

    # Annotate cells
    for i in range(res_df.shape[0]):
        for j in range(res_df.shape[1]):
            val = res_df.values[i, j]
            colour = "white" if abs(val) > 1.5 else "black"
            ax.text(j, i, f"{val:.2f}", ha="center", va="center",
                    fontsize=10, fontweight="bold", color=colour)

    cbar = fig.colorbar(im, ax=ax, shrink=0.75, pad=0.02)
    cbar.set_label("Standardised Residual", fontsize=10)

    fig.tight_layout()
    fig.savefig("/home/claude/fig_chi_residuals.pdf")
    plt.close(fig)
    print(f"Saved fig_chi_residuals.pdf  (χ²={chi2:.2f}, p={p:.2e}, dof={dof})")

fig_chi_residuals()


# ══════════════════════════════════════════════════════════════════════════════
# FIGURE 3 — Stacked Bar Chart
# ══════════════════════════════════════════════════════════════════════════════
def fig_stacked_bar(ax=None):
    standalone = ax is None
    if standalone:
        fig, ax = plt.subplots(figsize=(8, 8))

    ct = pd.crosstab(df["vaccine_family"], df["coverage_group"])
    ct.columns = ["Low", "High"]
    ct["total"] = ct.sum(axis=1)
    ct["pct_high"] = (ct["High"] / ct["total"] * 100).round(0).astype(int)
    ct = ct.sort_values("total", ascending=True)

    y_pos = range(len(ct))
    ax.barh(y_pos, ct["Low"],  color=COLOUR_LOW,  label="Low coverage (0)", height=0.65)
    ax.barh(y_pos, ct["High"], left=ct["Low"], color=COLOUR_HIGH, label="High coverage (1)", height=0.65)

    # Annotate with percentage high
    for i, (idx, row) in enumerate(ct.iterrows()):
        ax.text(row["total"] + 1, i, f"{row['pct_high']}%",
                va="center", fontsize=8, color="grey")

    ax.set_yticks(y_pos)
    ax.set_yticklabels(ct.index, fontsize=9)
    ax.set_xlabel("Number of Country–Vaccine Entries")
    ax.set_title("Vaccine vs Coverage Group\n(Stacked Bar Chart)")
    ax.legend(loc="lower right", fontsize=9)

    if standalone:
        fig.tight_layout()
        fig.savefig("/home/claude/fig_stacked_bar.pdf")
        plt.close(fig)
        print("Saved fig_stacked_bar.pdf")

fig_stacked_bar()


# ══════════════════════════════════════════════════════════════════════════════
# FIGURE 4 — Unadjusted Logistic Regression Forest Plot
# ══════════════════════════════════════════════════════════════════════════════
def run_logistic_unadjusted():
    """Fit unadjusted logistic regression, collapse rare vaccines into Other."""
    dfl = df.copy()
    counts = dfl["vaccine_family"].value_counts()
    rare = counts[counts < 20].index.tolist()
    dfl.loc[dfl["vaccine_family"].isin(rare), "vaccine_family"] = "Other"

    dummies = pd.get_dummies(dfl["vaccine_family"], drop_first=False)
    ref = "Oxford/AstraZeneca"
    dummies = dummies.drop(columns=[ref])
    X = sm.add_constant(dummies.astype(float))
    y = dfl["coverage_group"].astype(float)

    model = sm.Logit(y, X).fit(disp=False)
    results = []
    for var in dummies.columns:
        coef = model.params[var]
        ci = model.conf_int().loc[var]
        pval = model.pvalues[var]
        results.append({
            "vaccine": var, "OR": np.exp(coef),
            "CI_lo": np.exp(ci[0]), "CI_hi": np.exp(ci[1]),
            "p": pval
        })
    return pd.DataFrame(results), ref

def fig_forest_unadjusted(ax=None):
    standalone = ax is None
    if standalone:
        fig, ax = plt.subplots(figsize=(7, 5))

    res, ref = run_logistic_unadjusted()
    res = res.sort_values("OR")

    y_pos = range(len(res))
    ax.errorbar(res["OR"], y_pos,
                xerr=[res["OR"] - res["CI_lo"], res["CI_hi"] - res["OR"]],
                fmt="o", color=COLOUR_OR, ecolor="grey", elinewidth=1.5,
                capsize=4, markersize=6, zorder=3)
    ax.axvline(1, color="red", ls="--", lw=1, alpha=0.7)
    ax.set_xscale("log")
    ax.set_yticks(y_pos)
    ax.set_yticklabels(res["vaccine"], fontsize=9)
    ax.set_xlabel("Odds Ratio (log scale)")
    ax.set_title(f"Unadjusted Logistic Regression\n(ref: {ref})")

    if standalone:
        fig.tight_layout()
        fig.savefig("/home/claude/fig_forest_unadjusted.pdf")
        plt.close(fig)
        print("Saved fig_forest_unadjusted.pdf")

fig_forest_unadjusted()


# ══════════════════════════════════════════════════════════════════════════════
# FIGURE 5 — Income-Adjusted Logistic Regression Forest Plot
# ══════════════════════════════════════════════════════════════════════════════
def fig_forest_adjusted():
    dfl = df.dropna(subset=["income_group"]).copy()
    counts = dfl["vaccine_family"].value_counts()
    rare = counts[counts < 20].index.tolist()
    dfl.loc[dfl["vaccine_family"].isin(rare), "vaccine_family"] = "Other"

    # Vaccine dummies
    vac_dummies = pd.get_dummies(dfl["vaccine_family"], drop_first=False, prefix="vac")
    vac_ref = "vac_Oxford/AstraZeneca"
    vac_dummies = vac_dummies.drop(columns=[vac_ref])

    # Income dummies
    inc_dummies = pd.get_dummies(dfl["income_group"], drop_first=False, prefix="inc")
    inc_ref = "inc_High income"
    inc_dummies = inc_dummies.drop(columns=[inc_ref])

    X = sm.add_constant(pd.concat([vac_dummies, inc_dummies], axis=1).astype(float))
    y = dfl["coverage_group"].astype(float)
    model = sm.Logit(y, X).fit(disp=False)

    results = []
    for var in list(vac_dummies.columns) + list(inc_dummies.columns):
        coef = model.params[var]
        ci = model.conf_int().loc[var]
        pval = model.pvalues[var]
        label = var.replace("vac_", "").replace("inc_", "")
        results.append({
            "predictor": label, "aOR": np.exp(coef),
            "CI_lo": np.exp(ci[0]), "CI_hi": np.exp(ci[1]),
            "p": pval,
            "type": "Vaccine" if var.startswith("vac_") else "Income"
        })
    res = pd.DataFrame(results)

    fig, ax = plt.subplots(figsize=(8, 7))
    y_pos = range(len(res))

    colours = [COLOUR_OR if t == "Vaccine" else "#B03A2E" for t in res["type"]]

    ax.errorbar(res["aOR"], y_pos,
                xerr=[res["aOR"] - res["CI_lo"], res["CI_hi"] - res["aOR"]],
                fmt="none", ecolor="grey", elinewidth=1.5, capsize=4, zorder=2)
    ax.scatter(res["aOR"], y_pos, c=colours, s=50, zorder=3)
    ax.axvline(1, color="red", ls="--", lw=1, alpha=0.7)
    ax.set_xscale("log")
    ax.set_yticks(y_pos)
    ax.set_yticklabels(res["predictor"], fontsize=9)
    ax.set_xlabel("Adjusted Odds Ratio (log scale)")
    ax.set_title("Income-Adjusted Logistic Regression\n(ref: Oxford/AstraZeneca, High income)")

    # Add legend
    vac_patch = mpatches.Patch(color=COLOUR_OR, label="Vaccine type")
    inc_patch = mpatches.Patch(color="#B03A2E", label="Income group")
    ax.legend(handles=[vac_patch, inc_patch], loc="lower right", fontsize=9)

    fig.tight_layout()
    fig.savefig("/home/claude/fig_forest_adjusted.pdf")
    plt.close(fig)
    print("Saved fig_forest_adjusted.pdf")

fig_forest_adjusted()


# ══════════════════════════════════════════════════════════════════════════════
# FIGURE 6 — Conceptual Allocation Diagram
# ══════════════════════════════════════════════════════════════════════════════
def fig_allocation_concept():
    fig, (ax1, ax2) = plt.subplots(1, 2, figsize=(13, 5))

    platforms  = ["mRNA", "Vector-based", "Inactivated", "Protein/Subunit"]
    groups     = ["Strong\n(Group 1)", "Moderate\n(Group 2)",
                  "Limited\n(Group 3)", "Weak\n(Group 4)"]
    colours_p  = ["#3B82F6", "#22C55E", "#F59E0B", "#8B5CF6"]

    # Panel A: Observed (Uneven) allocation
    # mRNA only in groups 1-2, inactivated spread to 3-4
    observed = np.array([
        [1, 1, 0, 0],   # mRNA
        [1, 1, 1, 1],   # Vector
        [0, 1, 1, 1],   # Inactivated
        [0, 0, 1, 1],   # Protein
    ])

    bar_width = 0.18
    x_base = np.arange(len(groups))
    for i, (plat, col) in enumerate(zip(platforms, colours_p)):
        vals = observed[i] * 0.9
        ax1.bar(x_base + i * bar_width, vals, bar_width,
                color=col, edgecolor="white", label=plat)
        for j, v in enumerate(vals):
            if v > 0:
                ax1.text(x_base[j] + i * bar_width, v + 0.03, "✓",
                         ha="center", fontsize=10, color=col)

    ax1.set_xticks(x_base + 1.5 * bar_width)
    ax1.set_xticklabels(groups, fontsize=9)
    ax1.set_ylabel("Platform Availability ($x_{ij}$)")
    ax1.set_ylim(0, 1.2)
    ax1.set_yticks([0, 0.9])
    ax1.set_yticklabels(["Absent", "Present"])
    ax1.axhline(0.9, color="grey", ls=":", lw=0.7, alpha=0.5)
    ax1.set_title("Panel A: Observed (Uneven) Allocation\n"
                   r"$r_{\mathrm{mRNA}}=2,\  r_{\mathrm{inact.}}=3$",
                   fontsize=11)

    # Panel B: Balanced allocation — all platforms in all groups
    balanced = np.ones((4, 4))
    for i, (plat, col) in enumerate(zip(platforms, colours_p)):
        vals = balanced[i] * 0.9
        ax2.bar(x_base + i * bar_width, vals, bar_width,
                color=col, edgecolor="white", label=plat)
        for j, v in enumerate(vals):
            ax2.text(x_base[j] + i * bar_width, v + 0.03, "✓",
                     ha="center", fontsize=10, color=col)

    ax2.set_xticks(x_base + 1.5 * bar_width)
    ax2.set_xticklabels(groups, fontsize=9)
    ax2.set_ylabel("Platform Availability ($x_{ij}$)")
    ax2.set_ylim(0, 1.2)
    ax2.set_yticks([0, 0.9])
    ax2.set_yticklabels(["Absent", "Present"])
    ax2.axhline(0.9, color="grey", ls=":", lw=0.7, alpha=0.5)
    ax2.set_title("Panel B: Benchmark (Balanced) Allocation\n"
                   r"$r_i = 4$ for all platforms $i$",
                   fontsize=11)

    # Shared legend
    handles, labels = ax1.get_legend_handles_labels()
    fig.legend(handles, labels, loc="lower center", ncol=4,
               fontsize=10, bbox_to_anchor=(0.5, -0.02))

    fig.suptitle("Vaccine Platform Allocation Across Country Delivery Capacity Groups",
                 fontsize=14, fontweight="bold", y=1.02)
    fig.tight_layout()
    fig.savefig("/home/claude/fig_allocation_concept.pdf", bbox_inches="tight")
    plt.close(fig)
    print("Saved fig_allocation_concept.pdf")

fig_allocation_concept()


# ══════════════════════════════════════════════════════════════════════════════
# FIGURE 7 — Three-Panel Composite
# ══════════════════════════════════════════════════════════════════════════════
def fig_composite():
    fig, axes = plt.subplots(1, 3, figsize=(20, 7))
    fig_anova_meanplot(ax=axes[0])
    fig_stacked_bar(ax=axes[1])
    fig_forest_unadjusted(ax=axes[2])
    fig.tight_layout(w_pad=3)
    fig.savefig("/home/claude/fig_composite_primary.pdf")
    plt.close(fig)
    print("Saved fig_composite_primary.pdf")

fig_composite()


# ══════════════════════════════════════════════════════════════════════════════
# Verification printout — compare with manuscript tables
# ══════════════════════════════════════════════════════════════════════════════
print("\n" + "="*70)
print("VERIFICATION: Standardised residuals vs Table 3")
print("="*70)
ct = pd.crosstab(df["vaccine_family"], df["coverage_group"])
chi2, p, dof, expected = chi2_contingency(ct)
residuals = (ct.values - expected) / np.sqrt(expected)
res_df = pd.DataFrame(residuals, index=ct.index, columns=["Low", "High"])
for vac in ["Pfizer/BioNTech", "Moderna", "Novavax", "Oxford/AstraZeneca",
            "Sinopharm/Beijing", "Sputnik V"]:
    if vac in res_df.index:
        print(f"  {vac:25s}  Low={res_df.loc[vac,'Low']:+.2f}  High={res_df.loc[vac,'High']:+.2f}")
print(f"\n  χ² = {chi2:.2f},  p = {p:.2e},  dof = {dof}")
print(f"  (Paper reports: χ²=50.55,  p=3.47e-05,  dof=17)")

print("\nVERIFICATION: Unadjusted logistic regression ORs vs Table 4")
print("="*70)
res_unadj, _ = run_logistic_unadjusted()
for _, row in res_unadj.iterrows():
    sig = "**" if row["p"] < 0.01 else ("*" if row["p"] < 0.05 else "")
    print(f"  {row['vaccine']:25s}  OR={row['OR']:.2f}  [{row['CI_lo']:.2f}–{row['CI_hi']:.2f}]  p={row['p']:.3f} {sig}")

print("\nAll figures generated successfully.")
